# Supplementary material for: Type I interferon signaling induces a delayed antiproliferative response in respiratory epithelial cells during SARS-CoV-2 infection
Source: J Virol. 2023 Nov 17;97(12):e01276-23. doi: 10.1128/jvi.01276-23 (PMC10734423; doi:10.1128/jvi.01276-23)
Supplement: Table S1 — CRISPR screen gene level analysis, SARS-CoV-2 infection. [file jvi.01276-23-s0002.xlsx]

## Sheet: annotation
High-throughput CRISPR screen for Calu-3 fitness modifiers during SARS-CoV-2 infection.
Control = day 0 pre-infection
Treatment = day 14 post-infection
Gene-level analysis (tab: "d0_vs_d14_gene")
id	gene ID
num	number of individual gRNAs detected for a given gene
neg|score	MAGeCK significance score for depletion in day 14 samples (low score indicates gene disruption reduces cell fitness)
neg|p-value	p-value for depletion in day 14 samples (gene disruption reduces cell fitness)
neg|fdr	FDR for depletion in day 14 cells (gene disruption reduces cell fitness)
neg|rank	gene rank for depletion in day 14 cells (gene disruption reduces cell fitness)
neg|goodsgrna	number of gene-targeting gRNA with significant depletion in day 14 cells (gene disruption reduces cell fitness)
pos|score	MAGeCK significance score for enrichment in day 14 samples (low score indicates gene disruption increases cell fitness)
pos|p-value	p-value for enrichment in day 14 samples (gene disruption increases cell fitness)
pos|fdr	FDR for enrichment in day 14 cells (gene disruption increases cell fitness)
pos|rank	gene rank for enrichment in day 14 cells (gene disruption increases cell fitness)
pos|goodsgrna	number of gene-targeting gRNA with significant enrichment in day 14 cells (gene disruption increases cell fitness)
l2fc	composite log2 fold change of gene-targeting gRNA (positive value indicates gene disruption increases cell fitness)
flagged genes	filtered genes with general effects on cell fitness independent of SARS-CoV-2 infection

## Sheet: d0_vs_d14_gene
id	num	neg|score	neg|p-value	neg|fdr	neg|rank	neg|goodsgrna	pos|score	pos|p-value	pos|fdr	pos|rank	pos|goodsgrna	l2fc
IFNAR2	15	0.9896	0.99569	0.999995	809	1	1.3651e-25	4.9318e-06	0.000585	1	14	2.0876
TYK2	15	1	1	0.999995	831	0	2.7105e-25	4.9318e-06	0.000585	2	15	1.6674
IFNAR1	15	0.99993	0.99994	0.999995	826	0	4.0756e-18	4.9318e-06	0.000585	3	14	1.6942
JAK1	15	1	1	0.999995	829	0	1.6162e-16	4.9318e-06	0.000585	4	14	1.7517
ACE2	15	1	1	0.999995	830	0	1.5855e-15	4.9318e-06	0.000585	5	15	1.175
KDM6A	15	0.99938	0.99946	0.999995	824	0	2.7784e-08	4.9318e-06	0.000585	6	14	0.67133
SMARCD2	15	0.87678	0.96504	0.999995	727	1	1.135e-07	4.9318e-06	0.000585	7	12	0.73763
TMPRSS2	15	0.9995	0.99955	0.999995	825	0	7.7669e-06	0.00011343	0.011783	8	13	0.33222
FRYL	15	0.99998	1	0.999995	828	0	1.3946e-05	0.00019234	0.01776	9	11	0.54024
IFI44	15	0.99587	0.99699	0.999995	814	1	2.2717e-05	0.00030084	0.025	10	13	0.44443
BECN2	15	0.99682	0.9974	0.999995	816	1	6.4329e-05	0.00075457	0.057004	11	13	0.30155
FBXO33	15	0.45179	0.76156	0.999995	509	3	7.3394e-05	0.00091239	0.063183	12	11	0.4073
APBA1	15	0.15632	0.42629	0.999995	295	3	8.117e-05	0.001011	0.064628	13	12	0.3828
DYRK1A	15	0.95431	0.98645	0.999995	784	1	9.8888e-05	0.0011688	0.069379	14	10	0.44727
XAGE2	15	0.99889	0.99896	0.999995	822	0	0.00012444	0.001376	0.07623	15	9	0.36547
TRIB1	15	0.98116	0.99321	0.999995	800	2	0.00023273	0.0022243	0.115523	16	11	0.35953
HAT1	15	0.41854	0.73249	0.999995	482	4	0.00029584	0.0027569	0.132286	17	10	0.32757
NR	24	0.74964	0.94778	0.999995	667	5	0.00029947	0.0032402	0.141717	18	17	0.18909
ZNF257	15	0.97338	0.99074	0.999995	793	1	0.00030486	0.0028654	0.132286	19	12	0.3468
DPP9	15	0.96172	0.98802	0.999995	787	1	0.00042008	0.0036841	0.150468	20	12	0.21875
SIK1B	15	0.97818	0.99231	0.999995	798	1	0.00044388	0.0038025	0.150468	21	11	0.2394
MIB1	15	0.90346	0.97208	0.999995	739	1	0.0004885	0.0041575	0.157042	22	11	0.30389
RHOA	15	0.089321	0.29557	0.999995	232	2	0.00053369	0.0044929	0.16014	23	8	0.18117
OFD1	15	0.65389	0.88264	0.999995	619	3	0.00056793	0.0047888	0.16014	24	10	0.24256
OTUD6B	15	0.99994	0.99995	0.999995	827	0	0.00059207	0.0049664	0.16014	25	10	0.47113
COMMD3-BMI1	15	0.074892	0.26162	0.988208	219	5	0.00060132	0.0050157	0.16014	26	6	0.0028519
SPEN	15	0.98465	0.99426	0.999995	804	2	0.00063346	0.0052031	0.16014	27	9	0.40789
EREG	15	0.47645	0.77652	0.999995	517	1	0.00096531	0.0074619	0.221458	28	10	0.3086
F13B	15	0.29785	0.61837	0.999995	412	4	0.0010505	0.0079649	0.221995	29	7	0.22171
BRD2	15	0.89969	0.97103	0.999995	736	3	0.0010548	0.0080142	0.221995	30	10	0.34035
HK1	15	0.81793	0.94742	0.999995	701	3	0.0013895	0.010066	0.263368	31	11	0.24387
OR8K5	15	0.094779	0.30831	0.999995	238	4	0.0014461	0.010431	0.263368	32	9	0.32599
CNTRL	15	0.098062	0.31582	0.999995	242	3	0.001631	0.011536	0.263368	33	8	0.34699
C19orf10	15	0.31237	0.63303	0.999995	419	3	0.0016436	0.011585	0.263368	34	11	0.28342
CPVL	15	0.96946	0.98987	0.999995	791	1	0.0016602	0.011693	0.263368	35	11	0.20677
ERP44	15	0.33905	0.65898	0.999995	433	3	0.0018023	0.012404	0.263368	36	9	0.33471
BZW2	15	0.0516	0.20383	0.891404	190	7	0.001803	0.012404	0.263368	37	6	0.0035122
SLC28A1	15	0.22898	0.5369	0.999995	367	7	0.0018048	0.012423	0.263368	38	5	-0.10509
DNMT2	15	0.98374	0.994	0.999995	802	2	0.0018456	0.012739	0.263368	39	8	0.43678
PRODH2	15	0.2376	0.54887	0.999995	372	3	0.0019224	0.013173	0.263368	40	11	0.24354
UTRN	15	0.96023	0.98772	0.999995	785	2	0.0019238	0.013183	0.263368	41	11	0.25577
A2M	15	0.93039	0.98039	0.999995	763	2	0.0019483	0.013311	0.263368	42	10	0.24533
PMCH	15	0.99437	0.99651	0.999995	813	1	0.0023459	0.015925	0.305048	43	11	0.35668
STOX2	15	0.94998	0.98584	0.999995	781	2	0.0023737	0.016152	0.305048	44	7	0.098256
C5orf15	15	0.93904	0.98318	0.999995	773	2	0.0024855	0.016892	0.30711	45	11	0.23556
MDGA2	15	0.97962	0.99274	0.999995	799	2	0.0025068	0.017	0.30711	46	11	0.29888
SHD	15	0.90929	0.97368	0.999995	745	2	0.0028774	0.019318	0.339297	47	8	0.26239
TAS2R41	15	0.36658	0.68413	0.999995	449	6	0.0030092	0.020078	0.339297	48	8	0.19114
AGTR2	15	0.71926	0.90891	0.999995	651	1	0.0030144	0.020107	0.339297	49	9	0.34221
MAPK3	15	0.94726	0.98538	0.999995	779	2	0.0031425	0.020896	0.339297	50	10	0.28013
CD46	15	0.92461	0.97855	0.999995	757	3	0.0031579	0.020985	0.339297	51	8	0.20122
BAX	15	0.61881	0.86244	0.999995	594	2	0.0031919	0.021232	0.339297	52	10	0.32708
SLC25A24	15	0.60438	0.85457	0.999995	586	1	0.0032632	0.021666	0.3397	53	10	0.31899
LRRC19	15	0.4396	0.75113	0.999995	496	3	0.0033661	0.022267	0.342668	54	10	0.25346
WDR91	15	0.096686	0.31234	0.999995	241	5	0.0035721	0.023451	0.354322	55	6	0.059021
CHRNB4	15	0.34904	0.66781	0.999995	440	4	0.003863	0.024852	0.357193	56	10	0.23817
HEPH	15	0.19258	0.48279	0.999995	330	7	0.0038744	0.024891	0.357193	57	7	-0.064932
SIGMAR1	15	0.83044	0.95253	0.999995	706	3	0.0038892	0.02493	0.357193	58	8	0.29876
OAS1	15	0.71828	0.90861	0.999995	649	4	0.0040331	0.025798	0.358948	59	10	0.24839
SPTY2D1	15	0.21585	0.51737	0.999995	351	1	0.004062	0.025917	0.358948	60	9	0.16429
GPR50	15	0.88033	0.96583	0.999995	728	3	0.0044671	0.027781	0.37846	61	10	0.17468
KMT2D	15	0.98952	0.99568	0.999995	808	1	0.0048076	0.029497	0.39536	62	10	0.30435
KDM3B	15	0.62731	0.86735	0.999995	605	3	0.0051648	0.031194	0.405853	63	9	0.41042
NPTX2	15	0.90452	0.97237	0.999995	742	2	0.0051802	0.031273	0.405853	64	10	0.19523
ARHGEF18	15	0.93581	0.98212	0.999995	768	3	0.0052703	0.031756	0.405853	65	9	0.19431
KCNMB3	15	0.91771	0.97651	0.999995	749	3	0.0054807	0.03294	0.405853	66	9	0.23872
NR2F6	15	0.25917	0.57826	0.999995	390	3	0.005539	0.033255	0.405853	67	9	0.13925
NR6A1	15	0.65478	0.88325	0.999995	620	3	0.005654	0.033926	0.405853	68	9	0.25396
DENR	15	0.069235	0.24778	0.962176	214	5	0.0057133	0.034262	0.405853	69	8	0.26778
IGDCC3	15	0.77231	0.92909	0.999995	674	3	0.0057373	0.03436	0.405853	70	7	0.12084
COL17A1	15	0.97698	0.9919	0.999995	797	2	0.0064902	0.038306	0.441669	71	10	0.28764
TFAP4	15	0.93102	0.9806	0.999995	765	3	0.006596	0.038799	0.441669	72	9	0.18163
DDI2	15	0.95238	0.98616	0.999995	782	2	0.0073242	0.042261	0.474579	73	10	0.21833
SIAH1	15	0.99697	0.99749	0.999995	817	1	0.007732	0.04449	0.492951	74	10	0.22716
LRRFIP2	15	0.90968	0.97381	0.999995	746	3	0.0078821	0.045309	0.495416	75	10	0.2171
NAGK	15	0.18758	0.47512	0.999995	323	4	0.0080193	0.046088	0.497392	76	10	0.19195
MYO7B	15	0.99669	0.99735	0.999995	815	1	0.0085247	0.04883	0.520229	77	9	0.21026
ARPC4-TTLL3	15	0.62169	0.86399	0.999995	597	5	0.008745	0.049964	0.525133	78	7	0.069938
TIMP2	15	0.65012	0.88061	0.999995	617	4	0.0089845	0.051336	0.525133	79	6	0.017814
FAM162A	15	0.76343	0.92548	0.999995	671	2	0.0090906	0.05174	0.525133	80	7	0.12763
APOBEC3F	15	0.17105	0.44996	0.999995	309	7	0.0091408	0.052006	0.525133	81	6	-0.053501
CYB5B	15	0.96668	0.98927	0.999995	790	2	0.0092409	0.05245	0.525133	82	10	0.20424
CTSS	15	0.36072	0.67886	0.999995	446	4	0.0097243	0.054502	0.539178	83	8	0.14102
MIR3914-1	5	0.7897	0.81466	0.999995	688	1	0.0097634	0.034676	0.405853	84	3	0.42535
IL1R1	15	0.99423	0.99649	0.999995	812	1	0.010045	0.0561	0.548457	85	10	0.20392
TUBAL3	15	0.92205	0.97782	0.999995	755	1	0.010473	0.058339	0.563715	86	7	0.080408
SARDH	15	0.27566	0.5962	0.999995	399	3	0.010985	0.060489	0.577775	87	10	0.19565
LMAN2	15	0.88047	0.96584	0.999995	729	3	0.011368	0.062077	0.586205	88	5	0.036818
ACY1	15	0.42691	0.73978	0.999995	488	6	0.012907	0.06983	0.636003	89	8	0.25537
ZNF567	15	0.81805	0.94746	0.999995	702	2	0.012921	0.069879	0.636003	90	10	0.22323
LAMP2	15	0.84227	0.95638	0.999995	714	2	0.012966	0.070165	0.636003	91	10	0.25153
TOX	15	0.66792	0.88984	0.999995	628	2	0.013035	0.070412	0.636003	92	10	0.17616
PCDH19	15	0.78454	0.93381	0.999995	683	4	0.013378	0.071901	0.641132	93	8	0.20488
C21orf54	15	0.833	0.95344	0.999995	707	2	0.013522	0.072523	0.641132	94	8	0.10323
MAML1	15	0.78106	0.9325	0.999995	680	3	0.013924	0.074111	0.648274	95	8	0.21643
CHD7	15	0.52078	0.80297	0.999995	539	4	0.014692	0.077504	0.656434	96	7	0.029202
C1orf74	15	0.71095	0.90553	0.999995	645	3	0.014769	0.077918	0.656434	97	9	0.20116
CTSB	15	0.79563	0.93843	0.999995	691	4	0.014987	0.078628	0.656434	98	7	0.033345
MRAP2	15	0.99422	0.99648	0.999995	811	1	0.014988	0.078628	0.656434	99	9	0.15799
IRAK3	15	0.19661	0.48876	0.999995	335	6	0.01507	0.078993	0.656434	100	9	0.18136
SLC22A17	15	0.9756	0.99143	0.999995	796	2	0.0155	0.080542	0.662677	101	8	0.1915
GBGT1	15	0.96098	0.98789	0.999995	786	2	0.015907	0.082288	0.66485	102	9	0.21639
MIR6785	15	0.23855	0.54993	0.999995	375	5	0.015944	0.082406	0.66485	103	9	0.12157
PEG3	15	0.34556	0.66457	0.999995	436	4	0.016648	0.085148	0.677869	104	8	0.13469
WDR81	15	0.85586	0.95989	0.999995	718	2	0.016772	0.085651	0.677869	105	9	0.25668
STAG2	15	0.050963	0.202	0.891404	186	6	0.017144	0.087259	0.68014	106	6	0.042581
SEC24B	15	0.96521	0.98884	0.999995	788	2	0.017417	0.088216	0.68014	107	8	0.14135
PEG10	15	0.9401	0.98368	0.999995	774	3	0.017473	0.088403	0.68014	108	9	0.15762
TOM1L1	15	0.78777	0.93512	0.999995	687	3	0.017714	0.089212	0.68014	109	6	0.12683
CASP5	15	0.68146	0.89479	0.999995	634	2	0.018165	0.091126	0.688413	110	9	0.23192
NME3	15	0.45183	0.76162	0.999995	510	5	0.018754	0.093513	0.697918	111	9	0.19459
HOMER2	15	0.83369	0.95365	0.999995	708	3	0.018941	0.094272	0.697918	112	8	0.18212
CCR2	15	0.63394	0.87095	0.999995	609	4	0.019126	0.094903	0.697918	113	8	0.13006
TOR1AIP1	15	0.67189	0.89138	0.999995	631	4	0.021757	0.10473	0.76341	114	9	0.25622
TFF1	15	0.43629	0.74822	0.999995	492	4	0.022579	0.10802	0.773049	115	8	0.17436
GNB1	15	0.65804	0.88501	0.999995	622	4	0.022793	0.10884	0.773049	116	9	0.1817
CPOX	15	0.059996	0.22471	0.921749	201	6	0.023408	0.1109	0.781016	117	2	-0.080267
CEP350	15	0.53715	0.81278	0.999995	554	4	0.023825	0.11261	0.781297	118	7	-0.044018
IRF8	15	0.17314	0.4531	0.999995	313	4	0.024093	0.1136	0.781297	119	9	0.16983
SLC4A4	15	0.50777	0.79549	0.999995	532	4	0.024133	0.11376	0.781297	120	9	0.23474
ANAPC1	15	0.32898	0.64917	0.999995	429	4	0.024658	0.116	0.785919	121	9	0.23995
LAMA4	15	0.57779	0.83858	0.999995	571	5	0.024739	0.11633	0.785919	122	9	0.16269
CENPF	15	0.49115	0.78495	0.999995	525	3	0.025902	0.12021	0.801016	123	9	0.1647
TAT	15	0.97426	0.99094	0.999995	794	2	0.025987	0.12049	0.801016	124	9	0.19214
AGR3	15	0.62093	0.86354	0.999995	595	5	0.027213	0.12479	0.807535	125	6	-0.055417
DTX2	15	0.90394	0.97218	0.999995	740	2	0.027491	0.12575	0.807535	126	6	0.098643
KITLG	15	0.36157	0.67949	0.999995	447	4	0.027497	0.12578	0.807535	127	8	0.17567
TET2	15	0.98651	0.99502	0.999995	806	1	0.02764	0.12628	0.807535	128	7	0.068853
MNAT1	15	0.074845	0.26151	0.988208	218	6	0.027663	0.12633	0.807535	129	6	-0.021434
CCHCR1	15	0.38592	0.70209	0.999995	461	5	0.02842	0.12868	0.816262	130	7	0.090526
RSPH1	15	0.73628	0.91517	0.999995	659	4	0.029132	0.13123	0.819949	131	8	0.1762
PKN2-AS1	15	0.91605	0.97598	0.999995	748	3	0.029133	0.13123	0.819949	132	9	0.26797
PLIN2	15	0.2377	0.54899	0.999995	374	5	0.030586	0.1365	0.839574	133	7	0.098285
SIL1	15	0.90414	0.97222	0.999995	741	3	0.031076	0.13853	0.839574	134	6	0.057826
CCR1	15	0.99809	0.99838	0.999995	818	1	0.031127	0.13867	0.839574	135	9	0.12558
CAV1	15	0.29336	0.61405	0.999995	408	5	0.031322	0.13933	0.839574	136	9	0.22559
KCNK18	15	0.23387	0.54391	0.999995	370	3	0.031582	0.14025	0.839574	137	7	0.10286
DPP3	15	0.45875	0.76611	0.999995	512	5	0.031641	0.14043	0.839574	138	6	0.11872
ZNF799	15	0.4299	0.74232	0.999995	491	5	0.032817	0.14476	0.856441	139	5	-0.1184
IL6	15	0.44468	0.75531	0.999995	500	3	0.032981	0.14532	0.856441	140	8	0.20728
NAT2	15	0.21489	0.51595	0.999995	349	3	0.033742	0.14794	0.860914	141	5	0.027464
AKR1B1	15	0.6164	0.86128	0.999995	591	5	0.033823	0.14815	0.860914	142	7	-0.025564
DPYSL3	15	0.21008	0.50901	0.999995	348	3	0.034576	0.15056	0.862301	143	9	0.18879
IL10RB	15	0.77446	0.92984	0.999995	676	3	0.034595	0.1506	0.862301	144	6	0.060077
HHEX	15	0.5434	0.81703	0.999995	557	5	0.034906	0.15171	0.862301	145	5	0.085303
C4BPB	15	0.26593	0.5859	0.999995	397	5	0.035206	0.15254	0.862301	146	7	0.11693
ARVCF	15	0.014839	0.07781	0.552998	116	5	0.035882	0.15484	0.869379	147	6	0.038678
MIR4670	5	0.12063	0.25604	0.976707	266	1	0.036438	0.10567	0.763614	148	4	0.25593
ANKFN1	15	0.69717	0.90048	0.999995	639	2	0.036461	0.15671	0.873996	149	9	0.23516
MGAM2	15	0.6292	0.86827	0.999995	606	2	0.038652	0.16419	0.900229	150	9	0.12382
PAK5	15	0.54743	0.8194	0.999995	558	4	0.038936	0.16512	0.900229	151	7	0.019434
MIPOL1	15	0.6453	0.87779	0.999995	612	2	0.038967	0.1652	0.900229	152	9	0.2138
ACVR1	15	0.66141	0.88676	0.999995	625	4	0.039185	0.16587	0.900229	153	7	0.0487
ZNF439	15	0.86022	0.96101	0.999995	720	3	0.039522	0.16683	0.900229	154	8	0.23366
CCR3	15	0.44715	0.75752	0.999995	503	5	0.040319	0.16972	0.906027	155	6	0.067152
PTPN11	15	0.67056	0.89084	0.999995	629	4	0.04041	0.17008	0.906027	156	7	0.121
PIR	15	0.56189	0.82832	0.999995	565	3	0.041922	0.17486	0.925525	157	6	0.11058
DRD2	15	0.99844	0.9986	0.999995	820	1	0.042895	0.17814	0.93105	158	9	0.13779
ECM2	15	0.34755	0.66649	0.999995	439	3	0.044359	0.18323	0.931719	159	8	0.11049
TM4SF20	15	0.98714	0.99526	0.999995	807	2	0.044583	0.18394	0.931719	160	8	0.13857
CLCA4	15	0.37191	0.6889	0.999995	451	5	0.044831	0.1848	0.931719	161	6	-0.031854
PIAS3	15	0.64691	0.87869	0.999995	615	3	0.044883	0.1849	0.931719	162	7	0.1015
CX3CL1	15	0.3157	0.63623	0.999995	420	5	0.044897	0.18494	0.931719	163	6	0.062718
CUL4A	15	0.92014	0.97717	0.999995	752	1	0.044917	0.185	0.931719	164	9	0.13243
HAO1	15	0.93859	0.98302	0.999995	772	2	0.045564	0.18712	0.936722	165	9	0.15728
LCT	15	0.57181	0.83472	0.999995	569	3	0.04701	0.19183	0.954574	166	9	0.19712
TSPY1	15	0.56022	0.82733	0.999995	564	4	0.047947	0.19525	0.96043	167	8	0.20519
TMEM104	15	0.89946	0.97097	0.999995	735	3	0.048552	0.19646	0.96043	168	4	0.087171
ADGRG7	15	0.99813	0.99839	0.999995	819	1	0.048651	0.19675	0.96043	169	8	0.15483
SMARCA4	15	0.94364	0.98475	0.999995	776	2	0.048991	0.19763	0.96043	170	7	0.043768
RP1	15	0.29448	0.61509	0.999995	409	4	0.049956	0.20015	0.966999	171	8	0.14834
FLT3	15	0.93177	0.98082	0.999995	766	3	0.051707	0.20492	0.975433	173	8	0.13975
VSTM2A	15	0.020587	0.10014	0.650134	128	5	0.051921	0.20542	0.975433	174	6	-0.086487
CCR5	15	0.93743	0.98271	0.999995	771	1	0.052216	0.20625	0.975433	175	4	0.04466
UQCRC2P1	15	0.93301	0.98124	0.999995	767	3	0.052358	0.20659	0.975433	176	7	0.052303
MIR1205	9	0.23263	0.47845	0.999995	368	3	0.053144	0.17697	0.930769	177	6	0.1184
ABO	15	0.29779	0.61831	0.999995	411	5	0.053359	0.20905	0.979349	178	5	-0.10105
NDRG4	15	0.98283	0.9937	0.999995	801	2	0.054043	0.21062	0.979349	179	5	0.0035217
CLIP4	15	0.4812	0.77933	0.999995	518	2	0.054502	0.21183	0.979349	180	7	0.029481
NDOR1	15	0.0083629	0.047982	0.42418	94	10	0.054604	0.21213	0.979349	181	4	-0.5352
ZC3H15	15	0.89472	0.96962	0.999995	733	3	0.05508	0.2134	0.979704	182	8	0.17932
PLD3	15	0.73766	0.91561	0.999995	660	3	0.055578	0.21466	0.979704	183	7	0.14138
VPS11	15	0.031094	0.1384	0.782397	146	4	0.056639	0.2173	0.979704	184	7	0.12573
LGI2	15	0.22444	0.53028	0.999995	360	5	0.057471	0.21944	0.979704	185	7	0.052482
ODF4	15	0.46583	0.77032	0.999995	515	4	0.057507	0.21948	0.979704	186	8	0.24546
ADAM12	15	0.96569	0.98897	0.999995	789	1	0.057921	0.22033	0.979704	187	8	0.18711
FIG4	15	0.63316	0.87048	0.999995	608	5	0.059058	0.22316	0.979704	188	5	-0.054528
GMDS	15	0.25789	0.57691	0.999995	389	6	0.05928	0.22379	0.979704	189	6	-0.026548
GNB5	15	0.1768	0.45889	0.999995	318	6	0.060887	0.22768	0.979704	190	6	-0.081233
HS2ST1	15	0.58546	0.84336	0.999995	573	3	0.060914	0.22772	0.979704	191	5	-0.053415
CXCR6	15	0.60063	0.85217	0.999995	584	2	0.061233	0.22852	0.979704	192	6	0.04595
NOMO1	15	0.55859	0.82626	0.999995	563	3	0.062462	0.23148	0.979704	193	7	0.056372
CCR9	15	0.52168	0.80361	0.999995	540	5	0.063162	0.23341	0.979704	194	6	-0.020306
ZC3H18	15	0.74926	0.92007	0.999995	666	3	0.063217	0.2335	0.979704	195	8	0.11443
CCNI	15	0.7508	0.92065	0.999995	668	2	0.063535	0.23429	0.979704	196	8	0.14146
ACSF3	15	0.53585	0.81223	0.999995	552	3	0.063817	0.23496	0.979704	197	8	0.16521
LBH	15	0.5783	0.83889	0.999995	572	4	0.064786	0.23737	0.979704	198	6	-0.001559
HSD3B1	15	0.50181	0.79179	0.999995	528	4	0.064974	0.23791	0.979704	199	8	0.17177
MIDN	15	0.07933	0.27241	0.999995	224	4	0.064991	0.23792	0.979704	200	6	-0.020488
LGALS3BP	15	0.62515	0.86598	0.999995	602	4	0.065423	0.2389	0.979704	201	8	0.17778
LCMT1	15	2.0358e-06	4.4387e-05	0.001941	19	13	0.067745	0.24453	0.979704	202	2	-0.55038
DRD4	15	0.77609	0.9305	0.999995	679	4	0.067931	0.24498	0.979704	203	7	0.05369
PDPR	15	0.48945	0.78385	0.999995	523	3	0.067977	0.24505	0.979704	204	8	0.22819
HDGFL3	15	0.72369	0.91058	0.999995	655	4	0.070078	0.25045	0.979704	205	2	-0.065338
ANKS6	15	0.90138	0.97153	0.999995	737	3	0.070213	0.25075	0.979704	206	7	0.060874
UBAP2L	15	0.35651	0.67498	0.999995	444	5	0.070314	0.25106	0.979704	207	8	0.14063
LOC645181	15	0.40055	0.7155	0.999995	469	5	0.07036	0.25115	0.979704	208	5	-0.077281
ARNT	15	0.0024961	0.016951	0.216709	65	11	0.07075	0.25202	0.979704	209	2	-0.62088
PCF11	15	0.9277	0.97944	0.999995	760	3	0.070979	0.25258	0.979704	210	8	0.1536
NGDN	15	0.05744	0.21865	0.917681	198	6	0.071131	0.25291	0.979704	211	6	0.08524
GAREML	15	0.44262	0.75358	0.999995	497	3	0.071424	0.2536	0.979704	212	7	0.082297
SRPK1	15	0.92761	0.97941	0.999995	759	3	0.071483	0.2538	0.979704	213	8	0.18252
SMARCB1	15	0.58576	0.84346	0.999995	574	3	0.071787	0.25448	0.979704	214	6	0.082521
C11orf74	15	0.32716	0.64744	0.999995	427	5	0.072554	0.25624	0.979704	215	6	-0.025261
PAH	15	0.65833	0.88519	0.999995	623	3	0.072744	0.25676	0.979704	216	7	0.10701
SLPI	15	0.017714	0.088857	0.615335	120	7	0.072841	0.25701	0.979704	217	7	0.010188
RPF2	15	0.56467	0.83017	0.999995	566	3	0.074104	0.26012	0.979704	218	7	0.16049
JARID2	15	0.51086	0.79726	0.999995	533	3	0.074563	0.26134	0.979704	219	8	0.15621
ERVV-2	15	0.4015	0.7164	0.999995	472	5	0.074965	0.26234	0.979704	220	7	-0.12386
MTSS1L	15	0.86102	0.96114	0.999995	721	3	0.075951	0.26479	0.979704	221	8	0.15661
JUN	15	0.002106	0.014376	0.202487	59	10	0.075963	0.26481	0.979704	222	3	-0.31424
STX4	15	0.88858	0.96794	0.999995	731	3	0.077138	0.26777	0.979704	223	6	0.12729
MAT2B	15	0.72219	0.90998	0.999995	654	3	0.077458	0.26849	0.979704	224	8	0.13143
RPL35	15	0.018743	0.093138	0.623699	124	6	0.077717	0.26908	0.979704	225	6	0.065324
UBR4	15	0.62099	0.86357	0.999995	596	3	0.078169	0.26998	0.979704	226	8	0.20221
ZEB2	15	0.77023	0.92819	0.999995	673	2	0.078194	0.27003	0.979704	227	8	0.16113
PLXDC2	15	0.10682	0.33574	0.999995	251	8	0.078355	0.27037	0.979704	228	3	-0.2179
USP17L1P	15	0.62464	0.86573	0.999995	600	4	0.079192	0.27246	0.979704	229	7	0.09424
C5	15	0.78606	0.93449	0.999995	685	2	0.079499	0.27326	0.979704	230	8	0.2431
ZYG11B	15	0.022636	0.10799	0.679862	132	6	0.079802	0.27399	0.979704	231	6	0.061672
SLX1A	15	0.51761	0.80112	0.999995	538	4	0.081989	0.27896	0.979704	232	8	0.12495
SDS	15	0.92479	0.97861	0.999995	758	3	0.082216	0.27939	0.979704	233	8	0.11732
VGLL3	15	0.86802	0.96282	0.999995	724	3	0.082634	0.28051	0.979704	234	6	0.097071
MIR4706	15	0.5251	0.80567	0.999995	542	5	0.083514	0.28244	0.979704	235	8	0.16034
RAD23B	15	0.0018298	0.01263	0.184139	57	6	0.083754	0.28305	0.979704	236	5	0.036153
EMC10	15	0.1279	0.37823	0.999995	277	5	0.084528	0.28476	0.979704	237	6	0.084271
TMEM106B	15	0.41914	0.73294	0.999995	483	4	0.084782	0.28541	0.979704	238	7	0.094551
IFNGR1	15	0.87423	0.96442	0.999995	726	3	0.084977	0.28591	0.979704	239	8	0.10995
RBX1	15	0.1702	0.4486	0.999995	308	7	0.0855	0.28709	0.979704	240	4	-0.13941
TET1	15	0.55766	0.82562	0.999995	562	5	0.085516	0.2871	0.979704	241	8	0.13524
COL7A1	15	0.094585	0.30786	0.999995	237	8	0.085969	0.28821	0.979704	242	4	-0.11608
DPEP2	15	0.91853	0.97669	0.999995	751	1	0.086712	0.28995	0.979704	243	8	0.16561
RANBP10	15	0.94747	0.98543	0.999995	780	2	0.086931	0.29045	0.979704	244	8	0.18478
TDRKH	15	0.95402	0.98642	0.999995	783	2	0.087894	0.29266	0.979704	245	8	0.17096
NPC1	15	0.48556	0.78157	0.999995	521	5	0.088179	0.29333	0.979704	246	7	0.08136
ZNF599	15	0.79275	0.9372	0.999995	690	3	0.088922	0.29509	0.979704	247	8	0.12517
GRID1	15	0.98396	0.9941	0.999995	803	2	0.089184	0.29555	0.979704	248	6	0.0205
ELOC	15	0.42769	0.74047	0.999995	489	6	0.089282	0.29583	0.979704	249	6	-0.03467
ACVR1B	15	0.88758	0.96763	0.999995	730	3	0.089316	0.29592	0.979704	250	7	0.1162
ACTR3	15	0.10655	0.33509	0.999995	250	6	0.092584	0.30331	0.999995	251	7	0.090677
FSTL4	15	0.26591	0.58589	0.999995	396	5	0.093777	0.30622	0.999995	252	8	0.21775
COLEC11	15	0.3333	0.65363	0.999995	430	4	0.095072	0.30915	0.999995	253	8	0.18984
CTSK	15	0.93596	0.9822	0.999995	769	1	0.09577	0.31081	0.999995	254	6	0.063437
GREB1L	15	0.60747	0.85643	0.999995	588	4	0.095936	0.31119	0.999995	255	7	0.11841
NUTM2B	15	0.049553	0.19819	0.89023	185	8	0.095941	0.3112	0.999995	256	5	-0.11562
MPG	15	0.49006	0.78418	0.999995	524	4	0.096277	0.31186	0.999995	257	6	0.066447
VPS39	15	0.85833	0.96066	0.999995	719	3	0.097566	0.31463	0.999995	258	6	0.074575
GDA	15	0.74324	0.91773	0.999995	662	4	0.098331	0.3167	0.999995	259	8	0.11947
SLC39A4	15	0.22451	0.53038	0.999995	361	5	0.099718	0.31972	0.999995	260	8	0.1433
USF1P1	15	0.68347	0.89556	0.999995	636	3	0.10024	0.32106	0.999995	261	7	0.085544
BAMBI	15	0.52726	0.80714	0.999995	545	3	0.10077	0.32208	0.999995	262	7	0.074261
FSD1	15	0.38643	0.70249	0.999995	462	5	0.10121	0.32306	0.999995	263	8	0.11556
DPH5	15	0.42665	0.73958	0.999995	487	6	0.10155	0.32384	0.999995	264	4	-0.1221
BEX1	15	0.54083	0.81521	0.999995	556	4	0.10329	0.32755	0.999995	265	8	0.1794
NPIPA5	15	0.040523	0.17047	0.843054	167	9	0.10351	0.32807	0.999995	266	2	-0.2978
ELOVL3	15	0.59554	0.84942	0.999995	577	3	0.10408	0.32939	0.999995	267	6	0.081994
ALPI	15	0.63181	0.86955	0.999995	607	2	0.10435	0.32996	0.999995	268	7	0.096263
NSMCE4A	15	0.010667	0.059088	0.481397	102	6	0.10568	0.33321	0.999995	269	6	0.1115
MIR6887	15	0.92304	0.9781	0.999995	756	2	0.10614	0.33438	0.999995	270	8	0.20013
RITA1	15	0.40637	0.72102	0.999995	474	3	0.10784	0.33801	0.999995	271	5	-0.0075555
PTBP2	15	0.53791	0.81331	0.999995	555	1	0.10789	0.33812	0.999995	272	8	0.14583
C5AR2	15	0.46247	0.76815	0.999995	513	3	0.10806	0.33844	0.999995	273	6	0.018896
CHIC2	15	0.65542	0.8836	0.999995	621	3	0.10914	0.3408	0.999995	274	5	-0.010345
MUC21	15	0.30302	0.62363	0.999995	416	6	0.1098	0.34225	0.999995	275	6	0.016348
EPYC	15	0.98548	0.99453	0.999995	805	1	0.11146	0.34582	0.999995	276	8	0.10085
MED17	15	0.038138	0.16216	0.830775	161	9	0.11431	0.35186	0.999995	277	2	-0.16266
TET3	15	0.67304	0.89178	0.999995	632	3	0.11463	0.35253	0.999995	278	7	0.077124
SMARCC1	15	0.12074	0.36541	0.999995	267	7	0.11619	0.35578	0.999995	279	6	0.033663
EXT1	15	0.13227	0.38574	0.999995	282	7	0.11624	0.35594	0.999995	280	7	0.071867
LAMP5	15	0.52863	0.80799	0.999995	547	5	0.11647	0.35638	0.999995	281	7	-0.014405
AGPS	15	0.59675	0.85012	0.999995	580	5	0.11716	0.35798	0.999995	282	7	0.013401
SAA2	15	0.41933	0.73306	0.999995	484	6	0.11789	0.35944	0.999995	283	8	0.16113
RHBDD3	15	0.26335	0.58318	0.999995	395	4	0.1186	0.36096	0.999995	284	7	0.0060704
SNAI1	15	0.30264	0.62328	0.999995	415	4	0.11865	0.36105	0.999995	285	5	-0.0030121
SAAL1	15	0.97442	0.99095	0.999995	795	2	0.11978	0.36347	0.999995	286	8	0.11056
THSD4	15	0.99221	0.99609	0.999995	810	1	0.12072	0.3654	0.999995	287	7	0.12115
SNORD59A	4	0.17451	0.31418	0.999995	315	2	0.12155	0.25207	0.979704	288	1	-0.19083
TCN1	15	0.85105	0.95871	0.999995	716	2	0.12292	0.37011	0.999995	289	7	0.13727
HNRNPA2B1	15	0.52426	0.80515	0.999995	541	4	0.12292	0.37012	0.999995	290	6	0.0075252
CIB1	15	0.93679	0.98248	0.999995	770	2	0.12299	0.37026	0.999995	291	6	0.050074
ELL	15	0.0013786	0.0099771	0.150745	55	10	0.12393	0.37245	0.999995	292	1	-0.37354
KAT6A	15	0.17639	0.45842	0.999995	317	7	0.12399	0.37256	0.999995	293	4	-0.2003
EGR1	15	0.013265	0.071408	0.529823	112	10	0.12923	0.38175	0.999995	294	2	-0.17423
CFTR	15	0.31832	0.63863	0.999995	422	5	0.1294	0.38206	0.999995	295	4	-0.0056909
GALNT5	15	0.39261	0.70799	0.999995	465	3	0.13029	0.38362	0.999995	296	6	0.10609
ARF5	15	0.91507	0.97561	0.999995	747	3	0.13048	0.3839	0.999995	297	7	0.10891
SUV39H2	15	0.73984	0.91647	0.999995	661	3	0.13081	0.38437	0.999995	298	7	0.091445
PKP2	15	0.24928	0.56503	0.999995	386	5	0.13268	0.38771	0.999995	299	6	0.052431
DDC	15	0.35281	0.67139	0.999995	442	5	0.13323	0.3886	0.999995	300	7	0.13995
S100A12	15	0.16066	0.43322	0.999995	300	3	0.13328	0.38865	0.999995	301	6	0.10018
DPEP1	15	0.77019	0.92816	0.999995	672	3	0.1345	0.39074	0.999995	302	5	0.081579
GEMIN8P4	15	0.044534	0.18374	0.869935	175	6	0.13616	0.39374	0.999995	303	6	0.025299
DRD5	15	0.19017	0.47887	0.999995	324	5	0.1366	0.39452	0.999995	304	3	-0.034728
NDNF	15	0.77547	0.93028	0.999995	678	2	0.13696	0.39506	0.999995	305	7	0.077313
ACOX1	15	0.37969	0.69615	0.999995	457	4	0.13711	0.39533	0.999995	306	7	0.12067
CAB39	15	0.22489	0.53097	0.999995	363	7	0.13766	0.39638	0.999995	307	4	-0.10974
ERP27	15	0.19063	0.4796	0.999995	327	3	0.13883	0.39862	0.999995	308	7	0.10813
NECAB1	15	0.61718	0.86163	0.999995	592	5	0.13972	0.40007	0.999995	309	7	0.1264
IRS2	15	0.86201	0.9614	0.999995	722	3	0.13978	0.40014	0.999995	310	7	0.062584
SLC3A2	15	0.034424	0.14992	0.798629	155	7	0.14007	0.40053	0.999995	311	4	-0.13852
SFT2D1	15	0.19409	0.48525	0.999995	333	6	0.14037	0.40094	0.999995	312	6	0.010001
MIR4472-2	6	0.037086	0.11383	0.690469	157	4	0.14084	0.31433	0.999995	313	1	-1.1766
CDK7	15	0.095281	0.30946	0.999995	239	8	0.14287	0.40521	0.999995	314	5	-0.19229
LTK	15	0.41261	0.72695	0.999995	480	5	0.14391	0.40701	0.999995	315	7	-0.0059975
ELOA	15	0.022026	0.10555	0.674685	130	8	0.14495	0.40887	0.999995	316	3	-0.1184
JDP2	15	0.69293	0.89887	0.999995	637	4	0.146	0.41059	0.999995	317	7	0.092327
CCDC77	15	0.283	0.60339	0.999995	401	5	0.14762	0.41318	0.999995	318	7	0.040844
ELANE	15	0.1269	0.37658	0.999995	274	7	0.1491	0.41555	0.999995	319	4	-0.094183
TRIM59	15	0.70472	0.90328	0.999995	642	4	0.14958	0.41635	0.999995	320	7	-0.0362
CTSV	15	0.87205	0.96382	0.999995	725	3	0.15079	0.41793	0.999995	321	7	0.0088875
LDB1	15	0.75869	0.92365	0.999995	670	3	0.15305	0.42219	0.999995	322	7	0.089257
TNF	15	0.2469	0.56197	0.999995	384	3	0.15322	0.42249	0.999995	323	6	0.096741
TM6SF1	15	0.8267	0.95082	0.999995	704	4	0.15426	0.42419	0.999995	324	4	0.083555
SNX27	15	0.38675	0.70272	0.999995	464	5	0.1556	0.42626	0.999995	325	7	0.031288
UBXN7	15	0.10637	0.33479	0.999995	249	7	0.15593	0.42664	0.999995	326	6	-0.037752
TMPRSS4	15	0.2931	0.61389	0.999995	407	5	0.15605	0.42678	0.999995	327	7	0.054358
PTGES2	15	0.16652	0.44258	0.999995	303	5	0.15632	0.42721	0.999995	328	4	-0.031549
PPT1	15	0.48234	0.77998	0.999995	519	5	0.15829	0.43045	0.999995	329	5	-0.029933
SLC6A20	15	0.65152	0.88133	0.999995	618	4	0.15853	0.43098	0.999995	330	5	0.071774
SMAD4	15	0.31748	0.6379	0.999995	421	5	0.15858	0.43103	0.999995	331	7	0.12833
EMC9	15	0.7257	0.91132	0.999995	656	4	0.15939	0.43218	0.999995	332	6	0.089213
AKAP17A	15	0.34436	0.6636	0.999995	435	4	0.16047	0.43381	0.999995	333	7	0.15121
FAM229A	15	0.548	0.81978	0.999995	559	5	0.16137	0.4353	0.999995	334	6	-0.036374
MAPK1	15	0.060412	0.2258	0.921749	203	6	0.16144	0.4354	0.999995	335	5	0.019511
BAALC	15	0.94478	0.98496	0.999995	778	2	0.16152	0.43557	0.999995	336	7	0.091363
FMN2	15	0.11216	0.34713	0.999995	257	5	0.16272	0.43736	0.999995	337	7	-0.040641
DNMT3B	15	0.037685	0.16065	0.830775	158	9	0.16449	0.44031	0.999995	338	5	-0.2894
TPRG1	15	0.92094	0.97746	0.999995	754	2	0.16596	0.44249	0.999995	339	7	0.11299
JAK2	15	0.13921	0.39811	0.999995	288	6	0.16754	0.44496	0.999995	340	6	0.089557
EMC8	15	0.072748	0.25622	0.976707	217	8	0.16833	0.44623	0.999995	341	5	-0.1155
ESR1	15	0.78474	0.93393	0.999995	684	3	0.16905	0.44738	0.999995	342	6	0.071265
LRIT3	15	0.4077	0.72224	0.999995	476	3	0.17011	0.44926	0.999995	343	5	0.034663
LOC100287653	15	0.4577	0.76557	0.999995	511	4	0.17034	0.44966	0.999995	344	7	0.037123
ARSD	15	0.79564	0.93844	0.999995	692	2	0.17211	0.45242	0.999995	345	7	0.14494
HIPK4	15	0.90609	0.97277	0.999995	744	3	0.17246	0.45288	0.999995	346	6	0.041542
PECAM1	15	0.15837	0.42972	0.999995	297	4	0.17308	0.45375	0.999995	347	6	0.02004
HOXB3	15	0.29177	0.61241	0.999995	406	6	0.17314	0.45384	0.999995	348	5	-0.11822
B3GNT7	15	0.01411	0.07486	0.540948	115	7	0.17561	0.45776	0.999995	349	3	-0.03336
DRD1	15	0.27685	0.59731	0.999995	400	6	0.17662	0.4594	0.999995	350	5	0.060215
FBXO22	15	0.37256	0.68958	0.999995	453	2	0.17723	0.46028	0.999995	351	7	0.11622
DRD3	15	0.8417	0.95626	0.999995	713	2	0.17729	0.46032	0.999995	352	7	0.14778
USP33	15	0.94412	0.98485	0.999995	777	2	0.17745	0.46054	0.999995	353	7	0.12788
SMAD5	15	0.19548	0.48721	0.999995	334	4	0.17783	0.46105	0.999995	354	7	0.10127
MIR4427	7	0.54869	0.7316	0.999995	560	2	0.17888	0.38363	0.999995	355	4	0.1695
LDLRAD3	15	0.19053	0.47946	0.999995	326	7	0.17901	0.46282	0.999995	356	5	-0.13707
ETFA	15	0.2255	0.53183	0.999995	365	4	0.18024	0.46457	0.999995	357	5	-0.04609
CDC42	15	0.28564	0.60624	0.999995	403	4	0.18025	0.46457	0.999995	358	5	-0.011733
ARHGAP26	15	0.12467	0.37304	0.999995	272	5	0.18185	0.46704	0.999995	359	4	-0.038836
POU5F1	15	0.17462	0.45533	0.999995	316	6	0.18394	0.47021	0.999995	360	7	0.15694
ADAM17	15	0.73115	0.91347	0.999995	658	3	0.18415	0.47047	0.999995	361	5	0.086433
FAM86A	15	0.62644	0.86682	0.999995	603	5	0.18555	0.47262	0.999995	362	6	6.7345e-06
NHLH2	15	0.36615	0.68377	0.999995	448	5	0.18659	0.47433	0.999995	363	5	0.045007
BCL9L	15	0.0096433	0.054068	0.449303	100	9	0.18735	0.47536	0.999995	364	3	-0.2582
XCR1	15	0.79097	0.93648	0.999995	689	3	0.18774	0.47603	0.999995	365	6	0.033268
C3orf43	15	0.53267	0.81041	0.999995	549	5	0.18828	0.47683	0.999995	366	5	-0.085832
LGR4	15	0.3803	0.69678	0.999995	458	5	0.18893	0.47763	0.999995	367	6	-0.06908
C15orf27	15	0.78416	0.93369	0.999995	682	4	0.18922	0.47797	0.999995	368	5	0.025338
LZTFL1	15	0.66559	0.889	0.999995	627	3	0.19019	0.47955	0.999995	369	5	0.069863
RAC1	15	0.19783	0.49071	0.999995	336	7	0.19107	0.48106	0.999995	370	3	-0.29452
C3AR1	15	0.78656	0.93461	0.999995	686	3	0.19164	0.48184	0.999995	371	7	0.065604
CDCP1	15	0.84747	0.95779	0.999995	715	3	0.19186	0.48217	0.999995	372	6	0.082838
APRT	15	0.091689	0.30086	0.999995	235	6	0.19195	0.4823	0.999995	373	6	0.03264
RTN4	15	0.24417	0.55804	0.999995	382	7	0.19598	0.48856	0.999995	374	7	-0.1067
TNPO1	15	0.1006	0.32144	0.999995	246	6	0.1994	0.49382	0.999995	375	4	-0.29914
HSD17B14	15	0.094457	0.30754	0.999995	236	5	0.20232	0.49846	0.999995	376	4	-0.0010267
ZMYM2	15	0.52635	0.80658	0.999995	543	4	0.20288	0.49928	0.999995	377	6	0.015909
LINC00485	15	0.85585	0.95989	0.999995	717	3	0.20305	0.49957	0.999995	378	5	-0.010627
CRYBB2	15	0.0026118	0.01772	0.219782	67	7	0.2033	0.49981	0.999995	379	4	-0.030515
KRT15	15	0.015209	0.079151	0.557412	118	6	0.2066	0.50423	0.999995	380	3	-0.13625
PLIN5	15	0.71556	0.90738	0.999995	647	2	0.20774	0.50599	0.999995	381	7	0.070079
N6AMT1	15	1.2694e-05	0.00018248	0.006893	22	12	0.20815	0.50659	0.999995	382	1	-0.63892
SIRT5	15	0.041902	0.1748	0.843054	171	5	0.20839	0.50693	0.999995	383	6	0.085194
ARID1A	15	0.45107	0.76098	0.999995	508	4	0.20841	0.50695	0.999995	384	6	0.1018
POLA1	15	0.026811	0.12308	0.720301	141	8	0.20885	0.50772	0.999995	385	4	-0.41037
GOLGA8O	15	0.10989	0.34226	0.999995	254	7	0.20911	0.5081	0.999995	386	4	-0.15568
ERGIC1	15	0.037798	0.16101	0.830775	159	9	0.21022	0.5097	0.999995	387	5	-0.12857
ERI2	15	0.48559	0.78158	0.999995	522	3	0.21127	0.51139	0.999995	388	7	0.0455
SIK1	15	0.72133	0.90973	0.999995	653	4	0.21246	0.51297	0.999995	389	7	0.035207
PSMA4	15	0.23762	0.54889	0.999995	373	6	0.21378	0.51486	0.999995	390	5	0.12315
GP2	15	0.35099	0.66952	0.999995	441	6	0.21556	0.51737	0.999995	391	5	-0.0092073
ZNF552	15	0.52718	0.80711	0.999995	544	5	0.21659	0.51888	0.999995	392	5	-0.047021
TMEM97	15	0.48411	0.78088	0.999995	520	3	0.21984	0.52384	0.999995	393	7	0.11548
DMGDH	15	0.62704	0.86718	0.999995	604	4	0.21984	0.52384	0.999995	394	5	0.071409
SMIM22	15	0.67128	0.89119	0.999995	630	3	0.22024	0.52457	0.999995	395	7	0.12479
CAPN9	15	0.59598	0.84968	0.999995	578	5	0.22063	0.52502	0.999995	396	3	-0.034474
GDF6	15	0.11783	0.3592	0.999995	263	6	0.2207	0.5251	0.999995	397	6	0.030741
PSME1	15	0.99905	0.9991	0.999995	823	0	0.22082	0.52523	0.999995	398	6	0.032885
GPR55	15	0.22347	0.52861	0.999995	359	6	0.22145	0.52597	0.999995	399	7	0.096443
INTS2	15	0.26137	0.58091	0.999995	393	5	0.22188	0.5266	0.999995	400	4	0.038946
DPP4	15	0.5998	0.85179	0.999995	583	3	0.22242	0.52734	0.999995	401	6	0.078914
NEU1	15	0.34718	0.66613	0.999995	438	4	0.22401	0.52999	0.999995	402	5	-0.045099
MUM1L1	15	0.15977	0.43184	0.999995	299	6	0.22474	0.53106	0.999995	403	4	-0.048127
WIPF2	15	0.055225	0.21292	0.900245	196	6	0.22489	0.53128	0.999995	404	7	0.16042
COMMD2	15	0.20788	0.50573	0.999995	345	4	0.22672	0.53403	0.999995	405	6	0.03626
EIF3I	15	0.002575	0.017424	0.219386	66	9	0.22822	0.53619	0.999995	406	4	-0.43383
PDZRN4	15	0.775	0.93007	0.999995	677	3	0.22835	0.53636	0.999995	407	6	0.079065
VWCE	15	0.1438	0.4058	0.999995	291	5	0.23011	0.53864	0.999995	408	6	0.035248
CHRNB3	15	0.59621	0.84981	0.999995	579	4	0.23165	0.54076	0.999995	409	7	0.10933
SLC37A3	15	0.1262	0.37561	0.999995	273	3	0.23289	0.54265	0.999995	410	7	0.11168
PLIN4	15	0.35988	0.67798	0.999995	445	6	0.23387	0.54414	0.999995	411	5	-0.070101
RTP3	15	0.19154	0.48101	0.999995	329	6	0.23528	0.54589	0.999995	412	6	0.025925
ZNF880	15	0.42265	0.73606	0.999995	486	4	0.23597	0.54682	0.999995	413	6	-0.0053909
SYNC	15	0.54943	0.82073	0.999995	561	4	0.23619	0.54713	0.999995	414	6	0.073228
MTTP	15	0.90481	0.9724	0.999995	743	2	0.23637	0.54745	0.999995	415	6	0.11062
CPN2	15	0.72616	0.91143	0.999995	657	3	0.23673	0.54794	0.999995	416	6	0.071732
HKDC1	15	0.066753	0.24152	0.951189	211	5	0.23682	0.54805	0.999995	417	4	-0.042789
HIF1A	15	0.71281	0.90632	0.999995	646	4	0.23819	0.54964	0.999995	418	5	-0.013663
DNAJC19	15	0.052035	0.20488	0.891404	191	6	0.23976	0.55183	0.999995	419	7	-0.016076
S100A7	15	0.1736	0.45383	0.999995	314	3	0.2406	0.55319	0.999995	420	6	0.027021
ZNF503	15	0.037854	0.16124	0.830775	160	7	0.24095	0.55367	0.999995	421	6	-0.19383
CXCL9	15	0.93078	0.98053	0.999995	764	1	0.24102	0.55376	0.999995	422	7	0.084509
ABL1	15	0.69794	0.90087	0.999995	640	2	0.2416	0.5545	0.999995	423	6	0.0059131
C1orf174	15	0.0077709	0.044648	0.416439	89	5	0.24207	0.55509	0.999995	424	7	0.11367
PI4KB	15	0.02261	0.10787	0.679862	131	8	0.24208	0.5551	0.999995	425	6	-0.25174
TTLL9	15	0.12234	0.36902	0.999995	269	7	0.24735	0.56255	0.999995	426	7	0.066858
ATP6V1A	15	0.53522	0.81183	0.999995	551	5	0.24778	0.56314	0.999995	427	7	0.16578
MYL6B	15	0.44953	0.7597	0.999995	506	1	0.24782	0.56319	0.999995	428	6	0.10989
PPRC1	15	0.86336	0.96173	0.999995	723	2	0.25151	0.56826	0.999995	429	3	0.0083264
MKX	15	0.43744	0.74916	0.999995	494	5	0.25323	0.57063	0.999995	430	5	-0.0023904
MYO1H	15	0.023872	0.11248	0.690469	135	7	0.25334	0.57078	0.999995	431	2	-0.063854
MIR6076	15	0.17128	0.45034	0.999995	310	6	0.25391	0.57149	0.999995	432	5	-0.003291
AAAS	15	0.084655	0.2847	0.999995	228	7	0.25517	0.57319	0.999995	433	6	-0.054233
NKRF	15	0.075596	0.26339	0.990375	220	7	0.25535	0.57342	0.999995	434	5	-0.092432
MIR6859-1	14	0.0079014	0.045102	0.416439	90	8	0.2559	0.56065	0.999995	435	2	-0.54478
IL23A	15	0.41383	0.7281	0.999995	481	5	0.25699	0.57567	0.999995	436	1	-0.052788
CASC11	15	0.18587	0.47234	0.999995	321	5	0.25906	0.57821	0.999995	437	5	0.0035207
LOC107984655	15	0.32705	0.64733	0.999995	426	3	0.25963	0.57899	0.999995	438	6	0.099458
ZNF250	15	0.50533	0.79375	0.999995	530	5	0.2611	0.58089	0.999995	439	5	0.043736
ATP6V0A4	15	0.19078	0.47982	0.999995	328	6	0.26383	0.58495	0.999995	440	6	-0.00093469
FAM91A1	15	0.64682	0.87866	0.999995	614	4	0.26417	0.58542	0.999995	441	7	0.047482
ZKSCAN2	15	0.92054	0.97735	0.999995	753	3	0.2646	0.58602	0.999995	442	7	0.12566
GBP3	15	0.41959	0.73324	0.999995	485	6	0.26603	0.5873	0.999995	443	4	-0.080546
C2orf78	15	0.12869	0.37964	0.999995	278	7	0.26685	0.58819	0.999995	444	6	-0.18048
HDGFRP2	15	0.56753	0.83203	0.999995	567	5	0.26966	0.59112	0.999995	445	6	-0.025375
MYCL	15	0.18316	0.46826	0.999995	319	4	0.2715	0.59319	0.999995	446	6	0.08607
PSAP	15	0.25972	0.57912	0.999995	391	5	0.27198	0.59371	0.999995	447	6	-0.010177
LINC01322	15	0.99883	0.99889	0.999995	821	0	0.27234	0.59408	0.999995	448	6	0.026208
PSMB9	15	0.46311	0.7685	0.999995	514	3	0.27324	0.59505	0.999995	449	4	-0.0086569
PARPBP	15	0.16087	0.43352	0.999995	301	7	0.27362	0.59557	0.999995	450	6	0.022331
TMEM176A	15	0.10001	0.32023	0.999995	245	8	0.27477	0.5965	0.999995	451	5	-0.18103
LST1	15	0.49526	0.78753	0.999995	526	3	0.27736	0.59908	0.999995	452	5	0.012
LCN2	15	0.6247	0.86576	0.999995	601	5	0.27941	0.6011	0.999995	453	5	0.079155
SCYL2	15	0.92778	0.97948	0.999995	761	2	0.2802	0.60182	0.999995	454	4	-0.017281
HIST1H2BJ	15	0.0052264	0.031421	0.322354	81	9	0.28035	0.60191	0.999995	455	4	-0.54683
ZNF791	15	0.89235	0.96902	0.999995	732	3	0.28188	0.60338	0.999995	456	6	0.029704
MDH2	15	0.038905	0.16496	0.830775	165	9	0.28307	0.60455	0.999995	457	6	-0.20141
ROR2	15	0.80792	0.94338	0.999995	698	4	0.28346	0.60499	0.999995	458	6	0.077411
RAB18	15	0.1101	0.34272	0.999995	255	7	0.28652	0.60822	0.999995	459	4	-0.11873
USP17L11	15	0.030525	0.13611	0.778043	144	7	0.2874	0.60927	0.999995	460	4	-0.045847
LMLN	15	0.89721	0.97034	0.999995	734	2	0.29438	0.61599	0.999995	461	4	0.074218
TMEM182	15	0.7989	0.93974	0.999995	693	2	0.2954	0.61684	0.999995	462	4	0.033576
NDUFB2	15	0.019018	0.094223	0.623699	125	9	0.29871	0.6201	0.999995	463	3	-0.30162
PPHLN1	15	0.038351	0.16302	0.830775	162	8	0.30022	0.62158	0.999995	464	4	-0.19334
ZFP91	15	0.9407	0.98387	0.999995	775	2	0.30147	0.62285	0.999995	465	4	-0.097164
IFNGR2	15	0.31034	0.63096	0.999995	418	6	0.30356	0.62516	0.999995	466	6	-0.074295
hsa-mir-10a	8	0.1315	0.32585	0.999995	279	2	0.30612	0.55925	0.999995	467	4	0.11509
ALG11	15	0.13765	0.39531	0.999995	285	5	0.30619	0.62796	0.999995	468	5	-0.038555
LEPRE1	15	0.072282	0.25513	0.976707	216	7	0.30687	0.6287	0.999995	469	6	-0.023018
CCDC91	15	0.83796	0.95539	0.999995	709	4	0.31147	0.63297	0.999995	470	4	0.01692
SLC22A25	15	0.3856	0.70168	0.999995	460	5	0.31384	0.63541	0.999995	471	5	-0.0046316
SHF	15	0.51114	0.7974	0.999995	534	3	0.3141	0.63567	0.999995	472	6	0.031778
TNFAIP8L1	15	0.0071679	0.041472	0.396128	87	8	0.31726	0.6385	0.999995	473	4	-0.30533
SLC46A3	15	0.53202	0.81006	0.999995	548	3	0.31768	0.63891	0.999995	474	4	0.053154
BECN1	15	0.21763	0.52016	0.999995	353	7	0.31846	0.63958	0.999995	475	6	-0.13305
BRPF1	15	0.18384	0.46936	0.999995	320	7	0.31866	0.63981	0.999995	476	4	-0.10307
TAPT1	15	0.0033895	0.022366	0.251163	74	8	0.32	0.64116	0.999995	477	4	-0.26248
IGF1	15	0.032576	0.14385	0.791635	150	4	0.32481	0.64595	0.999995	478	5	0.080956
RPH3A	15	0.041023	0.17208	0.843054	168	7	0.32585	0.64695	0.999995	479	4	-0.20633
SLC1A5	15	0.44884	0.75913	0.999995	505	4	0.32638	0.64744	0.999995	480	6	-0.0012217
GOLGA2	15	0.0032844	0.021823	0.250337	71	9	0.32668	0.64771	0.999995	481	3	-0.51633
IL1R2	15	0.33889	0.65886	0.999995	432	5	0.3267	0.64773	0.999995	482	5	-0.017075
ASAP1	15	0.64668	0.87856	0.999995	613	5	0.32716	0.64823	0.999995	483	5	-0.010843
REEP6	15	0.61614	0.8612	0.999995	590	5	0.33118	0.65222	0.999995	484	5	0.019724
HNF4A	15	0.11025	0.34297	0.999995	256	6	0.33414	0.65515	0.999995	485	6	-0.067325
ATG14	15	0.012406	0.067433	0.5141	109	9	0.33433	0.65532	0.999995	486	3	-0.31569
RAB2A	15	0.036792	0.15783	0.830775	156	9	0.33525	0.65601	0.999995	487	5	-0.14018
PTPRR	15	0.33537	0.65541	0.999995	431	6	0.33737	0.65807	0.999995	488	6	-0.057805
UST	15	0.61857	0.86233	0.999995	593	4	0.34068	0.66107	0.999995	489	5	-0.0076629
UBXN6	15	0.24193	0.55476	0.999995	377	3	0.34154	0.66173	0.999995	490	5	-0.026758
PTPRS	15	0.26177	0.5814	0.999995	394	5	0.34492	0.66463	0.999995	491	6	0.01272
EMC3	15	0.00052681	0.004414	0.07909	46	11	0.34556	0.66522	0.999995	492	1	-0.53671
LRRC2	15	0.92899	0.97984	0.999995	762	3	0.3477	0.66729	0.999995	493	6	0.082948
HDAC9	15	0.59778	0.85078	0.999995	582	5	0.34773	0.66734	0.999995	494	5	0.0068598
OSBPL8	15	0.7483	0.91973	0.999995	665	4	0.34926	0.66859	0.999995	495	5	0.042781
ZNF616	15	0.68301	0.8954	0.999995	635	4	0.35073	0.66996	0.999995	496	4	0.017916
C17orf50	15	0.56885	0.83289	0.999995	568	5	0.35085	0.67003	0.999995	497	4	-0.084626
ATP6V0D1	15	0.30716	0.62811	0.999995	417	5	0.35124	0.67031	0.999995	498	6	0.048908
RPL12	15	0.043455	0.18013	0.860255	174	8	0.35201	0.671	0.999995	499	1	-0.16529
CCDC178	15	0.40108	0.71601	0.999995	471	5	0.35826	0.67722	0.999995	500	4	-0.021523
ALG5	15	0.042093	0.17551	0.843054	173	9	0.35837	0.67733	0.999995	501	4	-0.20273
SEC22C	15	0.66097	0.88659	0.999995	624	3	0.36025	0.6789	0.999995	502	5	0.0052099
OS9	15	0.16908	0.44668	0.999995	305	6	0.36115	0.67966	0.999995	503	6	-0.1095
WBP5	15	0.40076	0.7157	0.999995	470	3	0.36236	0.6809	0.999995	504	5	0.063811
PIAS2	15	0.023161	0.10977	0.684029	133	8	0.3626	0.68113	0.999995	505	6	-0.20417
SERTAD4	15	0.12236	0.36903	0.999995	270	8	0.36381	0.6823	0.999995	506	4	-0.14349
ESR2	15	0.72078	0.90952	0.999995	652	3	0.36473	0.68301	0.999995	507	6	-0.0029178
GOLGA8A	15	0.44538	0.75592	0.999995	501	4	0.36865	0.6864	0.999995	508	3	0.064429
GPR155	15	0.20132	0.49641	0.999995	343	6	0.37196	0.68942	0.999995	509	5	-0.10895
NUAK2	15	0.41079	0.72525	0.999995	478	3	0.37355	0.69106	0.999995	510	5	0.010865
ASH2L	15	0.13213	0.3855	0.999995	281	7	0.37407	0.69157	0.999995	511	3	-0.19748
KCTD5	15	0.018524	0.092191	0.623699	122	7	0.37874	0.69581	0.999995	512	4	-0.032883
KCNS1	15	0.019126	0.094568	0.623699	126	8	0.3811	0.69786	0.999995	513	4	-0.33703
C20orf202	15	0.81595	0.94659	0.999995	700	4	0.38167	0.69838	0.999995	514	6	0.0081217
EXTL3	15	0.52805	0.80759	0.999995	546	5	0.38567	0.70211	0.999995	515	4	-0.039968
TMEM151A	15	0.3239	0.64432	0.999995	425	6	0.38719	0.70343	0.999995	516	5	0.010917
CRYAA	15	0.69389	0.89931	0.999995	638	4	0.38741	0.70361	0.999995	517	5	0.077661
NUP62	15	0.14947	0.41515	0.999995	294	7	0.38948	0.70548	0.999995	518	3	-0.049753
CHMP2A	15	0.17141	0.45057	0.999995	311	6	0.39061	0.70647	0.999995	519	5	-0.24825
AKR1B15	15	0.83847	0.95556	0.999995	710	3	0.3925	0.70826	0.999995	520	5	0.093663
ANXA13	15	0.70751	0.9043	0.999995	643	4	0.39382	0.7094	0.999995	521	6	0.12568
SMG5	15	0.12739	0.37742	0.999995	276	6	0.39401	0.70961	0.999995	522	2	-0.2586
ZBTB26	15	0.77264	0.92919	0.999995	675	3	0.3946	0.71018	0.999995	523	6	0.090133
FNTB	15	0.10922	0.34082	0.999995	253	5	0.39627	0.71174	0.999995	524	3	-0.10315
DUSP28	15	0.47504	0.77571	0.999995	516	4	0.39641	0.71188	0.999995	525	6	0.040216
FAM78A	15	0.60624	0.85578	0.999995	587	5	0.39745	0.71286	0.999995	526	6	-0.0057051
BRF1	15	0.35442	0.6729	0.999995	443	6	0.39806	0.71355	0.999995	527	5	-0.0742
PABPC1	15	0.0020164	0.013715	0.196509	58	9	0.39864	0.71397	0.999995	528	4	-0.53298
CNOT6L	15	0.71068	0.90544	0.999995	644	3	0.40001	0.71531	0.999995	529	4	-0.042413
CTSL	15	0.2338	0.54372	0.999995	369	6	0.40416	0.71922	0.999995	530	4	-0.050871
TRIAP1	15	0.22085	0.52486	0.999995	358	7	0.40448	0.71951	0.999995	531	3	-0.15116
MT1H	15	0.38658	0.70258	0.999995	463	6	0.40774	0.72256	0.999995	532	5	0.014205
B4GALT7	15	0.66275	0.88762	0.999995	626	3	0.40967	0.72455	0.999995	533	6	0.091746
H1-4	15	0.62416	0.86552	0.999995	599	3	0.41079	0.72551	0.999995	534	5	0.0078364
CNOT4	15	0.028216	0.12785	0.74295	142	8	0.41112	0.7258	0.999995	535	3	-0.20673
RBM44	15	0.51517	0.79959	0.999995	536	4	0.41192	0.72651	0.999995	536	4	-0.064012
FAM83B	15	0.84099	0.95612	0.999995	711	3	0.41321	0.72783	0.999995	537	5	0.1031
DONSON	14	0.19827	0.48893	0.999995	337	5	0.41569	0.72226	0.999995	538	4	0.050632
ACBD3	15	0.22699	0.53407	0.999995	366	6	0.41655	0.73079	0.999995	539	4	-0.08241
OR52W1	15	0.50715	0.79509	0.999995	531	3	0.41696	0.73115	0.999995	540	4	0.054939
NUDT16L1	15	0.78288	0.93321	0.999995	681	4	0.41783	0.73215	0.999995	541	4	-0.06072
PPARG	15	0.90278	0.97187	0.999995	738	3	0.41827	0.73243	0.999995	542	5	0.050132
YTHDF1	15	0.16701	0.4432	0.999995	304	7	0.41837	0.73256	0.999995	543	4	-0.23987
KAT14	15	0.24288	0.55615	0.999995	379	6	0.41841	0.73257	0.999995	544	4	-0.051166
CPAMD8	15	0.39434	0.70962	0.999995	466	6	0.41914	0.73314	0.999995	545	6	-0.07638
DNMT1	15	0.098555	0.31697	0.999995	244	6	0.41933	0.73327	0.999995	546	6	-0.17938
AGER	15	0.187	0.47426	0.999995	322	5	0.42002	0.73378	0.999995	547	3	-0.064779
FCAMR	15	0.28915	0.6099	0.999995	405	5	0.4205	0.73418	0.999995	548	5	0.077628
DDX47	15	0.0021702	0.014771	0.204577	60	11	0.42059	0.73427	0.999995	549	2	-0.60159
FURIN	15	0.060194	0.22532	0.921749	202	2	0.42116	0.73492	0.999995	550	6	0.022934
PFDN4	15	0.53488	0.81167	0.999995	550	4	0.42141	0.73511	0.999995	551	4	0.0027147
PCID2	15	0.033936	0.14851	0.796219	154	6	0.42272	0.73627	0.999995	552	6	-0.099375
NR5A2	15	0.041247	0.17279	0.843054	169	8	0.42396	0.73743	0.999995	553	2	-0.21226
THBS4	15	0.51455	0.79923	0.999995	535	5	0.42534	0.73863	0.999995	554	6	-0.066189
DLGAP4	15	0.84108	0.95616	0.999995	712	3	0.42658	0.73969	0.999995	555	5	0.06385
ARPC3	15	0.44443	0.75512	0.999995	499	5	0.42853	0.74121	0.999995	556	5	0.014641
FYCO1	15	0.64741	0.87901	0.999995	616	5	0.42863	0.74135	0.999995	557	4	-0.035948
PCDH17	15	0.44435	0.75506	0.999995	498	4	0.42952	0.74207	0.999995	558	6	0.029793
ANKZF1	15	0.91781	0.97654	0.999995	750	3	0.42979	0.74232	0.999995	559	6	0.10597
OAS2	15	0.008174	0.046857	0.422131	92	10	0.43006	0.74255	0.999995	560	3	-0.30914
MAS1	15	0.14238	0.4033	0.999995	290	5	0.43262	0.74491	0.999995	561	4	0.037808
KRTAP15-1	15	0.63463	0.87134	0.999995	610	5	0.43345	0.7457	0.999995	562	6	0.13523
PLCD3	15	0.40001	0.71498	0.999995	468	6	0.43398	0.74622	0.999995	563	6	-0.010532
CYS1	15	0.37959	0.69606	0.999995	456	5	0.43695	0.74887	0.999995	564	4	-0.00079349
FEM1A	15	0.30216	0.62276	0.999995	414	4	0.43907	0.75086	0.999995	565	5	0.003525
EIF3C	15	0.20211	0.49748	0.999995	344	7	0.43948	0.75113	0.999995	566	6	-0.12822
NDUFAF2	15	0.804	0.94169	0.999995	696	4	0.43974	0.75131	0.999995	567	6	0.15039
SORCS2	15	0.14422	0.4065	0.999995	292	6	0.4405	0.75194	0.999995	568	5	0.0255
SPATC1	15	0.32285	0.64316	0.999995	424	5	0.44158	0.7528	0.999995	569	6	0.080006
SMARCE1	15	0.40703	0.72168	0.999995	475	4	0.44184	0.75296	0.999995	570	5	-0.0025612
PI3	15	0.70341	0.90273	0.999995	641	3	0.44283	0.75382	0.999995	571	5	-0.016501
ZBTB41	15	0.23952	0.55125	0.999995	376	7	0.44663	0.75709	0.999995	572	4	-0.077041
SLC25A28	15	1.6656e-05	0.00022193	0.007684	24	13	0.44815	0.75841	0.999995	573	1	-0.36037
SPNS1	15	0.5365	0.81247	0.999995	553	4	0.44993	0.75998	0.999995	574	3	-0.034983
OR2V2	15	0.10154	0.32363	0.999995	247	7	0.45159	0.76145	0.999995	575	5	-0.20775
SPANXA1	15	0.083564	0.28219	0.999995	227	5	0.45198	0.76178	0.999995	576	4	-0.021036
RNF126	15	0.048945	0.19664	0.888075	184	6	0.45506	0.7643	0.999995	577	4	-0.053106
NONO	15	0.44787	0.75816	0.999995	504	6	0.45523	0.76448	0.999995	578	5	-0.11293
ACTR1A	15	0.014869	0.077859	0.552998	117	8	0.45569	0.76495	0.999995	579	4	-0.35138
ZNRF1	15	0.71855	0.90869	0.999995	650	4	0.45679	0.76576	0.999995	580	6	0.058519
CCDC22	15	0.026601	0.1224	0.720301	140	7	0.45909	0.76757	0.999995	581	5	-0.0024929
AGTR1	15	0.64106	0.87526	0.999995	611	5	0.46003	0.76813	0.999995	582	5	-0.0068015
CABIN1	15	0.37244	0.68944	0.999995	452	4	0.46192	0.76919	0.999995	583	4	-0.041305
KLHL21	15	0.13157	0.38454	0.999995	280	7	0.46247	0.76947	0.999995	584	3	-0.17412
BRD4	15	0.038392	0.16319	0.830775	163	8	0.46382	0.77027	0.999995	585	4	-0.12313
LYN	15	0.15939	0.43129	0.999995	298	3	0.46568	0.7715	0.999995	586	5	0.034731
GNPTAB	15	0.032141	0.14222	0.790191	148	8	0.47096	0.77457	0.999995	587	5	-0.29371
NDUFA2	15	0.02005	0.098287	0.64312	127	7	0.47284	0.77563	0.999995	588	3	-0.13776
ULK1	15	0.0056791	0.033966	0.344212	82	9	0.47326	0.77587	0.999995	589	2	-0.29956
OLIG1	15	0.28388	0.60438	0.999995	402	6	0.47452	0.77659	0.999995	590	5	-0.051804
LIN54	15	0.098203	0.31621	0.999995	243	8	0.47645	0.77776	0.999995	591	4	-0.22321
EIF4G2	15	0.048672	0.19595	0.888075	183	7	0.47711	0.77817	0.999995	592	5	-0.084054
OAS3	15	0.086821	0.28981	0.999995	229	8	0.47777	0.77856	0.999995	593	2	-0.13622
DNMT3A	15	0.11578	0.35497	0.999995	261	7	0.47908	0.77943	0.999995	594	4	0.017229
DPF2	15	0.038783	0.16463	0.830775	164	8	0.48231	0.78118	0.999995	595	4	-0.23659
LTF	15	0.4384	0.75011	0.999995	495	4	0.48519	0.78258	0.999995	596	4	0.011764
MT1A	15	0.15757	0.42849	0.999995	296	7	0.48536	0.7827	0.999995	597	5	-0.1064
GNG12-AS1	15	0.80078	0.94038	0.999995	694	3	0.48678	0.78348	0.999995	598	5	-0.043706
PIGO	15	0.12366	0.37139	0.999995	271	5	0.48991	0.78529	0.999995	599	5	-0.048348
VTN	15	0.71601	0.90752	0.999995	648	4	0.48991	0.78529	0.999995	600	4	-0.01319
MIXL1	15	0.051071	0.20236	0.891404	187	5	0.49271	0.78697	0.999995	601	5	-0.049218
ELP3	15	0.82527	0.95023	0.999995	703	3	0.49457	0.78825	0.999995	602	4	0.014291
SH3YL1	15	0.2557	0.57387	0.999995	387	7	0.50026	0.7919	0.999995	603	3	-0.14637
ERBB2	14	0.11469	0.34521	0.999995	260	6	0.50105	0.78411	0.999995	604	5	-0.18261
ACE	15	0.57467	0.83668	0.999995	570	4	0.50192	0.79296	0.999995	605	5	-0.0020013
ATP6V1G1	15	0.012141	0.066032	0.510663	107	6	0.5034	0.79373	0.999995	606	3	-0.18013
TMED9	15	0.19864	0.49202	0.999995	338	6	0.50396	0.79409	0.999995	607	5	-0.030416
PLIN3	15	0.24354	0.55715	0.999995	380	7	0.50478	0.79447	0.999995	608	5	-0.06567
GTF3C5	15	0.00016928	0.0016226	0.036442	37	11	0.50596	0.79534	0.999995	609	3	-0.58569
DGKE	15	0.75729	0.92316	0.999995	669	4	0.50715	0.79612	0.999995	610	4	-0.0030406
ASCL1	15	0.20934	0.50797	0.999995	347	4	0.5127	0.79922	0.999995	611	5	0.071681
MRPS5	15	0.091327	0.30009	0.999995	234	6	0.52603	0.80721	0.999995	612	5	0.08041
TBCA	15	0.002445	0.016635	0.215996	64	6	0.52951	0.80944	0.999995	613	2	-0.28208
PPIL3	15	0.051176	0.20272	0.891404	188	6	0.5307	0.81019	0.999995	614	3	-0.09
ATP6V0C	15	0.077	0.26692	0.999132	221	8	0.53202	0.81088	0.999995	615	2	-0.43434
MYOCD	15	0.6737	0.89203	0.999995	633	4	0.53299	0.81144	0.999995	616	5	0.0092229
SLC25A5P3	15	0.83014	0.95237	0.999995	705	4	0.53455	0.81241	0.999995	617	5	0.074778
ARPC4	15	0.055155	0.21275	0.900245	195	7	0.53615	0.81318	0.999995	618	3	-0.34128
ZNF488	15	0.61057	0.85807	0.999995	589	5	0.53812	0.81431	0.999995	619	3	-0.042786
ATP6V1H	15	0.00033904	0.0031317	0.063475	41	11	0.54011	0.81553	0.999995	620	2	-0.64679
NKAP	15	0.01797	0.089991	0.61804	121	7	0.54825	0.82066	0.999995	621	3	-0.13841
VAC14	15	0.21544	0.51674	0.999995	350	7	0.54979	0.82166	0.999995	622	2	-0.11634
ATP6V0B	15	0.43699	0.7488	0.999995	493	4	0.55106	0.82224	0.999995	623	5	-0.04746
MIR661	15	0.11723	0.35796	0.999995	262	8	0.55346	0.8237	0.999995	624	2	-0.18644
MIR1231	15	0.055415	0.21342	0.900245	197	8	0.55353	0.82374	0.999995	625	5	-0.26208
INTU	15	0.24355	0.55716	0.999995	381	6	0.55516	0.82477	0.999995	626	3	0.0078944
EIF4E2	15	0.37407	0.69111	0.999995	454	6	0.55607	0.82528	0.999995	627	4	0.021322
RND2	15	0.50278	0.79232	0.999995	529	4	0.55854	0.82686	0.999995	628	3	-0.012344
HSD17B2	15	0.5864	0.84392	0.999995	575	5	0.56049	0.82811	0.999995	629	4	0.049166
EIF3CL	15	0.1219	0.36803	0.999995	268	7	0.56226	0.82917	0.999995	630	4	-0.033105
CHD8	15	0.011844	0.064533	0.510663	105	7	0.56578	0.8314	0.999995	631	5	0.01941
OGG1	15	0.97104	0.99018	0.999995	792	2	0.56651	0.83199	0.999995	632	5	0.09978
CAPN8	15	0.054655	0.21148	0.900245	194	6	0.56764	0.83267	0.999995	633	4	0.023848
MBTPS2	15	0.00044229	0.0038025	0.073485	43	12	0.56907	0.8336	0.999995	634	2	-0.44124
C3	15	0.0094324	0.053259	0.449303	98	10	0.57017	0.83441	0.999995	635	1	-0.20058
TONSL	15	0.13703	0.39413	0.999995	284	6	0.57235	0.83573	0.999995	636	3	0.012544
TRMT6	15	0.030661	0.1367	0.778043	145	8	0.57561	0.83782	0.999995	637	2	-0.24988
WDR82	15	0.0070577	0.040831	0.395396	85	10	0.57929	0.84	0.999995	638	3	-0.43196
CDH12	15	0.80166	0.94074	0.999995	695	4	0.58458	0.84338	0.999995	639	5	0.0017644
DCAKD	15	0.20037	0.49488	0.999995	341	7	0.5873	0.84483	0.999995	640	3	-0.061145
C1orf233	15	0.013018	0.070363	0.526769	111	6	0.58734	0.84484	0.999995	641	5	-0.052125
JMJD6	15	0.023328	0.1103	0.684029	134	9	0.58997	0.84629	0.999995	642	2	-0.31531
ALDOA	15	0.045055	0.18552	0.869935	177	8	0.59097	0.84701	0.999995	643	4	-0.19407
RDX	15	0.6017	0.85281	0.999995	585	4	0.59159	0.84741	0.999995	644	5	0.043321
TCF19	15	0.21962	0.52316	0.999995	355	6	0.59469	0.84934	0.999995	645	5	0.079805
PCNT	15	0.013433	0.072128	0.530429	113	9	0.59597	0.85013	0.999995	646	3	-0.23483
WLS	15	0.29494	0.61543	0.999995	410	4	0.59624	0.85027	0.999995	647	5	-0.00062119
BNIP5	15	0.28616	0.60675	0.999995	404	6	0.59958	0.85211	0.999995	648	4	-0.021195
OR5K3	15	0.62249	0.86446	0.999995	598	4	0.60061	0.85257	0.999995	649	5	0.036873
RFX1	15	0.033065	0.14545	0.795217	151	9	0.60189	0.85328	0.999995	650	3	-0.19452
PIAS1	15	0.066095	0.23997	0.950722	209	6	0.60808	0.85715	0.999995	651	3	-0.1722
LRP12	15	0.19949	0.49346	0.999995	339	4	0.61055	0.85842	0.999995	652	3	0.040482
PRPF40B	15	0.59727	0.85051	0.999995	581	5	0.61336	0.86008	0.999995	653	5	0.087959
AP2M1	15	0.032248	0.14263	0.790191	149	9	0.6159	0.86136	0.999995	654	4	-0.36303
VPS26A	15	0.26003	0.57945	0.999995	392	7	0.62244	0.86474	0.999995	655	5	-0.1508
TEFM	15	0.0011003	0.0083595	0.13107	53	10	0.62512	0.86623	0.999995	656	3	-0.22801
HMGB1	15	0.24799	0.56328	0.999995	385	7	0.62519	0.86627	0.999995	657	5	0.039442
SACM1L	15	0.19351	0.48431	0.999995	331	3	0.62569	0.86663	0.999995	658	5	-0.0011953
GLIPR1L1	15	0.19352	0.48433	0.999995	332	7	0.63275	0.87042	0.999995	659	4	-0.15501
PCBD1	15	0.067271	0.24277	0.951612	212	7	0.63687	0.87283	0.999995	660	5	-0.18991
PRRC2A	15	0.088267	0.29323	0.999995	231	7	0.6374	0.87324	0.999995	661	4	0.014529
CLTC	15	0.047821	0.19411	0.888075	181	6	0.64717	0.87898	0.999995	662	5	-0.24264
RPE	15	1.9248e-07	4.9318e-06	0.000293	14	12	0.64849	0.87975	0.999995	663	1	-0.85317
PITPNM1	15	0.81559	0.94645	0.999995	699	4	0.64984	0.88053	0.999995	664	3	-0.056005
PDP2	15	0.22458	0.53049	0.999995	362	6	0.64986	0.88055	0.999995	665	3	-0.12846
SFPQ	15	0.033893	0.14834	0.796219	153	6	0.6512	0.88119	0.999995	666	3	-0.0074221
PHF6	15	0.018636	0.092674	0.623699	123	8	0.65279	0.88218	0.999995	667	3	-0.28252
FBXW2	15	0.17271	0.45246	0.999995	312	6	0.65602	0.88405	0.999995	668	5	-0.076906
CCRL2	15	0.21978	0.52337	0.999995	357	7	0.65745	0.88475	0.999995	669	4	-0.1239
SMARCA5	15	0.11254	0.34793	0.999995	258	7	0.65921	0.88568	0.999995	670	2	-0.21776
UROD	15	1.0135e-11	4.9318e-06	0.000293	2	12	0.66009	0.88615	0.999995	671	1	-1.0387
BPTF	15	0.080326	0.27464	0.999995	225	8	0.6664	0.88961	0.999995	672	5	-0.27635
RPEL1	15	0.02096	0.10146	0.653609	129	8	0.66939	0.89122	0.999995	673	4	-0.14928
LRRC66	15	0.74823	0.91972	0.999995	664	3	0.67984	0.89516	0.999995	674	3	-0.028545
RNASEK	15	0.091268	0.29994	0.999995	233	8	0.68143	0.89561	0.999995	675	4	-0.13999
EXOC2	15	0.044917	0.18498	0.869935	176	9	0.6843	0.89665	0.999995	676	1	-0.25391
GPRIN1	15	0.077864	0.26888	0.999995	222	8	0.68573	0.89726	0.999995	677	4	-0.1201
EP300	15	0.081535	0.2776	0.999995	226	5	0.69717	0.90125	0.999995	678	3	-0.036354
ACTR2	15	0.031715	0.14063	0.789627	147	7	0.70332	0.90341	0.999995	679	4	-0.034205
IL17RA	15	0.40369	0.71855	0.999995	473	6	0.70668	0.90466	0.999995	680	4	-0.048041
STK11	15	0.00015349	0.0015141	0.03495	36	11	0.71182	0.90651	0.999995	681	3	-0.51261
OC90	15	0.10784	0.33785	0.999995	252	6	0.71734	0.90889	0.999995	682	3	-0.059556
G3BP1	15	2.3199e-05	0.00031071	0.009221	28	13	0.72036	0.90999	0.999995	683	1	-0.41935
RBM28	15	0.25601	0.5742	0.999995	388	6	0.72182	0.91053	0.999995	684	2	-0.078516
KRTAP4-7	15	0.30022	0.62063	0.999995	413	5	0.72652	0.91222	0.999995	685	1	-0.1697
SLC30A9	15	0.041937	0.17488	0.843054	172	7	0.73344	0.9149	0.999995	686	3	-0.049846
CCDC94	15	0.012081	0.065776	0.510663	106	10	0.74223	0.91793	0.999995	687	1	-0.30778
VMP1	15	0.053359	0.20827	0.900245	192	4	0.7456	0.9193	0.999995	688	3	-0.088736
H2AZ1	15	0.44997	0.75996	0.999995	507	6	0.74935	0.92063	0.999995	689	4	-0.069335
FOXM1	15	0.068429	0.24543	0.957535	213	7	0.75105	0.92127	0.999995	690	2	-0.12759
HMGB1P4	15	0.058522	0.22117	0.921749	199	4	0.75188	0.92156	0.999995	691	4	0.0050594
ATP6AP2	15	0.024014	0.11304	0.690469	136	9	0.75251	0.92177	0.999995	692	3	-0.34742
DDX60	15	0.41185	0.7262	0.999995	479	5	0.75408	0.92241	0.999995	693	3	-0.083408
SLC9A3R1	15	0.39834	0.71338	0.999995	467	5	0.7545	0.92258	0.999995	694	1	-0.079111
NARS2	15	0.045327	0.18634	0.869935	178	7	0.75809	0.92394	0.999995	695	4	-0.16821
SIRT1	15	0.13852	0.39707	0.999995	287	7	0.75997	0.92467	0.999995	696	4	-0.13361
TRAF3	15	1.2266e-09	4.9318e-06	0.000293	4	12	0.7687	0.92796	0.999995	697	3	-0.63883
EMC6	15	9.6489e-07	2.4659e-05	0.001138	16	11	0.76901	0.92809	0.999995	698	3	-0.43014
CNOT1	15	0.00063995	0.0052327	0.088742	49	10	0.77053	0.92881	0.999995	699	1	-0.53466
VPS29	15	0.041733	0.1742	0.843054	170	7	0.77084	0.92895	0.999995	700	3	-0.090032
PRR15L	15	0.12738	0.37741	0.999995	275	7	0.77147	0.92919	0.999995	701	4	-0.15596
ILK	15	5.2384e-05	0.00065593	0.017583	31	12	0.77296	0.92971	0.999995	702	1	-0.40037
COX6B1P1	15	0.16928	0.44703	0.999995	307	7	0.78454	0.93419	0.999995	703	4	-0.082294
POLR3A	15	0.0082576	0.047242	0.422131	93	8	0.78531	0.93455	0.999995	704	4	-0.99912
GRPEL1	15	0.071656	0.25361	0.976707	215	5	0.78672	0.93508	0.999995	705	4	-0.10225
SRP54	15	0.2253	0.53163	0.999995	364	7	0.7891	0.93596	0.999995	706	4	-0.0054288
EMC4	15	0.00012382	0.0013661	0.032436	35	10	0.78966	0.93627	0.999995	707	4	-0.53672
PDAP1	15	1.2453e-06	2.4659e-05	0.001138	18	12	0.79039	0.93657	0.999995	708	1	-0.87561
SEC61G	15	0.11802	0.35962	0.999995	264	7	0.80489	0.94239	0.999995	709	4	-0.19691
TRIP12	15	0.21918	0.52252	0.999995	354	6	0.80579	0.94274	0.999995	710	3	-0.16618
BAI1	15	0.20095	0.49577	0.999995	342	7	0.8075	0.94344	0.999995	711	3	-0.13136
KRTCAP2	15	0.11431	0.35175	0.999995	259	7	0.81091	0.94481	0.999995	712	4	-0.13096
ADAMTS6	15	0.21968	0.52324	0.999995	356	6	0.81178	0.94509	0.999995	713	4	-0.057171
COMMD3	15	0.017435	0.08792	0.613962	119	8	0.81471	0.94633	0.999995	714	3	-0.37241
EMC7	15	2.8393e-05	0.00036002	0.010246	29	11	0.82012	0.94842	0.999995	715	2	-0.6162
PRAME	15	0.20018	0.49463	0.999995	340	7	0.82101	0.94868	0.999995	716	3	-0.12555
NDUFB9	15	0.0023599	0.016073	0.21357	62	10	0.82181	0.94904	0.999995	717	2	-0.63982
ADAM9	15	0.21738	0.5197	0.999995	352	6	0.82238	0.94923	0.999995	718	4	-0.074366
SLC25A29	15	0.033731	0.14777	0.796219	152	8	0.82455	0.95011	0.999995	719	4	-0.1561
CCDC93	15	0.059883	0.22452	0.921749	200	8	0.82785	0.95148	0.999995	720	4	-0.12328
HSD17B4	15	0.065464	0.23828	0.950722	207	7	0.8324	0.95326	0.999995	721	4	-0.021065
MIR4685	15	0.49854	0.78979	0.999995	527	5	0.83503	0.95422	0.999995	722	3	-0.064475
KIAA1033	15	0.051264	0.203	0.891404	189	7	0.83798	0.95542	0.999995	723	4	-0.1907
KCNH3	15	0.80625	0.9427	0.999995	697	2	0.84124	0.9566	0.999995	724	4	0.0056646
RAC2	15	0.41038	0.72492	0.999995	477	5	0.84155	0.95668	0.999995	725	4	-0.021049
CR1	15	0.096313	0.31167	0.999995	240	7	0.84286	0.957	0.999995	726	3	-0.14092
ZDHHC5	15	0.42849	0.74103	0.999995	490	3	0.84625	0.95796	0.999995	727	3	0.018384
FAM25A	15	0.23619	0.54695	0.999995	371	6	0.84962	0.95881	0.999995	728	2	-0.16023
TINF2	15	0.060608	0.22628	0.921749	204	6	0.85069	0.95905	0.999995	729	2	-0.36337
EXOC8	15	0.38184	0.69813	0.999995	459	6	0.85684	0.96067	0.999995	730	3	-0.088261
SSH1	15	0.063323	0.23308	0.940255	206	7	0.85797	0.96096	0.999995	731	2	-0.020182
VPS35	15	0.44682	0.75717	0.999995	502	6	0.86014	0.96144	0.999995	732	2	-0.14532
ISCA2	15	9.3873e-08	4.9318e-06	0.000293	13	13	0.86054	0.96148	0.999995	733	2	-1.0485
DDX18	15	0.0061161	0.036185	0.362285	83	8	0.86374	0.96222	0.999995	734	3	-0.21664
CXXC1	15	0.00061598	0.0051045	0.088371	48	10	0.86402	0.96229	0.999995	735	2	-0.38318
GINS1	15	0.010917	0.060134	0.485158	103	9	0.86816	0.96327	0.999995	736	3	-0.44753
STAMBP	15	0.00037191	0.0033487	0.066257	42	10	0.8715	0.9641	0.999995	737	2	-0.63782
SRRD	15	0.32022	0.64056	0.999995	423	5	0.87192	0.96419	0.999995	738	3	0.022034
POU6F2	15	0.24427	0.55819	0.999995	383	6	0.87403	0.9647	0.999995	739	2	-0.11744
GPAA1	15	0.039579	0.16702	0.83609	166	9	0.87572	0.96519	0.999995	740	3	-0.20355
ATP5F1	15	0.00027512	0.0026188	0.055801	39	11	0.88098	0.96626	0.999995	741	2	-0.49054
MRPS27	15	0.0049479	0.030158	0.317234	79	9	0.88741	0.96791	0.999995	742	2	-0.35995
NKX3-1	14	0.51757	0.79573	0.999995	537	5	0.88882	0.96571	0.999995	743	3	-0.033173
WRAP53	15	0.012219	0.066368	0.510663	108	9	0.8976	0.97072	0.999995	744	1	-0.29757
EPHX3	15	0.0063061	0.03727	0.368706	84	10	0.8986	0.97099	0.999995	745	1	-0.18558
ARF6	15	0.012747	0.06912	0.522168	110	10	0.90598	0.9729	0.999995	746	3	-0.4183
MEX3D	15	0.030165	0.13492	0.778043	143	9	0.90614	0.97294	0.999995	747	2	-0.20093
GTF2B	15	0.025067	0.11722	0.703061	137	9	0.9063	0.97296	0.999995	748	3	-0.64409
CENPV	15	0.7434	0.91777	0.999995	663	4	0.91	0.97403	0.999995	749	3	-0.044608
MRPS2	15	1.1371e-06	2.4659e-05	0.001138	17	12	0.91029	0.97414	0.999995	750	1	-0.75462
NAA40	15	0.32794	0.64814	0.999995	428	3	0.91142	0.9745	0.999995	751	3	-0.033592
LIMD1	15	0.046511	0.19026	0.880897	179	6	0.91291	0.97502	0.999995	752	2	-0.065225
RAB7A	15	0.19034	0.47916	0.999995	325	7	0.91674	0.97633	0.999995	753	3	-0.19012
EIF2B1	15	0.27506	0.59555	0.999995	398	6	0.91899	0.97697	0.999995	754	3	-0.11493
PIK3C3	15	0.13554	0.39142	0.999995	283	5	0.91943	0.97709	0.999995	755	3	-0.098284
RAD54L2	15	0.00073061	0.0058738	0.097623	50	11	0.91968	0.97714	0.999995	756	2	-0.47537
CCZ1B	15	0.371	0.68805	0.999995	450	4	0.92056	0.97746	0.999995	757	3	-0.071133
DHX16	15	0.00079705	0.0063078	0.10278	51	11	0.92304	0.97818	0.999995	758	2	-0.45461
CSNK2B	15	0.054043	0.20984	0.900245	193	8	0.92392	0.97841	0.999995	759	2	-0.18079
CHD6	15	0.011266	0.061653	0.492631	104	10	0.92425	0.97856	0.999995	760	3	-0.31913
SAA1	15	0.087589	0.29167	0.999995	230	8	0.92434	0.97857	0.999995	761	3	-0.13356
VTA1	15	2.6303e-06	5.425e-05	0.002254	20	10	0.92532	0.97883	0.999995	762	1	-0.56461
FASTKD5	15	0.0081273	0.046532	0.422131	91	10	0.92659	0.9791	0.999995	763	2	-0.23831
NPC2	15	0.1644	0.43936	0.999995	302	7	0.92822	0.97964	0.999995	764	3	-0.21293
MIR7114	15	0.065603	0.23864	0.950722	208	8	0.93215	0.98098	0.999995	765	2	-0.16956
KDM1A	15	0.0099516	0.055577	0.457272	101	9	0.93235	0.98106	0.999995	766	3	-0.59407
ALG8	15	0.025198	0.1176	0.703061	138	9	0.93382	0.98147	0.999995	767	3	-0.29107
MMP21	15	0.34312	0.66243	0.999995	434	6	0.93677	0.98248	0.999995	768	3	-0.11583
ECSIT	15	0.0002317	0.0022144	0.048425	38	12	0.93701	0.98259	0.999995	769	2	-0.25446
PIGR	15	0.10261	0.3259	0.999995	248	7	0.93806	0.98286	0.999995	770	3	-0.11177
NUDT4	15	0.34634	0.66523	0.999995	437	5	0.93973	0.98349	0.999995	771	3	0.001842
ATP6AP1	15	0.00046231	0.0039405	0.074423	44	9	0.94112	0.98401	0.999995	772	2	-0.38056
ZNF628	15	0.026154	0.12087	0.717477	139	7	0.9433	0.98468	0.999995	773	2	0.0034627
EBP	15	0.0070734	0.040919	0.395396	86	9	0.94698	0.9856	0.999995	774	2	-0.23049
SUPT16H	15	0.13962	0.39895	0.999995	289	6	0.94905	0.98596	0.999995	775	1	-0.096563
MMGT1	15	0.0048039	0.029409	0.313314	78	10	0.9511	0.98621	0.999995	776	2	-0.21583
POTEC	15	0.37652	0.69331	0.999995	455	6	0.95518	0.98684	0.999995	777	2	-0.16435
ARF1	15	2.9575e-05	0.00036989	0.010246	30	9	0.95548	0.98693	0.999995	778	2	-0.5196
ATRX	15	0.14647	0.41032	0.999995	293	6	0.96091	0.98804	0.999995	779	2	-0.12905
SETD1A	15	0.12018	0.36422	0.999995	265	8	0.96093	0.98804	0.999995	780	2	-0.31137
ATP6V1C1	15	0.048446	0.19533	0.888075	182	7	0.96189	0.98819	0.999995	781	2	-0.47028
GAPDH	15	0.0022459	0.015264	0.207941	61	11	0.9655	0.98907	0.999995	782	2	-0.4812
MPHOSPH8	15	0.0032399	0.021508	0.250337	70	9	0.96615	0.98922	0.999995	783	1	-0.38427
DDX10	15	0.061296	0.22795	0.92405	205	7	0.96809	0.98972	0.999995	784	1	-0.28284
COQ7	15	0.0012754	0.0094741	0.145795	54	10	0.96832	0.98973	0.999995	785	2	-0.36056
HMOX1	15	0.0662	0.24025	0.950722	210	8	0.96913	0.9899	0.999995	786	2	-0.1378
PHIP	15	0.0089273	0.050902	0.445255	95	9	0.9695	0.98997	0.999995	787	2	-0.25224
UVRAG	15	0.2427	0.55587	0.999995	378	7	0.96993	0.99011	0.999995	788	2	-0.14208
ASB7	15	0.20852	0.50662	0.999995	346	7	0.97211	0.9905	0.999995	789	2	-0.0081634
RPS11	15	0.0004872	0.0041575	0.076776	45	11	0.97263	0.99063	0.999995	790	2	-0.66836
GIGYF2	15	0.0040218	0.025601	0.279929	76	9	0.97396	0.99095	0.999995	791	2	-0.36712
THAP7	15	0.13836	0.39679	0.999995	286	7	0.97478	0.9912	0.999995	792	2	-0.1324
TIMM10	15	0.0036271	0.023609	0.261585	75	10	0.97581	0.99153	0.999995	793	2	-0.45168
DYN2	15	0.00053119	0.0044732	0.07909	47	9	0.97668	0.99184	0.999995	794	1	-0.35701
EGFR	15	0.0030397	0.020285	0.247891	68	10	0.97711	0.99198	0.999995	795	2	-0.51037
FBXO42	15	0.0033264	0.021991	0.250337	73	8	0.9777	0.9922	0.999995	796	1	-0.22353
MRPS25	15	2.0756e-05	0.00027125	0.008349	26	13	0.97927	0.99268	0.999995	797	1	-0.8161
ATP6V1B2	15	0.078799	0.27099	0.999995	223	7	0.98133	0.99328	0.999995	798	1	-0.19272
AJUBA	15	0.16911	0.44672	0.999995	306	7	0.98191	0.99345	0.999995	799	1	-0.148
SCAP	15	6.5509e-05	0.00078416	0.020364	32	12	0.98236	0.99361	0.999995	800	1	-0.82023
SNUPN	15	0.0052231	0.031401	0.322354	80	10	0.98523	0.99443	0.999995	801	1	-0.30091
GTPBP4	15	2.1134e-05	0.00027125	0.008349	27	13	0.98592	0.9947	0.999995	802	2	-0.81815
WASH1	15	0.0015291	0.010855	0.16108	56	11	0.98598	0.99472	0.999995	803	1	-0.59407
MMS19	15	0.0033007	0.021922	0.250337	72	10	0.987	0.99519	0.999995	804	2	-0.71858
EARS2	15	1.1529e-08	4.9318e-06	0.000293	11	13	0.99218	0.99614	0.999995	805	1	-0.90897
MOGS	15	2.4308e-10	4.9318e-06	0.000293	3	13	0.99316	0.99633	0.999995	806	1	-1.058
EMC2	15	6.3416e-08	4.9318e-06	0.000293	12	12	0.99385	0.99643	0.999995	807	1	-0.82177
VCP	15	9.382e-05	0.0010998	0.02688	34	12	0.99436	0.99657	0.999995	808	1	-1.1851
RAB1A	15	9.1184e-07	2.4659e-05	0.001138	15	13	0.99488	0.99669	0.999995	809	1	-0.82134
HIRA	15	0.0031115	0.020699	0.249287	69	11	0.99621	0.99714	0.999995	810	1	-0.28946
WDR18	15	1.3711e-05	0.00019234	0.006949	23	13	0.99631	0.99718	0.999995	811	1	-0.59925
IER5L	15	0.0075404	0.043366	0.40951	88	10	0.9965	0.99726	0.999995	812	1	-0.2718
EMC1	15	7.5617e-05	0.00095185	0.023969	33	11	0.99733	0.99782	0.999995	813	1	-0.71547
ACAD9	15	0.0041736	0.026371	0.284597	77	10	0.99748	0.99794	0.999995	814	1	-0.28528
ZNF217	15	0.0092246	0.052282	0.447904	97	9	0.99841	0.99859	0.999995	815	1	-0.51452
POLRMT	15	1.0179e-08	4.9318e-06	0.000293	10	14	0.99849	0.9987	0.999995	816	1	-0.84092
RPP21	15	0.0091893	0.052125	0.447904	96	10	0.99897	0.99903	0.999995	817	0	-0.34588
BCS1L	15	3.5242e-09	4.9318e-06	0.000293	7	12	0.9991	0.99916	0.999995	818	0	-1.1454
PSMD4	15	0.0010179	0.0077479	0.123818	52	11	0.99927	0.99933	0.999995	819	0	-0.86616
ATP6V1E1	15	0.046712	0.19081	0.880897	180	7	0.99939	0.99948	0.999995	820	0	-0.43966
ATG16L1	15	0.0095378	0.053673	0.449303	99	7	0.99966	0.99968	0.999995	821	0	-0.078565
NOC4L	15	1.8433e-05	0.00025152	0.008349	25	12	0.99972	0.99974	0.999995	822	0	-0.52987
SEPSECS	15	3.0621e-21	4.9318e-06	0.000293	1	13	0.99984	0.99981	0.999995	823	0	-1.5805
TOMM70	15	1.8789e-09	4.9318e-06	0.000293	5	13	0.99984	0.99981	0.999995	824	0	-1.062
NDUFAF1	15	0.0023763	0.016191	0.21357	63	11	0.99992	0.99993	0.999995	825	0	-0.45032
ELOB	15	0.013591	0.072819	0.53081	114	9	0.99993	0.99994	0.999995	826	0	-0.36234
TMEM199	15	0.00029339	0.0027273	0.05666	40	12	0.99999	1	0.999995	827	0	-0.36081
TMEM41B	15	4.6482e-06	7.3978e-05	0.002927	21	14	0.99999	1	0.999995	828	0	-0.59118
UGP2	15	2.6186e-09	4.9318e-06	0.000293	6	13	0.99999	1	0.999995	829	0	-1.2169
TRMT61A	15	4.4129e-09	4.9318e-06	0.000293	8	14	1	1	0.999995	830	0	-0.93414
TRIM28	15	6.2266e-09	4.9318e-06	0.000293	9	15	1	1	0.999995	831	0	-0.61045
