# Supplementary material for: Type I interferon signaling induces a delayed antiproliferative response in respiratory epithelial cells during SARS-CoV-2 infection
Source: J Virol. 2023 Nov 17;97(12):e01276-23. doi: 10.1128/jvi.01276-23 (PMC10734423; doi:10.1128/jvi.01276-23)
Supplement: Table S2 — CRISPR screen gRNA level analysis, SARS-CoV-2 infection. [file jvi.01276-23-s0003.xlsx]

## Sheet: annotation
High-throughput CRISPR screen for Calu-3 fitness modifiers during SARS-CoV-2 infection.
Control = Day 0 pre-infection
Treatment = Day 14 post-infection
gRNA-level analysis (tab: "d0_vs_d14_gRNA")
sgrna	GeCKO library gRNA identifier
gene	targeted gene
rep1 d0	normalized read count in day 0 cells for replicate 1
rep2 d0	normalized read count in day 0 cells for replicate 2
rep1 d14	normalized read count in day 14 cells for replicate 1
rep2 d14	normalized read count in day 14 cells for replicate 2
mean d0	mean normalized read count in day 0 cells
mean d14	mean normalized read count in day 14 cells
control_var	raw variance in day 0 cells
adj_var	adjusted variance in day 0 cells
score	MAGeCK significance score for individual gRNA
p.low	p-value for depletion in d14 cells (gene disruption reduces cell fitness)
p.high	p-value for enrichment in d14 cells (gene disruption increases cell fitness)
p.twosided	minimum p-value for either enrichment or depletion
FDR	FDR for p.twosided
high_in_treatment	whether normalized read counts for gRNA are higher in day 14 than day 0 cells (gene disruption increases cell fitness)
l2fc	log2 fold change of gene-targeting gRNA (positive value indicates gene disruption increases cell fitness)
flagged genes	filtered genes with general effects on cell fitness independent of SARS-CoV-2 infection

## Sheet: d0_vs_d14_gRNA
sgrna	Gene	Rep1 d0	Rep2 d0	Rep1 d14	Rep2 d14	Mean d0	Mean d14	control_var	adj_var	score	p.low	p.high	p.twosided	FDR	high_in_treatment	l2fc
A2M_1	A2M	645.93	390.68	1066.5	897.18	518.31	981.82	32578	8134.7	5.1392	1	1.3798e-07	2.7597e-07	7.3544e-06	TRUE	0.92034
A2M_10	A2M	1346.2	1932.1	2868.1	3685.2	1639.2	3276.7	171640	33423	8.957	1	1.6685e-19	3.3371e-19	2.5072e-17	TRUE	0.99884
A2M_11	A2M	638.39	665.83	837.32	807.14	652.11	822.23	376.38	10780	1.6386	0.94935	0.050648	0.1013	0.27027	TRUE	0.33398
A2M_12	A2M	365.22	550.29	805.9	553.1	457.76	679.5	17125	6986.2	2.6529	0.99601	0.0039897	0.0079794	0.047786	TRUE	0.56886
A2M_13	A2M	116.21	38.004	207.53	174.29	77.106	190.91	3057.9	793.2	4.0408	0.99997	2.6713e-05	5.3426e-05	0.0008456	TRUE	1.2969
A2M_14	A2M	2703	2634.4	2637	3441.5	2668.7	3039.2	2349.3	60860	1.502	0.93345	0.066547	0.13309	0.32064	TRUE	0.18751
A2M_15	A2M	2134	2724.1	2792.2	2966.8	2429.1	2879.5	174110	54209	1.9347	0.97348	0.026516	0.053032	0.1791	TRUE	0.24533
A2M_2	A2M	926.64	991.14	1282.5	1040	958.89	1161.2	2079.6	17300	1.5384	0.93802	0.061979	0.12396	0.30615	TRUE	0.27595
A2M_3	A2M	422.57	384.6	133.55	453.42	403.59	293.48	721.1	5987.5	1.4229	0.077384	0.92262	0.15477	0.35108	FALSE	-0.45825
A2M_4	A2M	1300.9	1076.3	1339.5	1360.9	1188.6	1350.2	25236	22519	1.0767	0.8592	0.1408	0.2816	0.50667	TRUE	0.18374
A2M_5	A2M	1589.2	1276.9	1460.6	1027.7	1433.1	1244.2	48752	28336	1.1222	0.1309	0.8691	0.26179	0.48515	FALSE	-0.20377
A2M_6	A2M	623.3	715.99	669.73	790.42	669.64	730.08	4296	11136	0.57266	0.71656	0.28344	0.56687	0.75013	TRUE	0.12447
A2M_7	A2M	419.56	249.3	405.24	293.92	334.43	349.58	14493	4756.7	0.21965	0.58693	0.41307	0.82615	0.91159	TRUE	0.063727
A2M_8	A2M	502.56	481.89	542.07	401.96	492.22	472.02	213.71	7636	0.23126	0.40856	0.59144	0.81711	0.90709	FALSE	-0.060355
A2M_9	A2M	1666.1	1097.5	1748.6	1571.2	1381.8	1659.9	161650	27097	1.6892	0.95441	0.045589	0.091178	0.25299	TRUE	0.26433
AAAS_1	AAAS	1773.3	2268.1	1978.4	2243.3	2020.7	2110.8	122390	43227	0.43368	0.66774	0.33226	0.66452	0.81629	TRUE	0.062951
AAAS_10	AAAS	283.73	401.32	283.47	162.72	342.52	223.09	6913.8	4898	1.7065	0.043958	0.95604	0.087915	0.24762	FALSE	-0.61631
AAAS_11	AAAS	1414.1	1153.8	829.47	1313.3	1284	1071.4	33883	24758	1.351	0.088353	0.91165	0.17671	0.38174	FALSE	-0.2609
AAAS_12	AAAS	721.39	563.98	508.68	482.36	642.68	495.52	12390	10589	1.4302	0.076336	0.92366	0.15267	0.34836	FALSE	-0.37451
AAAS_13	AAAS	902.5	636.94	779.06	548.6	769.72	663.83	35260	13211	0.92128	0.17845	0.82155	0.3569	0.57967	FALSE	-0.21322
AAAS_14	AAAS	1310	1197.9	1110.3	1304.9	1253.9	1207.6	6283.5	24049	0.29855	0.38264	0.61736	0.76528	0.87944	FALSE	-0.054233
AAAS_15	AAAS	2453.9	2660.3	2443.2	3224.7	2557.1	2834	21282	57745	1.1522	0.87538	0.12462	0.24925	0.47034	TRUE	0.14826
AAAS_2	AAAS	1373.4	1074.7	2254	2424.7	1224.1	2339.3	44587	23347	7.2991	1	1.4484e-13	2.8969e-13	1.4807e-11	TRUE	0.93387
AAAS_3	AAAS	727.43	1296.7	720.79	1494.7	1012.1	1107.7	162030	18485	0.70367	0.75918	0.24082	0.48164	0.68777	TRUE	0.13019
AAAS_4	AAAS	1302.4	1118.8	1520.1	1214.3	1210.6	1367.2	16855	23033	1.0316	0.84888	0.15112	0.30224	0.52908	TRUE	0.17533
AAAS_5	AAAS	944.75	1342.3	728.65	972.43	1143.5	850.54	79018	21475	1.9993	0.022789	0.97721	0.045578	0.16122	FALSE	-0.4266
AAAS_6	AAAS	857.22	624.78	1195.4	1121.6	741	1158.5	27014	12609	3.7184	0.9999	0.00010024	0.00020049	0.0026974	TRUE	0.64405
AAAS_7	AAAS	3943.5	3862.7	3186.3	3600.3	3903.1	3393.3	3266.2	97172	1.6355	0.050977	0.94902	0.10195	0.27124	FALSE	-0.20188
AAAS_8	AAAS	289.77	308.59	109.33	298.42	299.18	203.87	177.19	4150.6	1.4793	0.06953	0.93047	0.13906	0.32879	FALSE	-0.55108
AAAS_9	AAAS	648.95	845.2	860.24	1073.4	747.08	966.82	19257	12736	1.9472	0.97424	0.025757	0.051513	0.17549	TRUE	0.37155
ABL1_1	ABL1	1414.1	883.21	1580.4	1155.1	1148.7	1367.7	140930	21594	1.4908	0.93199	0.068007	0.13601	0.32454	TRUE	0.25163
ABL1_10	ABL1	897.97	978.98	1145	1459.3	938.47	1302.2	3281	16849	2.8018	0.99746	0.0025409	0.0050817	0.03461	TRUE	0.47209
ABL1_11	ABL1	105.64	185.46	127.66	164.64	145.55	146.15	3185.2	1720.8	0.01451	0.50568	0.49432	0.98865	0.99519	TRUE	0.0059131
ABL1_12	ABL1	303.35	440.84	214.08	245.68	372.1	229.88	9452.5	5420.5	1.9317	0.026701	0.9733	0.053402	0.18004	FALSE	-0.69241
ABL1_13	ABL1	2419.2	2233.1	1953.5	1922.4	2326.2	1937.9	17324	51398	1.7124	0.043412	0.95659	0.086823	0.24549	FALSE	-0.2633
ABL1_14	ABL1	959.85	933.37	867.44	1155.1	946.61	1011.3	350.47	17028	0.49545	0.68986	0.31014	0.62028	0.78733	TRUE	0.095219
ABL1_15	ABL1	562.93	495.57	441.25	527.38	529.25	484.31	2268.7	8345.7	0.49188	0.3114	0.6886	0.6228	0.78919	FALSE	-0.12775
ABL1_2	ABL1	661.03	793.52	861.55	598.77	727.27	730.16	8776.9	12323	0.025983	0.51036	0.48964	0.97927	0.9915	TRUE	0.0057025
ABL1_3	ABL1	540.29	819.36	818.34	878.53	679.83	848.44	38940	11344	1.5831	0.9433	0.056704	0.11341	0.28992	TRUE	0.31922
ABL1_4	ABL1	698.76	466.69	532.9	816.15	582.72	674.53	26928	9390.7	0.94736	0.82827	0.17173	0.34346	0.56895	TRUE	0.21073
ABL1_5	ABL1	2206.4	2394.2	2339.1	2240.7	2300.3	2289.9	17633	50697	0.046245	0.48156	0.51844	0.96311	0.98402	FALSE	-0.0065425
ABL1_6	ABL1	768.18	611.1	801.97	513.23	689.64	657.6	12337	11545	0.29818	0.38278	0.61722	0.76556	0.87944	FALSE	-0.068531
ABL1_7	ABL1	2333.2	2619.2	3268.8	2863.3	2476.2	3066	40899	55506	2.5035	0.99385	0.0061493	0.012299	0.064995	TRUE	0.30812
ABL1_8	ABL1	1273.8	1498.9	1256.3	1404	1386.3	1330.1	25337	27204	0.34053	0.36673	0.63327	0.73346	0.86092	FALSE	-0.059623
ABL1_9	ABL1	179.59	173.3	308.35	252.11	176.45	280.23	19.826	2176.7	2.2245	0.98694	0.013057	0.026114	0.10974	TRUE	0.66438
ABO_1	ABO	2211	2433.8	2053.7	1674.7	2322.4	1864.2	24818	51295	2.0228	0.021545	0.97845	0.04309	0.15461	FALSE	-0.31687
ABO_10	ABO	1421.7	1470	1125.4	1521.7	1445.8	1323.5	1167.6	28646	0.72256	0.23498	0.76502	0.46995	0.67862	FALSE	-0.12741
ABO_11	ABO	1963.5	2034	2110	1616.9	1998.7	1863.4	2485	42650	0.65503	0.25622	0.74378	0.51245	0.71235	FALSE	-0.10105
ABO_12	ABO	2070.6	1877.4	2011.8	1466.4	1974	1739.1	18669	42003	1.1462	0.12585	0.87415	0.2517	0.47296	FALSE	-0.18269
ABO_13	ABO	1622.4	1596.2	5045.5	5268.6	1609.3	5157.1	343.91	32676	19.627	1	4.5614e-86	9.1227e-86	2.4734e-83	TRUE	1.6795
ABO_14	ABO	1048.9	877.13	760.73	646.36	963.01	703.54	14751	17391	1.9675	0.024563	0.97544	0.049126	0.16991	FALSE	-0.45236
ABO_15	ABO	1107.7	1018.5	1376.8	1588.6	1063.1	1482.7	3982.6	19636	2.994	0.99862	0.0013768	0.0027536	0.021861	TRUE	0.4795
ABO_2	ABO	451.25	574.62	800.66	431.55	512.93	616.11	7609.8	8031.5	1.1512	0.87518	0.12482	0.24963	0.47055	TRUE	0.26394
ABO_3	ABO	967.39	408.92	542.07	428.98	688.16	485.52	155950	11515	1.8884	0.029489	0.97051	0.058978	0.19181	FALSE	-0.50233
ABO_4	ABO	836.09	1191.8	1141.7	1720.4	1013.9	1431.1	63263	18527	3.0646	0.99891	0.0010899	0.0021797	0.018184	TRUE	0.49671
ABO_5	ABO	730.45	763.11	868.09	697.17	746.78	782.63	533.51	12729	0.31773	0.62466	0.37534	0.75069	0.87126	TRUE	0.067555
ABO_6	ABO	428.61	363.32	479.22	502.94	395.96	491.08	2131.7	5849.3	1.2437	0.89319	0.10681	0.21363	0.42746	TRUE	0.30988
ABO_7	ABO	218.83	296.43	219.31	218.67	257.63	218.99	3010.6	3456.9	0.6572	0.25553	0.74447	0.51106	0.71097	FALSE	-0.23345
ABO_8	ABO	1347.7	1132.5	1202	1459.3	1240.1	1330.6	23155	23724	0.58772	0.72164	0.27836	0.55672	0.74436	TRUE	0.10157
ABO_9	ABO	273.16	243.22	170.21	310	258.19	240.1	448.21	3466.1	0.30726	0.37932	0.62068	0.75864	0.87617	FALSE	-0.10437
ACAD9_1	ACAD9	42.257	103.37	48.446	113.19	72.814	80.819	1867.4	739.78	0.29434	0.61432	0.38568	0.77136	0.88204	TRUE	0.14855
ACAD9_10	ACAD9	614.24	641.5	462.2	609.7	627.87	535.95	371.59	10290	0.90617	0.18242	0.81758	0.36485	0.58724	FALSE	-0.22798
ACAD9_11	ACAD9	399.94	214.34	284.13	268.83	307.14	276.48	17223	4286.1	0.46829	0.31979	0.68021	0.63958	0.79936	FALSE	-0.15119
ACAD9_12	ACAD9	271.65	355.71	237.65	238.61	313.68	238.13	3533	4398.2	1.1393	0.12728	0.87272	0.25456	0.47686	FALSE	-0.39614
ACAD9_13	ACAD9	1159.1	1112.7	1197.4	902.97	1135.9	1050.2	1072.4	21300	0.58736	0.27848	0.72152	0.55696	0.74439	FALSE	-0.1131
ACAD9_14	ACAD9	636.88	954.65	646.16	474.64	795.77	560.4	50490	13761	2.0064	0.022407	0.97759	0.044815	0.15919	FALSE	-0.50513
ACAD9_15	ACAD9	324.48	287.31	189.2	205.16	305.89	197.18	690.74	4264.8	1.6647	0.04799	0.95201	0.095981	0.26143	FALSE	-0.63091
ACAD9_2	ACAD9	492	773.76	489.69	548.6	632.88	519.15	39694	10391	1.1157	0.13228	0.86772	0.26456	0.48774	FALSE	-0.28528
ACAD9_3	ACAD9	479.92	342.03	437.97	456.63	410.98	447.3	9506.8	6122	0.46425	0.67877	0.32123	0.64247	0.80107	TRUE	0.12191
ACAD9_4	ACAD9	662.54	725.11	466.78	557.61	693.82	512.19	1957.8	11631	1.6841	0.046078	0.95392	0.092157	0.25502	FALSE	-0.43715
ACAD9_5	ACAD9	495.02	430.2	541.41	524.16	462.61	532.79	2100.4	7077	0.83422	0.79792	0.20208	0.40416	0.62077	TRUE	0.20336
ACAD9_6	ACAD9	910.04	971.37	621.28	545.39	940.71	583.33	1880.8	16898	2.7492	0.0029871	0.99701	0.0059742	0.039222	FALSE	-0.68849
ACAD9_7	ACAD9	128.28	173.3	37.316	100.97	150.79	69.145	1013.2	1796.7	1.9291	0.026861	0.97314	0.053721	0.1804	FALSE	-1.1137
ACAD9_8	ACAD9	1068.5	1200.9	793.46	1190.5	1134.7	991.96	8766.1	21272	0.97877	0.16385	0.83615	0.32769	0.55155	FALSE	-0.19379
ACAD9_9	ACAD9	319.95	413.48	342.39	145.35	366.71	243.87	4374.1	5324.7	1.6835	0.046143	0.95386	0.092286	0.25532	FALSE	-0.58656
ACBD3_1	ACBD3	412.01	337.47	271.03	438.62	374.74	354.83	2777.9	5467.8	0.26929	0.39385	0.60615	0.7877	0.89198	FALSE	-0.078557
ACBD3_10	ACBD3	366.73	647.58	290.67	343.44	507.16	317.06	39438	7920.9	2.136	0.01634	0.98366	0.032679	0.12781	FALSE	-0.676
ACBD3_11	ACBD3	318.44	375.48	312.93	688.16	346.96	500.55	1626.6	4975.7	2.1774	0.98527	0.014726	0.029452	0.11907	TRUE	0.52747
ACBD3_12	ACBD3	946.26	792	1232.1	1027.1	869.13	1129.6	11899	15334	2.1034	0.98228	0.017716	0.035431	0.13493	TRUE	0.37778
ACBD3_13	ACBD3	609.71	603.5	723.41	367.23	606.61	545.32	19.313	9864.8	0.61702	0.26861	0.73139	0.53722	0.73178	FALSE	-0.15338
ACBD3_14	ACBD3	350.13	434.76	347.63	437.34	392.45	392.48	3581.1	5785.7	0.00047452	0.50019	0.49981	0.99962	0.99986	TRUE	0.00013234
ACBD3_15	ACBD3	712.34	636.94	807.21	592.98	674.64	700.09	2842.3	11238	0.2401	0.59487	0.40513	0.81025	0.90438	TRUE	0.05335
ACBD3_2	ACBD3	2484.1	2715	2517.2	2393.1	2599.6	2455.2	26647	58926	0.5948	0.27599	0.72401	0.55198	0.74147	FALSE	-0.08241
ACBD3_3	ACBD3	146.39	202.18	88.381	148.57	174.29	118.47	1556.2	2144.2	1.2057	0.11397	0.88603	0.22793	0.44543	FALSE	-0.55302
ACBD3_4	ACBD3	274.67	246.26	199.67	222.53	260.47	211.1	403.54	3503.5	0.83406	0.20212	0.79788	0.40425	0.62083	FALSE	-0.30189
ACBD3_5	ACBD3	439.18	570.06	782.99	960.21	504.62	871.6	8564.9	7872.2	4.1362	0.99998	1.7657e-05	3.5314e-05	0.00059095	TRUE	0.78728
ACBD3_6	ACBD3	161.48	328.35	136.83	165.93	244.92	151.38	13923	3249.5	1.641	0.050399	0.9496	0.1008	0.26943	FALSE	-0.69052
ACBD3_7	ACBD3	582.55	401.32	795.42	463.71	491.93	629.57	16422	7630.5	1.5756	0.94244	0.057561	0.11512	0.29241	TRUE	0.35525
ACBD3_8	ACBD3	907.02	919.69	793.46	565.97	913.36	679.71	80.201	16297	1.8302	0.03361	0.96639	0.067219	0.20784	FALSE	-0.42571
ACBD3_9	ACBD3	1005.1	1269.3	673	683.66	1137.2	678.33	34901	21330	3.1421	0.00083878	0.99916	0.0016776	0.014995	FALSE	-0.7446
ACE_1	ACE	523.69	743.35	633.07	667.58	633.52	650.32	24126	10404	0.16474	0.56542	0.43458	0.86915	0.93715	TRUE	0.037708
ACE_10	ACE	2020.8	1755.8	1412.1	1854.8	1888.3	1633.5	35122	39772	1.2777	0.10067	0.89933	0.20135	0.41316	FALSE	-0.20902
ACE_11	ACE	344.1	276.67	332.57	306.14	310.38	319.35	2273.3	4341.6	0.13618	0.55416	0.44584	0.89168	0.94867	TRUE	0.040985
ACE_12	ACE	1082.1	1348.4	1449.4	1206.5	1215.2	1328	35453	23141	0.74124	0.77072	0.22928	0.45855	0.67007	TRUE	0.12791
ACE_13	ACE	840.62	966.81	892.32	631.57	903.72	761.94	7962.5	16086	1.1178	0.13182	0.86818	0.26364	0.48691	FALSE	-0.2459
ACE_14	ACE	2221.5	2321.3	2669.7	2933.4	2271.4	2801.6	4973.5	49914	2.373	0.99118	0.0088222	0.017644	0.084315	TRUE	0.30253
ACE_15	ACE	813.45	681.03	627.17	596.19	747.24	611.68	8768.6	12739	1.201	0.11487	0.88513	0.22974	0.4478	FALSE	-0.28836
ACE_2	ACE	362.21	647.58	362.03	306.78	504.89	334.41	40720	7877.5	1.9209	0.027373	0.97263	0.054747	0.18255	FALSE	-0.59293
ACE_3	ACE	1067	1301.2	1114.2	1090.1	1184.1	1102.2	27436	22415	0.54726	0.2921	0.7079	0.5842	0.7631	FALSE	-0.10336
ACE_4	ACE	496.52	202.18	397.38	300.35	349.35	348.87	43319	5017.8	0.0068567	0.49726	0.50274	0.99453	0.99757	FALSE	-0.0020013
ACE_5	ACE	783.27	655.18	947.96	894.61	719.23	921.29	8203.1	12156	1.8327	0.96658	0.033424	0.066849	0.20719	TRUE	0.35676
ACE_6	ACE	1112.3	1663	848.45	1733.3	1387.7	1290.9	151670	27237	0.58652	0.27876	0.72124	0.55753	0.74459	FALSE	-0.10424
ACE_7	ACE	1273.8	904.49	1135.9	922.27	1089.1	1029.1	68180	20228	0.42232	0.3364	0.6636	0.67279	0.82153	FALSE	-0.081763
ACE_8	ACE	1482	1372.7	1598.1	2157.1	1427.4	1877.6	5976.9	28197	2.6811	0.99633	0.0036688	0.0073376	0.045304	TRUE	0.39528
ACE_9	ACE	1225.5	787.44	1234.1	1158.9	1006.5	1196.5	95934	18359	1.4026	0.91963	0.080366	0.16073	0.35971	TRUE	0.24932
ACE2_1	ACE2	1705.4	1827.2	4283.5	3835.1	1766.3	4059.3	7421.4	36637	11.98	1	2.2746e-33	4.5492e-33	5.7896e-31	TRUE	1.2
ACE2_10	ACE2	525.2	475.81	1152.2	1309.4	500.5	1230.8	1219.8	7793.7	8.2727	1	6.5486e-17	1.3097e-16	8.2918e-15	TRUE	1.2965
ACE2_11	ACE2	579.53	431.72	856.96	493.29	505.63	675.13	10924	7891.5	1.9081	0.97181	0.028192	0.056384	0.18617	TRUE	0.41637
ACE2_12	ACE2	470.87	297.95	961.06	1112.6	384.41	1036.8	14950	5641	8.6869	1	1.8629e-18	3.7258e-18	2.6105e-16	TRUE	1.4291
ACE2_13	ACE2	439.18	427.16	918.5	645.72	433.17	782.11	72.16	6529.3	4.3184	0.99999	7.8598e-06	1.572e-05	0.00029088	TRUE	0.85096
ACE2_14	ACE2	584.06	288.83	1136.5	942.85	436.44	1039.7	43580	6589.8	7.4311	1	5.3869e-14	1.0774e-13	5.7179e-12	TRUE	1.2504
ACE2_15	ACE2	639.9	1170.5	2142.1	1857.4	905.21	1999.7	140780	16119	8.6211	1	3.3152e-18	6.6304e-18	4.5188e-16	TRUE	1.1426
ACE2_2	ACE2	670.08	462.13	1752.6	1314.6	566.1	1533.6	21623	9063.5	10.162	1	1.4622e-24	2.9243e-24	2.7423e-22	TRUE	1.4361
ACE2_3	ACE2	878.35	1033.7	3270.1	3156.5	956.03	3213.3	12067	17236	17.193	1	1.4863e-66	2.9726e-66	6.3921e-64	TRUE	1.7479
ACE2_4	ACE2	1168.1	1205.5	2800	2787.4	1186.8	2793.7	697.98	22477	10.718	1	4.1845e-27	8.369e-27	8.8456e-25	TRUE	1.2344
ACE2_5	ACE2	1110.8	1100.6	2011.1	1865.8	1105.7	1938.5	51.799	20606	5.8014	1	3.2875e-09	6.575e-09	2.2779e-07	TRUE	0.80942
ACE2_6	ACE2	1592.2	1269.3	3295.6	3168.1	1430.8	3231.9	52124	28280	10.71	1	4.5548e-27	9.1096e-27	9.5475e-25	TRUE	1.175
ACE2_7	ACE2	1347.7	1048.9	2927.7	2158.4	1198.3	2543	44643	22745	8.9164	1	2.4085e-19	4.8171e-19	3.5549e-17	TRUE	1.0849
ACE2_8	ACE2	224.87	165.7	238.3	269.48	195.28	253.89	1750.8	2463.8	1.1807	0.88113	0.11887	0.23773	0.45721	TRUE	0.37693
ACE2_9	ACE2	667.06	842.16	1363	1236.8	754.61	1299.9	15330	12893	4.8022	1	7.8482e-07	1.5696e-06	3.7147e-05	TRUE	0.78378
ACOX1_1	ACOX1	188.65	193.06	106.71	66.244	190.85	86.478	9.723	2395.7	2.1336	0.016436	0.98356	0.032872	0.12804	FALSE	-1.133
ACOX1_10	ACOX1	504.07	630.86	535.52	787.21	567.47	661.36	8038	9090.3	0.98484	0.83765	0.16235	0.3247	0.5486	TRUE	0.22055
ACOX1_11	ACOX1	1355.3	1479.1	945.34	1189.8	1417.2	1067.6	7669.3	27950	2.0911	0.018259	0.98174	0.036518	0.13793	FALSE	-0.40835
ACOX1_12	ACOX1	1106.2	1413.7	1021.3	1418.1	1260	1219.7	47278	24192	0.25897	0.39783	0.60217	0.79566	0.89648	FALSE	-0.046836
ACOX1_13	ACOX1	876.84	522.93	617.35	658.58	699.89	637.97	62626	11756	0.57108	0.28397	0.71603	0.56795	0.75092	FALSE	-0.13344
ACOX1_14	ACOX1	398.43	451.48	389.53	619.35	424.96	504.44	1407.5	6378	0.99524	0.84019	0.15981	0.31962	0.5442	TRUE	0.24683
ACOX1_15	ACOX1	982.48	985.06	1334.2	912.62	983.77	1123.4	3.3069	17852	1.0452	0.85203	0.14797	0.29594	0.52229	TRUE	0.19132
ACOX1_2	ACOX1	129.79	308.59	89.69	229.6	219.19	159.65	15985	2837.2	1.118	0.13179	0.86821	0.26359	0.48691	FALSE	-0.45487
ACOX1_3	ACOX1	208.27	416.52	475.29	354.37	312.39	414.83	21684	4376	1.5485	0.93925	0.060749	0.1215	0.30229	TRUE	0.40802
ACOX1_4	ACOX1	962.87	1164.4	798.7	832.87	1063.6	815.78	20315	19648	1.7683	0.038506	0.96149	0.077012	0.22642	FALSE	-0.38235
ACOX1_5	ACOX1	369.75	320.75	677.58	544.1	345.25	610.84	1200.5	4945.8	3.7765	0.99992	7.9511e-05	0.00015902	0.0022061	TRUE	0.82134
ACOX1_6	ACOX1	1448.8	1559.7	1600	1542.3	1504.2	1571.1	6143.6	30075	0.38569	0.65014	0.34986	0.69972	0.83937	TRUE	0.062724
ACOX1_7	ACOX1	167.52	218.9	164.32	346.01	193.21	255.17	1320	2431.9	1.2563	0.8955	0.1045	0.209	0.42186	TRUE	0.39946
ACOX1_8	ACOX1	1061	902.97	1363	772.42	981.97	1067.7	12481	17812	0.64253	0.73974	0.26026	0.52053	0.71886	TRUE	0.12067
ACOX1_9	ACOX1	1741.6	1529.3	2114.6	2818.9	1635.4	2466.7	22544	33330	4.5535	1	2.6384e-06	5.2767e-06	0.00011024	TRUE	0.59263
ACSF3_1	ACSF3	476.9	422.6	605.57	513.87	449.75	559.72	1474.4	6836.8	1.33	0.90823	0.091766	0.18353	0.39088	TRUE	0.31495
ACSF3_10	ACSF3	4200.1	3614.9	3351.9	3184.8	3907.5	3268.4	171210	97306	2.0489	0.020238	0.97976	0.040476	0.14782	FALSE	-0.2576
ACSF3_11	ACSF3	913.06	799.6	911.3	1086.9	856.33	999.11	6437	15057	1.1635	0.8777	0.1223	0.24461	0.46535	TRUE	0.22223
ACSF3_12	ACSF3	964.37	1167.5	1143.1	1247.7	1065.9	1195.4	20625	19700	0.92231	0.82182	0.17818	0.35637	0.57925	TRUE	0.16521
ACSF3_13	ACSF3	1047.4	892.33	985.28	1016.8	969.85	1001	12021	17543	0.23549	0.59309	0.40691	0.81383	0.90617	TRUE	0.045621
ACSF3_14	ACSF3	813.45	1377.3	773.17	977.58	1095.4	875.37	158940	20370	1.5413	0.061618	0.93838	0.12324	0.3049	FALSE	-0.3231
ACSF3_15	ACSF3	1091.1	1451.7	1245.2	1404.6	1271.4	1324.9	65015	24462	0.34181	0.63375	0.36625	0.7325	0.86071	TRUE	0.059374
ACSF3_2	ACSF3	2318.1	1947.3	2437.3	2644.6	2132.7	2541	68750	46193	1.8995	0.97125	0.028748	0.057495	0.18866	TRUE	0.25258
ACSF3_3	ACSF3	1845.7	2144.9	1376.1	1839.4	1995.3	1607.8	44756	42562	1.8787	0.030143	0.96986	0.060287	0.19469	FALSE	-0.31141
ACSF3_4	ACSF3	621.79	842.16	641.58	1050.3	731.97	845.92	24283	12421	1.0224	0.8467	0.1533	0.30661	0.53311	TRUE	0.20845
ACSF3_5	ACSF3	553.87	475.81	567.6	807.14	514.84	687.37	3047.2	8068.1	1.9208	0.97262	0.027378	0.054756	0.18255	TRUE	0.41626
ACSF3_6	ACSF3	408.99	300.99	453.69	462.42	354.99	458.05	5832.2	5117.1	1.4408	0.92517	0.074826	0.14965	0.34368	TRUE	0.36682
ACSF3_7	ACSF3	738	975.94	834.05	767.27	856.97	800.66	28308	15071	0.45865	0.32324	0.67676	0.64649	0.80405	FALSE	-0.097929
ACSF3_8	ACSF3	842.13	1280	1164	874.67	1061	1019.3	95850	19589	0.298	0.38285	0.61715	0.76571	0.87944	FALSE	-0.057799
ACSF3_9	ACSF3	386.35	378.52	349.59	629.64	382.44	489.62	30.704	5605.5	1.4316	0.92386	0.076136	0.15227	0.34775	TRUE	0.35561
ACTR1A_1	ACTR1A	96.588	288.83	83.143	268.83	192.71	175.99	18478	2424.2	0.33966	0.36706	0.63294	0.73411	0.86145	FALSE	-0.13023
ACTR1A_10	ACTR1A	60.368	59.286	1.964	27.655	59.827	14.81	0.58527	582.51	1.966	0.024648	0.97535	0.049296	0.17045	FALSE	-1.9439
ACTR1A_11	ACTR1A	2405.7	2366.9	1748.6	1330	2386.3	1539.3	752.02	53036	3.6776	0.00011771	0.99988	0.00023543	0.0030714	FALSE	-0.63212
ACTR1A_12	ACTR1A	386.35	456.04	258.59	347.94	421.2	303.27	2428.4	6309	1.4847	0.068807	0.93119	0.13761	0.32679	FALSE	-0.47258
ACTR1A_13	ACTR1A	980.98	1430.5	919.16	848.95	1205.7	884.05	101020	22918	2.1248	0.016803	0.9832	0.033606	0.12996	FALSE	-0.44725
ACTR1A_14	ACTR1A	2621.5	2993.2	2453.7	1946.8	2807.3	2200.2	69082	64773	2.3853	0.0085326	0.99147	0.017065	0.082447	FALSE	-0.35138
ACTR1A_15	ACTR1A	1445.8	1754.3	1579.7	1798.2	1600	1689	47569	32445	0.4938	0.68927	0.31073	0.62145	0.78824	TRUE	0.078002
ACTR1A_2	ACTR1A	120.74	136.81	62.848	128.63	128.77	95.739	129.25	1482	0.85936	0.19507	0.80493	0.39014	0.60956	FALSE	-0.42384
ACTR1A_3	ACTR1A	688.19	612.62	443.87	528.02	650.41	485.94	2855.6	10745	1.5866	0.056304	0.9437	0.11261	0.28904	FALSE	-0.4198
ACTR1A_4	ACTR1A	431.63	302.51	577.42	875.96	367.07	726.69	8335.9	5331	4.9254	1	4.2099e-07	8.4199e-07	2.0631e-05	TRUE	0.98335
ACTR1A_5	ACTR1A	692.72	798.08	697.88	806.5	745.4	752.19	5550.2	12701	0.060263	0.52403	0.47597	0.95195	0.97871	TRUE	0.013068
ACTR1A_6	ACTR1A	156.96	357.23	307.04	288.13	257.1	297.58	20056	3448.1	0.68952	0.75475	0.24525	0.4905	0.69454	TRUE	0.21023
ACTR1A_7	ACTR1A	126.77	33.443	53.028	0	80.108	26.514	4355.1	830.96	1.8979	0.028852	0.97115	0.057705	0.18914	FALSE	-1.5597
ACTR1A_8	ACTR1A	487.47	554.85	483.8	706.17	521.16	594.99	2270.4	8189.7	0.81577	0.79268	0.20732	0.41463	0.63029	TRUE	0.19078
ACTR1A_9	ACTR1A	1175.7	1384.9	1471.7	1524.9	1280.3	1498.3	21881	24671	1.3882	0.91746	0.082543	0.16509	0.3665	TRUE	0.22672
ACTR2_1	ACTR2	60.368	33.443	2.6187	0	46.905	1.3093	362.46	433.38	2.8547	0.0021542	0.99785	0.0043084	0.030758	FALSE	-4.3746
ACTR2_10	ACTR2	970.41	886.25	1021.9	953.14	928.33	987.54	3541.8	16626	0.45921	0.67696	0.32304	0.64608	0.80387	TRUE	0.089109
ACTR2_11	ACTR2	16.601	4.5604	0	0	10.581	0	72.489	71.489	2.4118	0.0079369	0.99206	0.015874	0.078281	FALSE	-3.5337
ACTR2_12	ACTR2	309.38	416.52	297.88	191.66	362.95	244.77	5739.1	5257.9	1.6299	0.051561	0.94844	0.10312	0.2733	FALSE	-0.56647
ACTR2_13	ACTR2	30.184	1.5201	20.295	23.796	15.852	22.046	410.8	116.43	0.57398	0.69541	0.30459	0.60917	0.77916	TRUE	0.45157
ACTR2_14	ACTR2	40.748	10.641	30.115	61.099	25.695	45.607	453.22	208.84	1.3779	0.91258	0.087416	0.17483	0.37908	TRUE	0.80399
ACTR2_15	ACTR2	87.533	53.205	153.85	117.7	70.369	135.77	589.21	709.67	2.4551	0.99293	0.007072	0.014144	0.071948	TRUE	0.93839
ACTR2_2	ACTR2	6.0368	6.0806	0	0	6.0587	0	0.00096023	36.553	2.1529	0.015662	0.98434	0.031324	0.12416	FALSE	-2.8194
ACTR2_3	ACTR2	21.129	21.282	36.662	31.514	21.205	34.088	0.011763	165.52	1.0013	0.83339	0.16661	0.33322	0.55783	TRUE	0.66006
ACTR2_4	ACTR2	805.91	983.54	952.55	794.93	894.72	873.74	15776	15890	0.16649	0.43388	0.56612	0.86777	0.93649	FALSE	-0.034205
ACTR2_5	ACTR2	184.12	21.282	113.91	97.115	102.7	105.51	13258	1124.7	0.083845	0.5329	0.4671	0.93421	0.97038	TRUE	0.038597
ACTR2_6	ACTR2	344.1	565.5	572.18	686.88	454.8	629.53	24509	6930.8	2.0989	0.98209	0.017914	0.035829	0.13586	TRUE	0.46818
ACTR2_7	ACTR2	0	24.322	0.65467	0	12.161	0.32734	295.79	84.554	2.4738	0.0066847	0.99332	0.013369	0.069073	FALSE	-3.3097
ACTR2_8	ACTR2	92.061	124.65	128.32	27.012	108.36	77.664	531.1	1200.6	0.88846	0.18715	0.81285	0.37429	0.59586	FALSE	-0.47527
ACTR2_9	ACTR2	27.165	9.1209	7.856	0	18.143	3.928	162.8	137.07	1.5976	0.055069	0.94493	0.11014	0.28469	FALSE	-1.9577
ACTR3_1	ACTR3	235.43	208.26	195.75	89.397	221.85	142.57	369.21	2879.3	1.4775	0.069769	0.93023	0.13954	0.32954	FALSE	-0.63428
ACTR3_10	ACTR3	120.74	138.33	187.89	290.06	129.53	238.97	154.85	1492.6	2.8327	0.99769	0.0023089	0.0046177	0.032413	TRUE	0.87845
ACTR3_11	ACTR3	455.78	223.46	499.51	358.23	339.62	428.87	26985	4847.2	1.282	0.90007	0.099926	0.19985	0.41138	TRUE	0.33575
ACTR3_12	ACTR3	440.68	196.1	520.46	502.29	318.39	511.38	29911	4479.1	2.8836	0.99803	0.0019658	0.0039316	0.028642	TRUE	0.68188
ACTR3_13	ACTR3	134.32	294.91	193.78	212.88	214.61	203.33	12895	2765	0.21459	0.41504	0.58496	0.83009	0.91409	FALSE	-0.077536
ACTR3_14	ACTR3	83.006	41.044	17.021	30.228	62.025	23.625	880.39	608.65	1.6059	0.05415	0.94585	0.1083	0.28193	FALSE	-1.3558
ACTR3_15	ACTR3	152.43	168.74	133.55	13.506	160.58	73.529	132.98	1940.1	1.9787	0.023926	0.97607	0.047853	0.16689	FALSE	-1.1164
ACTR3_2	ACTR3	48.294	48.645	0	30.228	48.469	15.114	0.061455	451	1.6703	0.04743	0.95257	0.094859	0.25957	FALSE	-1.6182
ACTR3_3	ACTR3	110.17	197.62	477.91	987.22	153.9	732.57	3823.6	1842	13.483	1	9.824e-42	1.9648e-41	3.0253e-39	TRUE	2.2436
ACTR3_4	ACTR3	185.63	112.49	198.37	160.79	149.06	179.58	2674.7	1771.6	0.72498	0.76572	0.23428	0.46856	0.67747	TRUE	0.26705
ACTR3_5	ACTR3	137.34	235.62	245.5	151.78	186.48	198.64	4830.1	2328.8	0.25202	0.59946	0.40054	0.80107	0.89928	TRUE	0.090677
ACTR3_6	ACTR3	241.47	120.09	273.65	176.22	180.78	224.94	7366.4	2242.2	0.9325	0.82445	0.17555	0.3511	0.57564	TRUE	0.31372
ACTR3_7	ACTR3	27.165	13.681	14.403	0	20.423	7.2014	90.911	158.17	1.2841	0.099554	0.90045	0.19911	0.41054	FALSE	-1.3853
ACTR3_8	ACTR3	464.83	354.19	538.14	536.38	409.51	537.26	6120.2	6095.3	1.6363	0.94911	0.050892	0.10178	0.27102	TRUE	0.39088
ACTR3_9	ACTR3	203.74	98.81	34.043	19.937	151.28	26.99	5505.3	1803.8	2.9615	0.0015308	0.99847	0.0030617	0.023673	FALSE	-2.4437
ACVR1_1	ACVR1	804.4	924.25	1195.4	1642.6	864.33	1419	7182.1	15230	4.4946	1	3.4844e-06	6.9688e-06	0.00014179	TRUE	0.71459
ACVR1_10	ACVR1	1510.7	1286	1621	1480.5	1398.4	1550.7	25235	27495	0.91888	0.82092	0.17908	0.35816	0.58096	TRUE	0.14911
ACVR1_11	ACVR1	262.6	367.88	233.06	80.393	315.24	156.73	5541.6	4424.8	2.383	0.008587	0.99141	0.017174	0.082764	FALSE	-1.0036
ACVR1_12	ACVR1	1311.5	1237.4	1034.4	993.66	1274.4	1014	2744.5	24533	1.6627	0.048188	0.95181	0.096375	0.26205	FALSE	-0.3295
ACVR1_13	ACVR1	1488.1	1392.5	1513.6	1387.9	1440.3	1450.8	4570.4	28511	0.062129	0.52477	0.47523	0.95046	0.97818	TRUE	0.010463
ACVR1_14	ACVR1	2072.1	1632.6	2347.6	1484.4	1852.4	1916	96572	38844	0.32285	0.6266	0.3734	0.74681	0.86928	TRUE	0.0487
ACVR1_15	ACVR1	1607.3	2331.9	2256.6	1963.5	1969.6	2110.1	262540	41888	0.68641	0.75377	0.24623	0.49246	0.69582	TRUE	0.099349
ACVR1_2	ACVR1	1617.9	1511	2061.6	2316.6	1564.4	2189.1	5706	31561	3.5161	0.99978	0.000219	0.000438	0.0050958	TRUE	0.48441
ACVR1_3	ACVR1	1386.9	1188.8	1307.4	1339.7	1287.9	1323.5	19640	24850	0.22627	0.58951	0.41049	0.82099	0.90842	TRUE	0.039385
ACVR1_4	ACVR1	467.85	256.91	665.15	518.37	362.38	591.76	22249	5247.7	3.1665	0.99923	0.00077155	0.0015431	0.014105	TRUE	0.70598
ACVR1_5	ACVR1	212.8	144.41	253.36	276.55	178.61	264.95	2338.1	2209.2	1.8371	0.9669	0.033098	0.066197	0.20598	TRUE	0.56635
ACVR1_6	ACVR1	501.05	305.55	388.87	364.66	403.3	376.77	19111	5982.3	0.34304	0.36578	0.63422	0.73157	0.86044	FALSE	-0.097928
ACVR1_7	ACVR1	1109.3	1033.7	1539.8	1496	1071.5	1517.9	2854.3	19826	3.1703	0.99924	0.00076147	0.0015229	0.014018	TRUE	0.50205
ACVR1_8	ACVR1	692.72	501.65	513.92	541.53	597.18	527.72	18254	9677.3	0.70612	0.24006	0.75994	0.48012	0.68632	FALSE	-0.17808
ACVR1_9	ACVR1	478.41	532.05	486.42	331.22	505.23	408.82	1438.5	7884	1.0858	0.13878	0.86122	0.27755	0.50191	FALSE	-0.30481
ACVR1B_1	ACVR1B	3296.1	2593.4	3316.6	2582.2	2944.7	2949.4	246900	68695	0.017799	0.5071	0.4929	0.9858	0.99405	TRUE	0.0022829
ACVR1B_10	ACVR1B	1637.5	1254.1	1661.6	1755.8	1445.8	1708.7	73479	28646	1.5531	0.93981	0.060195	0.12039	0.3009	TRUE	0.24085
ACVR1B_11	ACVR1B	2452.4	1754.3	2615.4	2511.5	2103.3	2563.4	243730	45412	2.1591	0.98458	0.015423	0.030846	0.12303	TRUE	0.28527
ACVR1B_12	ACVR1B	1507.7	1021.5	1461.9	1132.6	1264.6	1297.2	118170	24301	0.20922	0.58286	0.41714	0.83427	0.91666	TRUE	0.036708
ACVR1B_13	ACVR1B	582.55	524.45	1175.1	1050.3	553.5	1112.7	1687.6	8816.8	5.9553	1	1.2976e-09	2.5953e-09	9.4922e-08	TRUE	1.0061
ACVR1B_14	ACVR1B	351.64	563.98	864.82	729.32	457.81	797.07	22543	6987.1	4.0587	0.99998	2.4672e-05	4.9345e-05	0.00078901	TRUE	0.79863
ACVR1B_15	ACVR1B	549.35	437.8	682.82	816.15	493.57	749.49	6221	7661.7	2.9237	0.99827	0.0017297	0.0034595	0.025917	TRUE	0.60164
ACVR1B_2	ACVR1B	261.09	681.03	192.47	529.95	471.06	361.21	88173	7235.7	1.2914	0.098289	0.90171	0.19658	0.40726	FALSE	-0.38213
ACVR1B_3	ACVR1B	1377.9	1611.4	1372.8	1127.4	1494.6	1250.1	27253	29839	1.4154	0.078481	0.92152	0.15696	0.35464	FALSE	-0.25751
ACVR1B_4	ACVR1B	611.22	855.84	799.35	710.03	733.53	754.69	29920	12453	0.1896	0.57519	0.42481	0.84962	0.92627	TRUE	0.040969
ACVR1B_5	ACVR1B	587.08	522.93	551.23	398.11	555	474.67	2057.3	8846.2	0.85413	0.19652	0.80348	0.39303	0.61175	FALSE	-0.22514
ACVR1B_6	ACVR1B	173.56	142.89	127.66	164.64	158.23	146.15	470.12	1905.4	0.27681	0.39096	0.60904	0.78193	0.88891	FALSE	-0.11376
ACVR1B_7	ACVR1B	1368.8	1039.8	1131.3	1571.8	1204.3	1351.6	54139	22885	0.97334	0.83481	0.16519	0.33038	0.55466	TRUE	0.16628
ACVR1B_8	ACVR1B	1186.2	874.09	1112.3	1121	1030.2	1116.6	48716	18891	0.62924	0.7354	0.2646	0.52919	0.72544	TRUE	0.1162
ACVR1B_9	ACVR1B	1507.7	1568.8	1827.2	1931.4	1538.2	1879.3	1867.2	30912	1.9397	0.97379	0.026209	0.052417	0.17783	TRUE	0.28872
ACY1_1	ACY1	2944.4	2021.8	3592.8	3688.4	2483.1	3640.6	425630	55696	4.9047	1	4.6786e-07	9.3573e-07	2.2638e-05	TRUE	0.55185
ACY1_10	ACY1	338.06	150.49	365.96	331.86	244.28	348.91	17590	3239.1	1.8385	0.96701	0.032995	0.06599	0.20555	TRUE	0.51258
ACY1_11	ACY1	1329.6	583.74	1046.8	1237.4	956.67	1142.1	278150	17251	1.4119	0.92101	0.078986	0.15797	0.35598	TRUE	0.25537
ACY1_12	ACY1	2058.5	1786.2	2876	3310.9	1922.4	3093.4	37091	40656	5.808	1	3.1618e-09	6.3236e-09	2.1969e-07	TRUE	0.68605
ACY1_13	ACY1	2159.7	1795.3	1713.3	1626.5	1977.5	1669.9	66379	42094	1.4992	0.066913	0.93309	0.13383	0.32153	FALSE	-0.24377
ACY1_14	ACY1	488.98	349.63	335.19	391.03	419.31	363.11	9708.4	6274.3	0.70944	0.23903	0.76097	0.47805	0.68477	FALSE	-0.20706
ACY1_15	ACY1	881.37	936.41	995.75	814.22	908.89	904.99	1514.9	16199	0.03067	0.48777	0.51223	0.97553	0.98934	FALSE	-0.0062026
ACY1_2	ACY1	662.54	667.35	506.06	638.64	664.94	572.35	11.566	11040	0.88119	0.18911	0.81089	0.37821	0.59931	FALSE	-0.21598
ACY1_3	ACY1	885.9	1185.7	990.52	836.73	1035.8	913.62	44946	19019	0.88598	0.18782	0.81218	0.37563	0.5971	FALSE	-0.1809
ACY1_4	ACY1	931.17	830	1218.3	1050.3	880.59	1134.3	5117.8	15582	2.0325	0.97895	0.021054	0.042107	0.15213	TRUE	0.3649
ACY1_5	ACY1	1082.1	986.58	1566	1276.6	1034.3	1421.3	4561.5	18985	2.8085	0.99751	0.0024889	0.0049778	0.03411	TRUE	0.45814
ACY1_6	ACY1	1685.8	1760.3	1148.9	1878	1723.1	1513.5	2779.9	35538	1.1118	0.13311	0.86689	0.26623	0.48961	FALSE	-0.187
ACY1_7	ACY1	176.58	83.608	68.086	108.69	130.09	88.388	4321.5	1500.5	1.0781	0.14049	0.85951	0.28098	0.5062	FALSE	-0.55242
ACY1_8	ACY1	498.03	404.36	606.22	551.17	451.2	578.7	4387.4	6863.7	1.539	0.9381	0.061902	0.1238	0.30594	TRUE	0.35835
ACY1_9	ACY1	651.97	524.45	1250.4	823.22	588.21	1036.8	8130.7	9499.3	4.6028	1	2.0841e-06	4.1681e-06	8.9474e-05	TRUE	0.8167
ADAM12_1	ADAM12	801.38	466.69	642.89	656.01	634.03	649.45	56011	10414	0.15103	0.56002	0.43998	0.87995	0.94283	TRUE	0.034597
ADAM12_10	ADAM12	697.25	658.22	1228.2	857.95	677.74	1043.1	761.39	11301	3.4364	0.99971	0.0002947	0.00058941	0.0065015	TRUE	0.62128
ADAM12_11	ADAM12	156.96	164.18	291.98	90.04	160.57	191.01	26.064	1939.9	0.69125	0.75526	0.24474	0.48947	0.69372	TRUE	0.24907
ADAM12_12	ADAM12	1865.4	1146.2	1662.2	1519.1	1505.8	1590.7	258600	30113	0.48913	0.68763	0.31237	0.62475	0.78982	TRUE	0.079063
ADAM12_13	ADAM12	1227	840.64	972.19	1099.1	1033.8	1035.7	74626	18974	0.013436	0.50536	0.49464	0.98928	0.99539	TRUE	0.0025779
ADAM12_14	ADAM12	1267.7	1056.5	1355.8	1436.1	1162.1	1396	22307	21905	1.5802	0.94297	0.057034	0.11407	0.29094	TRUE	0.26432
ADAM12_15	ADAM12	83.006	224.98	37.316	218.67	153.99	127.99	10079	1843.4	0.60597	0.27227	0.72773	0.54454	0.73668	FALSE	-0.26492
ADAM12_2	ADAM12	1184.7	574.62	1230.8	1085	879.67	1157.9	186110	15562	2.2302	0.98713	0.012867	0.025735	0.10845	TRUE	0.39607
ADAM12_3	ADAM12	1332.6	930.33	3882.9	3778.5	1131.5	3830.7	80917	21198	18.539	1	4.9896e-77	9.9793e-77	2.4892e-74	TRUE	1.7585
ADAM12_4	ADAM12	2007.2	1992.9	1998.1	1983.5	2000.1	1990.8	102.41	42686	0.045094	0.48202	0.51798	0.96403	0.98414	FALSE	-0.0067326
ADAM12_5	ADAM12	1038.3	725.11	996.41	913.26	881.72	954.84	49051	15607	0.58528	0.72082	0.27918	0.55836	0.74497	TRUE	0.11481
ADAM12_6	ADAM12	4061.2	4464.7	5568.6	5265.4	4263	5417	81381	108320	3.5066	0.99977	0.00022697	0.00045394	0.005247	TRUE	0.34557
ADAM12_7	ADAM12	1162.1	919.69	640.92	1042.5	1040.9	841.73	29376	19133	1.4398	0.074963	0.92504	0.14993	0.34393	FALSE	-0.30605
ADAM12_8	ADAM12	623.3	562.45	709.66	640.57	592.88	675.12	1850.9	9591.7	0.83973	0.79947	0.20053	0.40106	0.6183	TRUE	0.18711
ADAM12_9	ADAM12	1343.2	1466.9	2121.1	1580.2	1405.1	1850.7	7658.5	27657	2.6795	0.99631	0.0036871	0.0073742	0.045472	TRUE	0.39716
ADAM17_1	ADAM17	1026.3	927.29	1035.7	1357.7	976.77	1196.7	4896.6	17697	1.6531	0.95085	0.049154	0.098309	0.26505	TRUE	0.29268
ADAM17_10	ADAM17	359.19	287.31	365.96	356.94	323.25	361.45	2583.4	4562.8	0.56559	0.71416	0.28584	0.57167	0.75353	TRUE	0.16069
ADAM17_11	ADAM17	561.42	855.84	600.33	749.26	708.63	674.8	43343	11937	0.30968	0.3784	0.6216	0.7568	0.87518	FALSE	-0.07048
ADAM17_12	ADAM17	759.12	670.39	567.6	920.98	714.75	744.29	3937.3	12063	0.26891	0.606	0.394	0.788	0.89207	TRUE	0.058337
ADAM17_13	ADAM17	510.11	700.79	686.75	492.65	605.45	589.7	18180	9841.7	0.15875	0.43693	0.56307	0.87386	0.93939	FALSE	-0.037962
ADAM17_14	ADAM17	695.74	785.92	1006.9	1494	740.83	1250.5	4066.1	12605	4.5392	1	2.8236e-06	5.6472e-06	0.00011739	TRUE	0.75445
ADAM17_15	ADAM17	353.15	570.06	485.11	495.22	461.6	490.17	23524	7058.1	0.33997	0.63306	0.36694	0.73388	0.86129	TRUE	0.086433
ADAM17_2	ADAM17	553.87	1062.6	495.59	852.16	808.23	673.88	129390	14026	1.1344	0.12831	0.87169	0.25661	0.47923	FALSE	-0.26193
ADAM17_3	ADAM17	175.07	418.04	128.32	176.22	296.55	152.27	29518	4106.1	2.2517	0.012169	0.98783	0.024339	0.10516	FALSE	-0.95709
ADAM17_4	ADAM17	229.4	261.47	393.46	408.4	245.43	400.93	514.19	3257.8	2.7243	0.99678	0.003222	0.006444	0.041492	TRUE	0.70575
ADAM17_5	ADAM17	867.79	860.4	614.08	753.76	864.1	683.92	27.245	15225	1.4602	0.072119	0.92788	0.14424	0.33581	FALSE	-0.33692
ADAM17_6	ADAM17	449.74	478.85	458.92	533.17	464.29	496.04	423.62	7108.6	0.3766	0.64676	0.35324	0.70647	0.84279	TRUE	0.095236
ADAM17_7	ADAM17	1460.9	1387.9	1450.1	1393	1424.4	1421.6	2664.7	28125	0.016848	0.49328	0.50672	0.98656	0.99405	FALSE	-0.0028626
ADAM17_8	ADAM17	552.36	864.96	1389.2	888.18	708.66	1138.7	48859	11937	3.9359	0.99996	4.1435e-05	8.287e-05	0.0012408	TRUE	0.68344
ADAM17_9	ADAM17	1291.9	1646.3	1452.7	2081.2	1469.1	1767	62818	29214	1.7427	0.95931	0.04069	0.081381	0.23499	TRUE	0.26618
ADAM9_1	ADAM9	76.969	92.729	56.956	70.103	84.849	63.529	124.19	891.23	0.71969	0.23586	0.76414	0.47172	0.67983	FALSE	-0.41184
ADAM9_10	ADAM9	744.03	749.43	908.68	747.98	746.73	828.33	14.586	12728	0.72324	0.76523	0.23477	0.46953	0.6781	TRUE	0.14942
ADAM9_11	ADAM9	309.38	399.8	497.55	385.24	354.59	441.4	4087.4	5110	1.2143	0.88769	0.11231	0.22463	0.44135	TRUE	0.31512
ADAM9_12	ADAM9	381.83	411.96	221.28	185.87	396.89	203.57	454.04	5866.1	2.5241	0.0058001	0.9942	0.0116	0.062388	FALSE	-0.95976
ADAM9_13	ADAM9	292.78	583.74	409.82	327.36	438.26	368.59	42327	6623.4	0.85604	0.19599	0.80401	0.39198	0.61086	FALSE	-0.24914
ADAM9_14	ADAM9	1571.1	1466.9	1857.3	1128.7	1519	1493	5421.1	30438	0.14902	0.44077	0.55923	0.88154	0.94301	FALSE	-0.024889
ADAM9_15	ADAM9	739.5	855.84	725.37	1120.4	797.67	922.87	6767.4	13802	1.0656	0.8567	0.1433	0.28659	0.51194	TRUE	0.21008
ADAM9_2	ADAM9	389.37	498.61	387.56	510.01	443.99	448.79	5966.4	6729.7	0.058494	0.52332	0.47668	0.95336	0.97954	TRUE	0.015474
ADAM9_3	ADAM9	716.87	1023.1	1013.4	1020	869.96	1016.7	46877	15352	1.1845	0.88189	0.11811	0.23621	0.45562	TRUE	0.22467
ADAM9_4	ADAM9	1150	986.58	1229.5	991.73	1068.3	1110.6	13354	19753	0.30103	0.6183	0.3817	0.76339	0.87849	TRUE	0.055982
ADAM9_5	ADAM9	1412.6	1755.8	1440.3	1339	1584.2	1389.6	58882	32051	1.0866	0.1386	0.8614	0.2772	0.50151	FALSE	-0.1889
ADAM9_6	ADAM9	635.37	717.51	453.03	655.36	676.44	554.2	3373.5	11275	1.1512	0.12482	0.87518	0.24963	0.47055	FALSE	-0.28709
ADAM9_7	ADAM9	940.23	886.25	806.55	928.06	913.24	867.3	1456.9	16294	0.35983	0.35949	0.64051	0.71898	0.85194	FALSE	-0.074366
ADAM9_8	ADAM9	211.29	255.38	206.88	209.66	233.34	208.27	972.32	3062.6	0.45296	0.32529	0.67471	0.65058	0.80648	FALSE	-0.16321
ADAM9_9	ADAM9	274.67	349.63	109.98	132.49	312.15	121.24	2809.6	4371.9	2.8876	0.0019409	0.99806	0.0038818	0.028329	FALSE	-1.3572
ADAMTS6_1	ADAMTS6	1918.2	1529.3	1260.2	1646.4	1723.7	1453.3	75627	35555	1.4339	0.075795	0.92421	0.15159	0.3466	FALSE	-0.246
ADAMTS6_10	ADAMTS6	1128.9	1124.9	1132.6	1454.1	1126.9	1293.4	7.8657	21092	1.1462	0.87415	0.12585	0.2517	0.47296	TRUE	0.19861
ADAMTS6_11	ADAMTS6	890.42	539.65	875.95	929.99	715.04	902.97	61520	12069	1.7106	0.95643	0.043574	0.087148	0.24613	TRUE	0.33623
ADAMTS6_12	ADAMTS6	33.202	85.128	115.88	27.655	59.165	71.766	1348.2	574.69	0.52562	0.69838	0.30162	0.60325	0.77544	TRUE	0.27433
ADAMTS6_13	ADAMTS6	5700.2	6076	5469.8	5173.4	5888.1	5321.6	70618	161240	1.4109	0.079143	0.92086	0.15829	0.35636	FALSE	-0.14592
ADAMTS6_14	ADAMTS6	623.3	416.52	208.19	239.89	519.91	224.04	21378	8165.6	3.2742	0.00052977	0.99947	0.0010595	0.010413	FALSE	-1.2109
ADAMTS6_15	ADAMTS6	481.43	442.36	263.83	439.91	461.9	351.87	763.2	7063.7	1.3091	0.095245	0.90476	0.19049	0.39909	FALSE	-0.39155
ADAMTS6_2	ADAMTS6	223.36	109.45	170.21	128.63	166.41	149.42	6487.7	2026.4	0.37749	0.35291	0.64709	0.70581	0.84275	FALSE	-0.15434
ADAMTS6_3	ADAMTS6	200.72	241.7	157.78	116.41	221.21	137.09	839.72	2869.3	1.5706	0.05814	0.94186	0.11628	0.29441	FALSE	-0.68631
ADAMTS6_4	ADAMTS6	1563.5	1696.5	1673.3	1708.8	1630	1691.1	8839.5	33194	0.33525	0.63128	0.36872	0.73744	0.86354	TRUE	0.053041
ADAMTS6_5	ADAMTS6	1821.6	2120.6	1920.8	1953.2	1971.1	1937	44704	41927	0.16647	0.43389	0.56611	0.86779	0.93649	FALSE	-0.025154
ADAMTS6_6	ADAMTS6	461.81	378.52	625.86	495.86	420.17	560.86	3469.1	6290.1	1.774	0.96197	0.038028	0.076056	0.22435	TRUE	0.41584
ADAMTS6_7	ADAMTS6	264.11	200.66	108.68	268.19	232.38	188.43	2012.9	3047.4	0.79621	0.21295	0.78705	0.42591	0.64145	FALSE	-0.30102
ADAMTS6_8	ADAMTS6	473.89	399.8	422.26	417.4	436.84	419.83	2744.5	6597.2	0.20944	0.41705	0.58295	0.8341	0.91656	FALSE	-0.057171
ADAMTS6_9	ADAMTS6	425.59	249.3	380.36	398.75	337.45	389.56	15539	4809.3	0.75138	0.77379	0.22621	0.45242	0.66485	TRUE	0.20659
ADGRG7_1	ADGRG7	786.29	709.91	934.21	491.36	748.1	712.79	2917	12757	0.31264	0.37728	0.62272	0.75456	0.87364	FALSE	-0.069661
ADGRG7_10	ADGRG7	565.95	925.77	710.32	717.1	745.86	713.71	64736	12710	0.28515	0.38776	0.61224	0.77553	0.885	FALSE	-0.063476
ADGRG7_11	ADGRG7	556.89	494.05	396.08	521.59	525.47	458.83	1974.7	8272.7	0.73265	0.23189	0.76811	0.46377	0.67404	FALSE	-0.19524
ADGRG7_12	ADGRG7	1168.1	1242	1075	1337.7	1205	1206.4	2726.6	22902	0.00869	0.50347	0.49653	0.99307	0.99666	TRUE	0.0015723
ADGRG7_13	ADGRG7	1036.8	1059.5	1297.6	1144.8	1048.2	1221.2	258.28	19298	1.2453	0.89349	0.10651	0.21301	0.42678	TRUE	0.22019
ADGRG7_14	ADGRG7	679.14	495.57	1542.4	1117.1	587.35	1329.8	16849	9482.3	7.6242	1	1.2281e-14	2.4562e-14	1.3495e-12	TRUE	1.1775
ADGRG7_15	ADGRG7	303.35	231.06	382.98	237.32	267.21	310.15	2612.6	3614.7	0.71431	0.76248	0.23752	0.47504	0.68264	TRUE	0.21428
ADGRG7_2	ADGRG7	644.43	866.48	750.91	721.61	755.46	736.26	24655	12911	0.16896	0.43291	0.56709	0.86583	0.93543	FALSE	-0.037087
ADGRG7_3	ADGRG7	910.04	884.73	1050.7	1251.6	897.38	1151.2	320.47	15948	2.0095	0.97776	0.022244	0.044487	0.15826	TRUE	0.35892
ADGRG7_4	ADGRG7	950.79	1579.4	1319.8	1063.8	1265.1	1191.8	197600	24313	0.47026	0.31908	0.68092	0.63817	0.79896	FALSE	-0.086069
ADGRG7_5	ADGRG7	1639	1403.1	1629.5	1491.4	1521	1560.5	27821	30488	0.22577	0.58931	0.41069	0.82138	0.90842	TRUE	0.036891
ADGRG7_6	ADGRG7	700.27	904.49	938.8	969.22	802.38	954.01	20854	13902	1.286	0.90078	0.099216	0.19843	0.40974	TRUE	0.24943
ADGRG7_7	ADGRG7	1352.2	1416.8	2355.5	2508.9	1384.5	2432.2	2082.8	27161	6.3572	1	1.0276e-10	2.0552e-10	8.5156e-09	TRUE	0.81244
ADGRG7_8	ADGRG7	493.51	532.05	613.43	636.07	512.78	624.75	742.9	8028.6	1.2496	0.89428	0.10572	0.21144	0.42462	TRUE	0.28443
ADGRG7_9	ADGRG7	993.05	801.12	1061.9	935.77	897.08	998.82	18419	15941	0.80581	0.78982	0.21018	0.42035	0.63532	TRUE	0.15483
AGER_1	AGER	733.47	712.95	691.33	678.52	723.21	684.92	210.49	12238	0.34607	0.36465	0.63535	0.72929	0.8589	FALSE	-0.078357
AGER_10	AGER	1150	1301.2	1844.2	1750	1225.6	1797.1	11437	23384	3.7371	0.99991	9.3067e-05	0.00018613	0.0025179	TRUE	0.55178
AGER_11	AGER	2263.8	1562.7	1662.9	1497.9	1913.3	1580.4	245750	40419	1.6557	0.048887	0.95111	0.097774	0.26425	FALSE	-0.2756
AGER_12	AGER	775.73	532.05	751.56	489.43	653.89	620.5	29688	10816	0.32108	0.37408	0.62592	0.74815	0.86991	FALSE	-0.075502
AGER_13	AGER	1374.9	1649.4	1391.2	1607.9	1512.1	1499.5	37671	30268	0.072432	0.47113	0.52887	0.94226	0.97404	FALSE	-0.012065
AGER_14	AGER	1589.2	1369.7	1591.5	1313.3	1479.4	1452.4	24096	29466	0.15738	0.43747	0.56253	0.87494	0.93999	FALSE	-0.026571
AGER_15	AGER	398.43	288.83	477.25	641.86	343.63	559.56	6005.9	4917.3	3.0793	0.99896	0.0010376	0.0020752	0.017583	TRUE	0.70182
AGER_2	AGER	1237.5	1200.9	1396.4	1104.3	1219.2	1250.3	670.54	23234	0.20414	0.58088	0.41912	0.83824	0.91949	TRUE	0.036329
AGER_3	AGER	467.85	858.88	504.1	531.24	663.37	517.67	76454	11008	1.3887	0.082465	0.91753	0.16493	0.36647	FALSE	-0.35717
AGER_4	AGER	167.52	224.98	78.56	153.71	196.25	116.14	1650.9	2478.7	1.6095	0.053751	0.94625	0.1075	0.28061	FALSE	-0.75185
AGER_5	AGER	697.25	883.21	853.04	657.94	790.23	755.49	17290	13644	0.29742	0.38307	0.61693	0.76614	0.87954	FALSE	-0.064779
AGER_6	AGER	1806.5	1631.1	1186.9	1240.6	1718.8	1213.8	15380	35430	2.6831	0.0036469	0.99635	0.0072938	0.045101	FALSE	-0.50157
AGER_7	AGER	522.18	291.87	230.44	295.2	407.02	262.82	26522	6050	1.8539	0.031875	0.96813	0.06375	0.20165	FALSE	-0.62908
AGER_8	AGER	934.19	947.05	1380	1002.7	940.62	1191.4	82.718	16896	1.9289	0.97313	0.02687	0.053741	0.1804	TRUE	0.34059
AGER_9	AGER	179.59	288.83	157.78	326.07	234.21	241.92	5966.1	3076.7	0.13906	0.55529	0.44471	0.88941	0.94728	TRUE	0.046553
AGPS_1	AGPS	131.3	191.54	80.524	64.314	161.42	72.419	1814.4	1952.5	2.0166	0.021869	0.97813	0.043739	0.15644	FALSE	-1.1455
AGPS_10	AGPS	1368.8	1149.2	1185	1092.7	1259	1138.8	24113	24169	0.77322	0.2197	0.7803	0.43939	0.6534	FALSE	-0.14465
AGPS_11	AGPS	701.77	533.57	623.25	617.42	617.67	620.33	14146	10086	0.026471	0.51056	0.48944	0.97888	0.99136	TRUE	0.0061861
AGPS_12	AGPS	449.74	285.79	322.75	277.19	367.76	299.97	13440	5343.4	0.92738	0.17686	0.82314	0.35373	0.57767	FALSE	-0.29306
AGPS_13	AGPS	722.9	726.63	998.37	956.35	724.77	977.36	6.9477	12271	2.2803	0.9887	0.011295	0.02259	0.099945	TRUE	0.43086
AGPS_14	AGPS	1373.4	1214.6	1211.8	1705	1294	1458.4	12603	24996	1.0399	0.8508	0.1492	0.29841	0.52457	TRUE	0.17243
AGPS_15	AGPS	821	738.79	1148.9	1099.1	779.9	1124	3379.1	13425	2.9701	0.99851	0.0014884	0.0029768	0.023204	TRUE	0.52677
AGPS_2	AGPS	789.31	703.83	705.08	509.37	746.57	607.22	3653.3	12725	1.2353	0.10837	0.89163	0.21673	0.4316	FALSE	-0.2976
AGPS_3	AGPS	470.87	246.26	276.27	435.41	358.57	355.84	25224	5180.2	0.037884	0.48489	0.51511	0.96978	0.98615	FALSE	-0.010982
AGPS_4	AGPS	496.52	574.62	659.25	421.9	535.57	540.58	3049.2	8468	0.054414	0.5217	0.4783	0.95661	0.98107	TRUE	0.013401
AGPS_5	AGPS	4183.5	4587.8	3592.8	4499.4	4385.6	4046.1	81740	112170	1.0137	0.15536	0.84464	0.31071	0.53651	FALSE	-0.11622
AGPS_6	AGPS	1405.1	726.63	1486.8	1440	1065.8	1463.4	230130	19698	2.8324	0.99769	0.0023097	0.0046193	0.032413	TRUE	0.45694
AGPS_7	AGPS	661.03	703.83	674.31	964.07	682.43	819.19	916.02	11397	1.2811	0.89991	0.10009	0.20018	0.41171	TRUE	0.26317
AGPS_8	AGPS	223.36	276.67	305.08	442.48	250.01	373.78	1420.8	3332.3	2.144	0.98398	0.016016	0.032033	0.12599	TRUE	0.57828
AGPS_9	AGPS	18.11	34.963	29.46	79.107	26.537	54.283	142.01	217.16	1.8829	0.96903	0.03097	0.061941	0.19778	TRUE	1.0055
AGR3_1	AGR3	418.05	484.93	771.2	618.06	451.49	694.63	2236.5	6869.1	2.9337	0.99833	0.0016748	0.0033496	0.025313	TRUE	0.62045
AGR3_10	AGR3	196.2	332.91	149.26	220.6	264.55	184.93	9345.8	3570.8	1.3325	0.091353	0.90865	0.18271	0.38995	FALSE	-0.51423
AGR3_11	AGR3	680.65	591.34	453.69	595.55	635.99	524.62	3988	10454	1.0893	0.13801	0.86199	0.27603	0.50031	FALSE	-0.27726
AGR3_12	AGR3	239.96	349.63	245.5	220.6	294.8	233.05	6014	4076.4	0.96714	0.16674	0.83326	0.33347	0.55804	FALSE	-0.3378
AGR3_13	AGR3	1214.9	896.89	1249.8	1692.8	1055.9	1471.3	50566	19472	2.9766	0.99854	0.0014573	0.0029146	0.022834	TRUE	0.4782
AGR3_14	AGR3	1716	1691.9	1181	1488.2	1703.9	1334.6	288.65	35054	1.9725	0.024275	0.97573	0.048549	0.1682	FALSE	-0.3522
AGR3_15	AGR3	194.69	446.92	288.71	328.65	320.8	308.68	31812	4520.6	0.18036	0.42843	0.57157	0.85687	0.93059	FALSE	-0.055417
AGR3_2	AGR3	395.41	436.28	475.29	779.49	415.85	627.39	835.35	6210.9	2.6843	0.99637	0.0036346	0.0072693	0.045038	TRUE	0.59215
AGR3_3	AGR3	452.76	459.08	561.05	544.1	455.92	552.58	20.016	6951.9	1.1592	0.87682	0.12318	0.24636	0.46694	TRUE	0.27684
AGR3_4	AGR3	587.08	524.45	420.3	552.46	555.76	486.38	1960.9	8861	0.73709	0.23053	0.76947	0.46107	0.67202	FALSE	-0.19202
AGR3_5	AGR3	492	529.01	596.4	360.8	510.5	478.6	685.05	7984.9	0.35699	0.36055	0.63945	0.7211	0.85372	FALSE	-0.092902
AGR3_6	AGR3	374.28	471.25	599.02	793.64	422.76	696.33	4701.2	6337.7	3.4364	0.99971	0.00029479	0.00058958	0.0065015	TRUE	0.71859
AGR3_7	AGR3	58.859	63.846	109.98	30.871	61.352	70.428	12.439	600.63	0.37031	0.64222	0.35778	0.71556	0.84938	TRUE	0.19604
AGR3_8	AGR3	194.69	300.99	193.78	275.27	247.84	234.52	5650.2	3296.9	0.23188	0.40831	0.59169	0.81663	0.90696	FALSE	-0.079331
AGR3_9	AGR3	294.29	304.03	447.14	490.08	299.16	468.61	47.406	4150.3	2.6302	0.99573	0.0042665	0.008533	0.050181	TRUE	0.64572
AGTR1_1	AGTR1	353.15	491.01	168.9	406.47	422.08	287.69	9502.3	6325.2	1.6898	0.04553	0.95447	0.09106	0.25283	FALSE	-0.55143
AGTR1_10	AGTR1	618.77	662.78	457.61	678.52	640.78	568.07	968.69	10550	0.7079	0.23951	0.76049	0.47901	0.68558	FALSE	-0.17348
AGTR1_11	AGTR1	651.97	644.54	633.72	751.19	648.26	692.46	27.59	10702	0.42726	0.6654	0.3346	0.66919	0.8197	TRUE	0.095015
AGTR1_12	AGTR1	2192.9	2081.1	1678.6	2213.1	2137	1945.8	6246.7	46306	0.88831	0.18719	0.81281	0.37437	0.59586	FALSE	-0.13513
AGTR1_13	AGTR1	156.96	279.71	171.52	196.16	218.33	183.84	7533.9	2823.6	0.64912	0.25813	0.74187	0.51626	0.71582	FALSE	-0.24683
AGTR1_14	AGTR1	363.72	483.41	366.62	605.84	423.56	486.23	7163.1	6352.4	0.78627	0.78414	0.21586	0.43171	0.64623	TRUE	0.19862
AGTR1_15	AGTR1	1059.5	1128	1242.6	1533.3	1093.7	1387.9	2345.9	20332	2.0633	0.98046	0.019542	0.039084	0.14426	TRUE	0.34341
AGTR1_2	AGTR1	369.75	366.36	331.26	351.16	368.05	341.21	5.7679	5348.5	0.36706	0.35679	0.64321	0.71358	0.84824	FALSE	-0.10895
AGTR1_3	AGTR1	270.15	237.14	286.75	82.322	253.64	184.53	544.58	3391.6	1.1867	0.11767	0.88233	0.23533	0.45435	FALSE	-0.4568
AGTR1_4	AGTR1	805.91	899.93	564.98	704.24	852.92	634.61	4419.8	14984	1.7834	0.037258	0.96274	0.074515	0.22145	FALSE	-0.42595
AGTR1_5	AGTR1	4.5276	25.843	14.403	23.796	15.185	19.1	227.16	110.54	0.37231	0.61668	0.38332	0.76665	0.87979	TRUE	0.3125
AGTR1_6	AGTR1	479.92	407.4	610.15	725.47	443.66	667.81	2629.8	6723.6	2.7336	0.99687	0.0031323	0.0062647	0.040737	TRUE	0.58889
AGTR1_7	AGTR1	274.67	294.91	464.82	477.21	284.79	471.01	204.74	3907.7	2.979	0.99855	0.0014459	0.0028919	0.022684	TRUE	0.72387
AGTR1_8	AGTR1	980.98	641.5	834.7	780.13	811.24	807.42	57621	14090	0.032183	0.48716	0.51284	0.97433	0.989	FALSE	-0.0068015
AGTR1_9	AGTR1	748.56	750.95	877.26	780.13	749.76	828.7	2.865	12792	0.69796	0.7574	0.2426	0.48521	0.69057	TRUE	0.14424
AGTR2_1	AGTR2	1243.6	831.52	850.42	596.84	1037.5	723.63	84894	19058	2.274	0.011484	0.98852	0.022968	0.10119	FALSE	-0.51926
AGTR2_10	AGTR2	590.09	550.29	492.97	636.71	570.19	564.84	792.04	9143.9	0.055998	0.47767	0.52233	0.95534	0.98067	FALSE	-0.013589
AGTR2_11	AGTR2	1139.4	989.62	2420.3	2988.7	1064.5	2704.5	11224	19668	11.694	1	6.856e-32	1.3712e-31	1.6766e-29	TRUE	1.3443
AGTR2_12	AGTR2	473.89	655.18	875.29	1050.9	564.54	963.1	16434	9032.7	4.1936	0.99999	1.373e-05	2.746e-05	0.00048034	TRUE	0.76956
AGTR2_13	AGTR2	867.79	682.55	1194.1	771.77	775.17	982.95	17157	13326	1.7999	0.96407	0.035935	0.071869	0.21688	TRUE	0.34221
AGTR2_14	AGTR2	679.14	399.8	948.62	967.29	539.47	957.95	39015	8543.6	4.5275	1	2.9843e-06	5.9686e-06	0.00012325	TRUE	0.82725
AGTR2_15	AGTR2	2742.2	3332.2	2785.6	2969.4	3037.2	2877.5	174030	71359	0.59775	0.275	0.725	0.55001	0.7405	FALSE	-0.077888
AGTR2_2	AGTR2	754.6	706.87	892.32	497.79	730.73	695.05	1138.9	12395	0.32047	0.37431	0.62569	0.74861	0.86991	FALSE	-0.072117
AGTR2_3	AGTR2	564.44	411.96	943.38	553.1	488.2	748.24	11625	7559.6	2.9909	0.99861	0.001391	0.0027819	0.022029	TRUE	0.61501
AGTR2_4	AGTR2	528.22	601.98	690.02	697.17	565.1	693.59	2720.4	9043.8	1.3512	0.91168	0.088317	0.17663	0.38172	TRUE	0.29512
AGTR2_5	AGTR2	1789.9	1292.1	1494.6	1411.7	1541	1453.2	123890	30981	0.49916	0.30883	0.69117	0.61767	0.78586	FALSE	-0.084634
AGTR2_6	AGTR2	466.34	443.88	1003.6	615.49	455.11	809.55	252.16	6936.7	4.2556	0.99999	1.0424e-05	2.0848e-05	0.00037521	TRUE	0.82951
AGTR2_7	AGTR2	276.18	294.91	329.3	546.03	285.55	437.66	175.34	3920.4	2.4295	0.99244	0.00756	0.01512	0.07543	TRUE	0.61435
AGTR2_8	AGTR2	475.4	408.92	462.85	765.34	442.16	614.1	2209.5	6695.7	2.1012	0.98219	0.01781	0.03562	0.1353	TRUE	0.47299
AGTR2_9	AGTR2	656.5	945.53	939.45	786.56	801.02	863.01	41770	13873	0.52633	0.70067	0.29933	0.59866	0.77219	TRUE	0.10741
AJUBA_1	AJUBA	1165.1	1298.2	1128.7	1324.9	1231.7	1226.8	8859.1	23525	0.031871	0.48729	0.51271	0.97457	0.98909	FALSE	-0.0057328
AJUBA_10	AJUBA	475.4	486.45	546	299.7	480.92	422.85	61.071	7421.7	0.67408	0.25013	0.74987	0.50026	0.70135	FALSE	-0.18524
AJUBA_11	AJUBA	196.2	171.78	159.74	168.5	183.99	164.12	298.13	2290.8	0.41514	0.33902	0.66098	0.67804	0.82511	FALSE	-0.16389
AJUBA_12	AJUBA	454.27	665.83	600.99	791.07	560.05	696.03	22378	8944.8	1.4378	0.92475	0.075248	0.1505	0.34497	TRUE	0.31309
AJUBA_13	AJUBA	378.81	152.01	148.61	99.044	265.41	123.83	25717	3585	2.3649	0.0090186	0.99098	0.018037	0.085797	FALSE	-1.0937
AJUBA_14	AJUBA	546.33	384.6	418.99	547.31	465.46	483.15	13078	7130.5	0.20948	0.58296	0.41704	0.83407	0.91656	TRUE	0.053698
AJUBA_15	AJUBA	1053.4	715.99	628.48	650.22	884.7	639.35	56928	15672	1.9599	0.025005	0.975	0.050009	0.17163	FALSE	-0.46796
AJUBA_2	AJUBA	1960.4	2471.8	1903.1	1788.6	2216.1	1845.9	130720	48424	1.6825	0.046233	0.95377	0.092466	0.25562	FALSE	-0.2636
AJUBA_3	AJUBA	1519.8	1374.2	1226.2	1779.6	1447	1502.9	10591	28674	0.33013	0.62935	0.37065	0.74131	0.86545	TRUE	0.054649
AJUBA_4	AJUBA	1435.2	1597.7	1413.4	1323.6	1516.5	1368.5	13192	30375	0.84889	0.19797	0.80203	0.39594	0.61459	FALSE	-0.148
AJUBA_5	AJUBA	1830.7	2047.6	1844.2	2164.2	1939.1	2004.2	23542	41093	0.32088	0.62585	0.37415	0.7483	0.86991	TRUE	0.047575
AJUBA_6	AJUBA	2115.9	1504.9	1716.5	1833	1810.4	1774.8	186620	37765	0.18353	0.42719	0.57281	0.85438	0.92943	FALSE	-0.028689
AJUBA_7	AJUBA	2728.6	3031.2	2494.9	2387.3	2879.9	2441.1	45770	66839	1.6971	0.044841	0.95516	0.089682	0.2504	FALSE	-0.23837
AJUBA_8	AJUBA	2085.7	2832	2211.5	2238.8	2458.9	2225.1	278510	55028	0.99642	0.15952	0.84048	0.31905	0.5436	FALSE	-0.14405
AJUBA_9	AJUBA	1159.1	1164.4	902.79	1160.2	1161.7	1031.5	14.438	21896	0.88013	0.18939	0.81061	0.37879	0.59975	FALSE	-0.17138
AKAP17A_1	AKAP17A	934.19	623.26	980.04	1009.7	778.73	994.89	48339	13401	1.8673	0.96907	0.030929	0.061858	0.19767	TRUE	0.35302
AKAP17A_10	AKAP17A	768.18	994.18	782.33	956.35	881.18	869.34	25538	15595	0.094775	0.46225	0.53775	0.92449	0.96593	FALSE	-0.019487
AKAP17A_11	AKAP17A	2547.5	2371.4	1963.4	1855.5	2459.5	1909.4	15503	55045	2.3445	0.0095259	0.99047	0.019052	0.088761	FALSE	-0.36505
AKAP17A_12	AKAP17A	1539.4	1885	1733.6	1311.4	1712.2	1522.5	59722	35262	1.0103	0.15618	0.84382	0.31236	0.53775	FALSE	-0.16932
AKAP17A_13	AKAP17A	1089.6	855.84	1499.8	1899.8	972.74	1699.8	27330	17607	5.4797	1	2.1305e-08	4.2611e-08	1.2868e-06	TRUE	0.80464
AKAP17A_14	AKAP17A	270.15	521.41	450.41	651.5	395.78	550.96	31567	5845.9	2.0296	0.9788	0.021199	0.042397	0.15296	TRUE	0.47623
AKAP17A_15	AKAP17A	926.64	1316.4	764	819.36	1121.5	791.68	75974	20969	2.2779	0.011365	0.98863	0.02273	0.10053	FALSE	-0.50196
AKAP17A_2	AKAP17A	252.04	377	314.9	172.36	314.52	243.63	7807.7	4412.4	1.0672	0.14295	0.85705	0.2859	0.51119	FALSE	-0.36712
AKAP17A_3	AKAP17A	359.19	421.08	361.38	394.25	390.13	377.81	1915.4	5744	0.16258	0.43542	0.56458	0.87085	0.93793	FALSE	-0.046181
AKAP17A_4	AKAP17A	2060	1970.1	1976.5	2195	2015.1	2085.7	4044.2	43080	0.34048	0.63325	0.36675	0.7335	0.86092	TRUE	0.049704
AKAP17A_5	AKAP17A	991.54	1067.1	1243.2	1043.2	1029.3	1143.2	2858	18873	0.82878	0.79639	0.20361	0.40723	0.62365	TRUE	0.15121
AKAP17A_6	AKAP17A	496.52	284.27	710.97	331.22	390.4	521.1	22526	5748.7	1.7238	0.95763	0.042372	0.084744	0.24142	TRUE	0.41568
AKAP17A_7	AKAP17A	421.06	279.71	293.29	497.79	350.39	395.54	9991	5036	0.63633	0.73772	0.26228	0.52456	0.72148	TRUE	0.17442
AKAP17A_8	AKAP17A	425.59	399.8	347.63	593.62	412.7	470.63	332.65	6153.4	0.73849	0.76989	0.23011	0.46022	0.6714	TRUE	0.18907
AKAP17A_9	AKAP17A	3087.8	2809.2	3315.9	4004.9	2948.5	3660.4	38802	68804	2.7138	0.99667	0.0033254	0.0066507	0.042494	TRUE	0.31191
AKR1B1_1	AKR1B1	283.73	121.61	145.99	157.57	202.67	151.78	13141	2578.1	1.0024	0.15808	0.84192	0.31617	0.54084	FALSE	-0.41477
AKR1B1_10	AKR1B1	1205.8	726.63	1301.5	1145.4	966.24	1223.5	114820	17463	1.9465	0.9742	0.025797	0.051595	0.17566	TRUE	0.3402
AKR1B1_11	AKR1B1	538.78	492.53	242.88	436.05	515.66	339.47	1069.7	8083.8	1.9596	0.025021	0.97498	0.050041	0.1717	FALSE	-0.60169
AKR1B1_12	AKR1B1	1928.7	2768.2	2332.6	3277.5	2348.5	2805	352330	52005	2.002	0.97736	0.022641	0.045282	0.16046	TRUE	0.25619
AKR1B1_13	AKR1B1	997.58	743.35	917.19	1077.3	870.46	997.23	32315	15363	1.0227	0.84678	0.15322	0.30643	0.53303	TRUE	0.19593
AKR1B1_14	AKR1B1	3216.1	2946	4543.4	4371.4	3081.1	4457.4	36461	72630	5.1071	1	1.6358e-07	3.2715e-07	8.663e-06	TRUE	0.53264
AKR1B1_15	AKR1B1	227.89	294.91	126.35	205.81	261.4	166.08	2245.9	3518.8	1.6069	0.054035	0.94596	0.10807	0.28156	FALSE	-0.65123
AKR1B1_2	AKR1B1	2150.6	1555.1	1605.3	1929.4	1852.9	1767.3	177300	38856	0.43382	0.33221	0.66779	0.66442	0.81625	FALSE	-0.068133
AKR1B1_3	AKR1B1	987.01	630.86	834.05	607.77	808.94	720.91	63422	14041	0.74287	0.22878	0.77122	0.45756	0.66925	FALSE	-0.16599
AKR1B1_4	AKR1B1	2023.8	1842.4	2752.2	2141.7	1933.1	2447	16454	40936	2.5396	0.99445	0.0055491	0.011098	0.060521	TRUE	0.33989
AKR1B1_5	AKR1B1	199.21	68.407	173.49	89.397	133.81	131.44	8555.2	1553	0.060535	0.47586	0.52414	0.95173	0.97871	FALSE	-0.025564
AKR1B1_6	AKR1B1	319.95	317.71	279.54	315.14	318.83	297.34	2.5039	4486.6	0.3208	0.37418	0.62582	0.74836	0.86991	FALSE	-0.10034
AKR1B1_7	AKR1B1	905.52	623.26	917.19	1166.7	764.39	1041.9	39834	13099	2.425	0.99235	0.0076542	0.015308	0.076218	TRUE	0.44638
AKR1B1_8	AKR1B1	825.53	802.64	729.3	696.52	814.08	712.91	261.98	14151	0.85047	0.19753	0.80247	0.39506	0.61383	FALSE	-0.1912
AKR1B1_9	AKR1B1	1059.5	989.62	1191.5	1574.4	1024.5	1383	2438.6	18765	2.6165	0.99556	0.0044417	0.0088833	0.05172	TRUE	0.43242
AKR1B15_1	AKR1B15	863.26	1050.4	924.39	1117.8	956.84	1021.1	17515	17254	0.48912	0.68762	0.31238	0.62476	0.78982	TRUE	0.093663
AKR1B15_10	AKR1B15	1963.5	1874.3	2198.4	1929.4	1918.9	2063.9	3970.9	40566	0.71995	0.76422	0.23578	0.47156	0.67983	TRUE	0.10504
AKR1B15_11	AKR1B15	1228.5	1033.7	966.95	1124.9	1131.1	1045.9	18970	21189	0.58524	0.27919	0.72081	0.55839	0.74497	FALSE	-0.11286
AKR1B15_12	AKR1B15	587.08	670.39	556.47	583.33	628.73	569.9	3470.2	10308	0.57946	0.28114	0.71886	0.56228	0.74757	FALSE	-0.1415
AKR1B15_13	AKR1B15	493.51	974.42	612.77	975.65	733.96	794.21	115640	12462	0.53971	0.7053	0.2947	0.5894	0.76668	TRUE	0.11367
AKR1B15_14	AKR1B15	1531.8	1742.1	1670.1	1824.6	1637	1747.3	22105	33368	0.60421	0.72715	0.27285	0.5457	0.7373	TRUE	0.094078
AKR1B15_15	AKR1B15	547.84	915.13	1435	1245.8	731.48	1340.4	67452	12410	5.466	1	2.3018e-08	4.6035e-08	1.3835e-06	TRUE	0.87288
AKR1B15_2	AKR1B15	277.69	211.3	290.67	299.06	244.5	294.87	2203.9	3242.6	0.88458	0.81181	0.18819	0.37639	0.59768	TRUE	0.26925
AKR1B15_3	AKR1B15	475.4	545.73	1107	475.28	510.56	791.17	2473.7	7986.1	3.1399	0.99916	0.0008449	0.0016898	0.015071	TRUE	0.63089
AKR1B15_4	AKR1B15	1168.1	983.54	748.94	1115.9	1075.8	932.4	17035	19925	1.0161	0.15479	0.84521	0.30958	0.53549	FALSE	-0.20622
AKR1B15_5	AKR1B15	1065.5	729.67	919.81	758.91	897.58	839.36	56387	15952	0.46096	0.32241	0.67759	0.64483	0.80286	FALSE	-0.09664
AKR1B15_6	AKR1B15	837.6	586.78	788.22	798.78	712.19	793.5	31457	12010	0.74198	0.77095	0.22905	0.4581	0.66965	TRUE	0.15577
AKR1B15_7	AKR1B15	105.64	48.645	18.985	68.173	77.144	43.579	1624.4	793.68	1.2055	0.11401	0.88599	0.22802	0.44554	FALSE	-0.80976
AKR1B15_8	AKR1B15	1068.5	1102.1	1040.3	808.43	1085.3	924.35	564.45	20141	1.1342	0.12836	0.87164	0.25673	0.47933	FALSE	-0.23136
AKR1B15_9	AKR1B15	1302.4	1726.9	1265.5	1667.7	1514.7	1466.6	90081	30331	0.27611	0.39123	0.60877	0.78246	0.88943	FALSE	-0.046514
ALDOA_1	ALDOA	81.496	121.61	28.151	18.008	101.55	23.079	804.63	1109.4	2.4046	0.0080958	0.9919	0.016192	0.079349	FALSE	-2.0905
ALDOA_10	ALDOA	286.75	431.72	280.85	440.55	359.23	360.7	10509	5192.1	0.020386	0.50813	0.49187	0.98374	0.99299	TRUE	0.005871
ALDOA_11	ALDOA	153.94	194.58	133.55	96.471	174.26	115.01	825.86	2143.8	1.28	0.10027	0.89973	0.20054	0.41218	FALSE	-0.59521
ALDOA_12	ALDOA	1456.4	1061.1	1103.8	1096.6	1258.7	1100.2	78134	24162	1.02	0.15386	0.84614	0.30772	0.53391	FALSE	-0.19407
ALDOA_13	ALDOA	45.276	54.725	91.654	113.19	50.001	102.42	44.647	468.37	2.4223	0.99221	0.0077925	0.015585	0.077349	TRUE	1.02
ALDOA_14	ALDOA	117.72	126.17	182	83.609	121.94	132.8	35.746	1386.6	0.29161	0.6145	0.3855	0.77099	0.88201	TRUE	0.12211
ALDOA_15	ALDOA	230.91	240.18	138.14	227.03	235.54	182.58	43.031	3098.1	0.95156	0.17066	0.82934	0.34132	0.56668	FALSE	-0.36569
ALDOA_2	ALDOA	295.8	434.76	247.47	574.97	365.28	411.22	9655	5299.3	0.63102	0.73599	0.26401	0.52803	0.72465	TRUE	0.17045
ALDOA_3	ALDOA	149.41	71.447	167.6	116.41	110.43	142	3039.1	1228.7	0.90076	0.81599	0.18401	0.36801	0.59011	TRUE	0.35992
ALDOA_4	ALDOA	187.14	162.66	114.57	93.256	174.9	103.91	299.73	2153.4	1.5304	0.062964	0.93704	0.12593	0.30903	FALSE	-0.74556
ALDOA_5	ALDOA	138.85	297.95	83.798	202.59	218.4	143.19	12657	2824.7	1.4151	0.078518	0.92148	0.15704	0.35468	FALSE	-0.60554
ALDOA_6	ALDOA	203.74	238.66	92.309	191.01	221.2	141.66	609.78	2869.1	1.4851	0.068758	0.93124	0.13752	0.32679	FALSE	-0.63928
ALDOA_7	ALDOA	81.496	79.048	132.9	208.38	80.272	170.64	2.998	833.03	3.1309	0.99913	0.0008736	0.0017472	0.01544	TRUE	1.0785
ALDOA_8	ALDOA	262.6	465.17	210.8	266.26	363.88	238.53	20516	5274.4	1.726	0.042175	0.95783	0.08435	0.24071	FALSE	-0.60721
ALDOA_9	ALDOA	21.129	13.681	28.805	45.663	17.405	37.234	27.732	130.36	1.7368	0.95598	0.044017	0.088035	0.24785	TRUE	1.0548
ALG11_1	ALG11	728.94	697.75	954.51	1036.1	713.34	995.31	486.47	12034	2.5703	0.99492	0.0050802	0.01016	0.056876	TRUE	0.47997
ALG11_10	ALG11	81.496	47.125	45.827	64.957	64.311	55.392	590.71	636.04	0.36286	0.35835	0.64165	0.71671	0.85014	FALSE	-0.21182
ALG11_11	ALG11	315.42	308.59	236.34	267.55	312.01	251.94	23.332	4369.4	0.90867	0.18176	0.81824	0.36352	0.58617	FALSE	-0.30738
ALG11_12	ALG11	178.08	180.9	288.71	196.8	179.49	242.76	3.9563	2222.6	1.3419	0.91018	0.089817	0.17963	0.38561	TRUE	0.43351
ALG11_13	ALG11	277.69	171.78	197.06	166.57	224.73	181.81	5609	2925.2	0.7936	0.21372	0.78628	0.42743	0.64267	FALSE	-0.30424
ALG11_14	ALG11	401.45	215.86	235.03	365.95	308.65	300.49	17221	4312	0.12435	0.45052	0.54948	0.90104	0.95397	FALSE	-0.038555
ALG11_15	ALG11	882.88	679.51	342.39	394.89	781.19	368.64	20680	13453	3.5569	0.00018763	0.99981	0.00037526	0.0044915	FALSE	-1.0814
ALG11_2	ALG11	25.656	36.484	7.856	54.667	31.07	31.262	58.615	262.89	0.011822	0.49062	0.50938	0.98125	0.99224	TRUE	0.0085977
ALG11_3	ALG11	822.51	635.42	1003.6	1218.8	728.97	1111.2	17501	12358	3.4382	0.99971	0.00029275	0.00058551	0.0064681	TRUE	0.60749
ALG11_4	ALG11	119.23	38.004	35.352	18.651	78.615	27.002	3298.5	812.14	1.8487	0.032253	0.96775	0.064506	0.20275	FALSE	-1.5075
ALG11_5	ALG11	418.05	418.04	365.31	321.57	418.04	343.44	1.5434e-05	6251.2	0.9436	0.17269	0.82731	0.34538	0.57081	FALSE	-0.28285
ALG11_6	ALG11	170.54	346.59	245.5	214.81	258.57	230.16	15498	3472.3	0.48215	0.31485	0.68515	0.6297	0.79305	FALSE	-0.16724
ALG11_7	ALG11	301.84	373.96	441.9	227.67	337.9	334.79	2600.5	4817.1	0.044809	0.48213	0.51787	0.96426	0.98414	FALSE	-0.0133
ALG11_8	ALG11	537.27	656.7	641.58	881.75	596.99	761.66	7131.9	9673.4	1.6743	0.95297	0.047034	0.094068	0.25842	TRUE	0.35093
ALG11_9	ALG11	860.24	1106.7	1482.2	1094	983.45	1288.1	30363	17845	2.2804	0.98871	0.011293	0.022586	0.099945	TRUE	0.38895
ALG5_1	ALG5	108.66	276.67	83.143	131.84	192.66	107.49	14113	2423.5	1.7306	0.041763	0.95824	0.083526	0.23926	FALSE	-0.83595
ALG5_10	ALG5	564.44	302.51	432.74	321.57	433.47	377.15	34303	6534.9	0.69669	0.243	0.757	0.486	0.6912	FALSE	-0.20029
ALG5_11	ALG5	83.006	69.927	111.95	46.306	76.466	79.127	85.527	785.2	0.094972	0.53636	0.46364	0.92728	0.96698	TRUE	0.04873
ALG5_12	ALG5	1868.4	2265	2397.4	2450.4	2066.7	2423.9	78662	44441	1.6944	0.9549	0.045099	0.090197	0.25118	TRUE	0.22989
ALG5_13	ALG5	325.99	361.8	301.8	180.72	343.89	241.26	641.17	4921.9	1.4628	0.071756	0.92824	0.14351	0.33462	FALSE	-0.50956
ALG5_14	ALG5	64.895	214.34	288.71	208.38	139.62	248.54	11167	1635.6	2.6934	0.99646	0.0035378	0.0070756	0.044323	TRUE	0.82751
ALG5_15	ALG5	602.17	763.11	841.25	902.33	682.64	871.79	12952	11402	1.7714	0.96175	0.038247	0.076493	0.22532	TRUE	0.3524
ALG5_2	ALG5	627.82	478.85	503.44	417.4	553.34	460.42	11097	8813.6	0.98971	0.16116	0.83884	0.32232	0.54654	FALSE	-0.26468
ALG5_3	ALG5	667.06	591.34	610.81	482.36	629.2	546.58	2867.2	10317	0.81338	0.208	0.792	0.416	0.63141	FALSE	-0.20273
ALG5_4	ALG5	581.04	431.72	375.13	751.19	506.38	563.16	11148	7906	0.63856	0.73845	0.26155	0.52311	0.72067	TRUE	0.15303
ALG5_5	ALG5	547.84	529.01	238.95	217.38	538.42	228.17	177.2	8523.4	3.3606	0.00038889	0.99961	0.00077779	0.0081312	FALSE	-1.235
ALG5_6	ALG5	2002.7	1973.2	1649.1	1787.9	1987.9	1718.5	436.48	42367	1.3088	0.095297	0.9047	0.19059	0.39916	FALSE	-0.20998
ALG5_7	ALG5	626.32	576.14	479.22	495.22	601.23	487.22	1259	9757.6	1.1541	0.12422	0.87578	0.24844	0.46949	FALSE	-0.30277
ALG5_8	ALG5	673.1	627.82	397.38	365.95	650.46	381.67	1025.1	10746	2.5929	0.004758	0.99524	0.0095161	0.054468	FALSE	-0.76759
ALG5_9	ALG5	48.294	177.86	205.57	161.43	113.08	183.5	8393.3	1264.7	1.9803	0.97614	0.023855	0.047711	0.16654	TRUE	0.69361
ALG8_1	ALG8	173.56	197.62	129.62	153.07	185.59	141.35	289.49	2315.2	0.91965	0.17888	0.82112	0.35775	0.5806	FALSE	-0.39045
ALG8_10	ALG8	476.9	396.76	264.49	340.87	436.83	302.68	3211.7	6597	1.6517	0.049296	0.9507	0.098593	0.26553	FALSE	-0.52784
ALG8_11	ALG8	679.14	550.29	390.18	306.78	614.72	348.48	8300.3	10027	2.6588	0.0039211	0.99608	0.0078421	0.047174	FALSE	-0.81705
ALG8_12	ALG8	211.29	164.18	267.11	42.447	187.73	154.78	1109.7	2347.9	0.68024	0.24818	0.75182	0.49635	0.69863	FALSE	-0.27686
ALG8_13	ALG8	374.28	311.63	297.22	254.04	342.96	275.63	1962.5	4905.5	0.96123	0.16822	0.83178	0.33644	0.56127	FALSE	-0.31426
ALG8_14	ALG8	265.62	311.63	36.662	148.57	288.62	92.614	1058.6	3972.2	3.1108	0.00093301	0.99907	0.001866	0.016218	FALSE	-1.6294
ALG8_15	ALG8	510.11	573.1	389.53	277.19	541.6	333.36	1983.8	8585.1	2.2475	0.012305	0.98769	0.024611	0.10579	FALSE	-0.69848
ALG8_2	ALG8	368.24	103.37	269.07	303.56	235.81	286.32	35079	3102.3	0.90685	0.81775	0.18225	0.36449	0.5871	TRUE	0.27893
ALG8_3	ALG8	1802	1701	1644.5	1218.1	1751.5	1431.3	5093.4	36260	1.6815	0.046336	0.95366	0.092672	0.25593	FALSE	-0.29107
ALG8_4	ALG8	670.08	840.64	772.51	722.25	755.36	747.38	14545	12909	0.070247	0.472	0.528	0.944	0.97487	FALSE	-0.015305
ALG8_5	ALG8	920.61	1012.4	893.63	1233.5	966.51	1063.6	4214.7	17469	0.73446	0.76867	0.23133	0.46267	0.67325	TRUE	0.13794
ALG8_6	ALG8	116.21	71.447	73.978	100.33	93.827	87.154	1001.8	1007.4	0.21259	0.41582	0.58418	0.83165	0.91499	FALSE	-0.10528
ALG8_7	ALG8	2982.2	2640.5	2629.2	3094.2	2811.3	2861.7	58368	64887	0.19757	0.57831	0.42169	0.84338	0.92285	TRUE	0.025589
ALG8_8	ALG8	175.07	148.97	240.26	251.47	162.02	245.87	340.39	1961.4	1.8932	0.97083	0.029167	0.058335	0.19046	TRUE	0.59868
ALG8_9	ALG8	730.45	548.77	328.64	248.9	639.61	288.77	16503	10527	3.4195	0.0003137	0.99969	0.00062739	0.0068101	FALSE	-1.1445
ALPI_1	ALPI	849.68	866.48	866.78	967.93	858.08	917.36	141.27	15095	0.48247	0.68526	0.31474	0.62947	0.79291	TRUE	0.096263
ALPI_10	ALPI	688.19	492.53	310.97	391.67	590.36	351.32	19142	9541.9	2.4471	0.0072005	0.9928	0.014401	0.072746	FALSE	-0.74714
ALPI_11	ALPI	1325.1	1831.8	2048.5	2345.5	1578.4	2197	128380	31908	3.463	0.99973	0.00026713	0.00053426	0.005976	TRUE	0.47679
ALPI_12	ALPI	267.13	323.79	343.05	219.96	295.46	281.5	1605.4	4087.6	0.21833	0.41359	0.58641	0.82718	0.91208	FALSE	-0.069578
ALPI_13	ALPI	956.83	600.46	834.05	670.8	778.64	752.42	63500	13399	0.22651	0.4104	0.5896	0.82081	0.90842	FALSE	-0.049352
ALPI_14	ALPI	2678.8	2607.1	2718.2	2939.8	2642.9	2829	2574.9	60138	0.75873	0.77599	0.22401	0.44802	0.66079	TRUE	0.098115
ALPI_15	ALPI	846.66	913.61	1040.3	1014.2	880.13	1027.3	2241.3	15573	1.1789	0.88079	0.11921	0.23842	0.45818	TRUE	0.22276
ALPI_2	ALPI	2512.8	2759.1	2268.4	3009.9	2635.9	2639.2	30323	59943	0.013209	0.50527	0.49473	0.98946	0.99539	TRUE	0.0017682
ALPI_3	ALPI	1159.1	1266.3	1569.2	1459.9	1212.7	1514.6	5748.5	23081	1.9873	0.97656	0.023444	0.046888	0.16457	TRUE	0.3205
ALPI_4	ALPI	2159.7	1261.7	2438	3107.7	1710.7	2772.8	403140	35224	5.6593	1	7.601e-09	1.5202e-08	5.0159e-07	TRUE	0.69646
ALPI_5	ALPI	683.66	600.46	584.62	395.53	642.06	490.08	3461.6	10576	1.4779	0.069723	0.93028	0.13945	0.32939	FALSE	-0.38901
ALPI_6	ALPI	1317.5	1375.7	1484.8	1387.9	1346.6	1436.3	1694.2	26251	0.55374	0.71012	0.28988	0.57976	0.75985	TRUE	0.092985
ALPI_7	ALPI	582.55	858.88	866.78	862.46	720.72	864.62	38181	12187	1.3036	0.90381	0.096193	0.19239	0.40158	TRUE	0.2623
ALPI_8	ALPI	4329.9	5445.2	6109.4	6659.1	4887.5	6384.2	621940	128180	4.1805	0.99999	1.4542e-05	2.9083e-05	0.00049963	TRUE	0.38534
ALPI_9	ALPI	1051.9	785.92	1037.7	726.75	918.91	882.2	35375	16419	0.28649	0.38725	0.61275	0.7745	0.88401	FALSE	-0.058752
ANAPC1_1	ANAPC1	21.129	15.201	5.2374	0	18.165	2.6187	17.566	137.27	1.8278	0.033793	0.96621	0.067587	0.20839	FALSE	-2.4049
ANAPC1_10	ANAPC1	27.165	117.05	148.61	168.5	72.108	158.56	4039.7	731.07	3.1973	0.9993	0.00069639	0.0013928	0.013041	TRUE	1.126
ANAPC1_11	ANAPC1	208.27	133.77	62.194	123.48	171.02	92.839	2774.8	2095.2	1.709	0.043727	0.95627	0.087453	0.24694	FALSE	-0.87433
ANAPC1_12	ANAPC1	57.349	65.366	138.79	93.256	61.358	116.02	32.137	600.69	2.2304	0.98706	0.01294	0.02588	0.1089	TRUE	0.90815
ANAPC1_13	ANAPC1	301.84	206.74	323.41	324.14	254.29	323.78	4521.8	3402.2	1.1913	0.88323	0.11677	0.23354	0.45229	TRUE	0.34731
ANAPC1_14	ANAPC1	485.96	487.97	373.16	704.89	486.96	539.02	2.0152	7536.1	0.59969	0.72564	0.27436	0.54871	0.7395	TRUE	0.14625
ANAPC1_15	ANAPC1	579.53	924.25	724.07	1052.2	751.89	888.12	59416	12836	1.2024	0.8854	0.1146	0.22919	0.44714	TRUE	0.23995
ANAPC1_2	ANAPC1	1171.1	930.33	1207.9	1135.8	1050.7	1171.8	28993	19356	0.87042	0.80796	0.19204	0.38407	0.60527	TRUE	0.15723
ANAPC1_3	ANAPC1	19.62	196.1	166.94	135.7	107.86	151.32	15573	1193.9	1.2579	0.89569	0.10431	0.20863	0.42145	TRUE	0.48466
ANAPC1_4	ANAPC1	49.803	41.044	64.158	67.53	45.424	65.844	38.363	416.81	1.0002	0.8393	0.1607	0.3214	0.54601	TRUE	0.52593
ANAPC1_5	ANAPC1	268.64	63.846	284.78	232.17	166.24	258.48	20969	2023.9	2.0502	0.97983	0.020172	0.040345	0.14752	TRUE	0.63368
ANAPC1_6	ANAPC1	988.52	1375.7	907.37	1014.2	1182.1	960.81	74967	22369	1.4798	0.069462	0.93054	0.13892	0.32859	FALSE	-0.29879
ANAPC1_7	ANAPC1	280.71	215.86	456.96	205.81	248.29	331.38	2102.7	3304.2	1.4456	0.92586	0.074142	0.14828	0.34198	TRUE	0.41505
ANAPC1_8	ANAPC1	45.276	7.6007	30.77	29.585	26.438	30.177	709.7	216.18	0.25428	0.5854	0.4146	0.82919	0.91366	TRUE	0.1843
ANAPC1_9	ANAPC1	810.44	904.49	522.43	599.41	857.46	560.92	4422.9	15082	2.4147	0.007874	0.99213	0.015748	0.078002	FALSE	-0.61139
ANKFN1_1	ANKFN1	624.81	471.25	360.72	301.63	548.03	331.18	11790	8710	2.3235	0.010076	0.98992	0.020152	0.092233	FALSE	-0.72491
ANKFN1_10	ANKFN1	128.28	132.25	222.59	154.35	130.27	188.47	7.8865	1502.9	1.5014	0.93334	0.066658	0.13332	0.32077	TRUE	0.52947
ANKFN1_11	ANKFN1	1666.1	1226.8	2855	2620.8	1446.5	2737.9	96531	28661	7.6284	1	1.1888e-14	2.3776e-14	1.3121e-12	TRUE	0.92009
ANKFN1_12	ANKFN1	230.91	361.8	384.29	212.24	296.35	298.26	8565.9	4102.7	0.029874	0.51192	0.48808	0.97617	0.9899	TRUE	0.0092541
ANKFN1_13	ANKFN1	1563.5	1214.6	1592.8	1282.4	1389.1	1437.6	60874	27271	0.29405	0.61564	0.38436	0.76872	0.8808	TRUE	0.049538
ANKFN1_14	ANKFN1	526.71	562.45	660.56	736.4	544.58	698.48	638.91	8643	1.6554	0.95108	0.048921	0.097843	0.26425	TRUE	0.35849
ANKFN1_15	ANKFN1	1773.3	1625	2170.9	1609.1	1699.2	1890	10991	34933	1.0211	0.84639	0.15361	0.30721	0.53335	TRUE	0.15348
ANKFN1_2	ANKFN1	206.76	269.07	159.74	400.68	237.91	280.21	1941.1	3136.2	0.75526	0.77495	0.22505	0.4501	0.66245	TRUE	0.23516
ANKFN1_3	ANKFN1	644.43	551.81	747.63	697.81	598.12	722.72	4288.4	9695.8	1.2654	0.89714	0.10286	0.20572	0.41829	TRUE	0.27259
ANKFN1_4	ANKFN1	344.1	475.81	168.9	475.93	409.95	322.42	8673.8	6103.3	1.1205	0.13126	0.86874	0.26251	0.48577	FALSE	-0.34558
ANKFN1_5	ANKFN1	2233.6	2850.3	2425.6	2732.7	2541.9	2579.1	190140	57324	0.15534	0.56172	0.43828	0.87655	0.94081	TRUE	0.020948
ANKFN1_6	ANKFN1	1147	898.41	1515.6	1432.3	1022.7	1473.9	30896	18724	3.2976	0.99951	0.00048757	0.00097514	0.0097922	TRUE	0.52685
ANKFN1_7	ANKFN1	300.33	112.49	633.07	436.05	206.41	534.56	17642	2636.4	6.391	1	8.2425e-11	1.6485e-10	6.9226e-09	TRUE	1.3686
ANKFN1_8	ANKFN1	90.552	44.084	11.784	101.62	67.318	56.7	1079.6	672.4	0.41798	0.33798	0.66202	0.67596	0.82348	FALSE	-0.24368
ANKFN1_9	ANKFN1	784.78	1010.9	1112.3	1454.8	897.84	1283.5	25565	15958	3.0532	0.99887	0.001132	0.0022639	0.018731	TRUE	0.51511
ANKS6_1	ANKS6	1465.4	787.44	1222.9	1416.8	1126.4	1319.9	229830	21082	1.3324	0.90863	0.09137	0.18274	0.38995	TRUE	0.22846
ANKS6_10	ANKS6	2687.9	2593.4	2801.3	3164.3	2640.6	2982.8	4465	60074	1.3961	0.91865	0.081346	0.16269	0.36273	TRUE	0.17573
ANKS6_11	ANKS6	2506.8	2296.9	3319.8	3188.7	2401.9	3254.3	22013	53463	3.6866	0.99989	0.00011365	0.00022729	0.0029872	TRUE	0.43803
ANKS6_12	ANKS6	152.43	145.93	111.95	95.185	149.18	103.57	21.087	1773.3	1.084	0.13919	0.86081	0.27838	0.50267	FALSE	-0.52228
ANKS6_13	ANKS6	238.45	293.39	553.2	317.07	265.92	435.13	1509	3593.4	2.8228	0.99762	0.0023804	0.0047608	0.033063	TRUE	0.70836
ANKS6_14	ANKS6	1187.7	1400.1	1176.4	1523	1293.9	1349.7	22540	24994	0.353	0.63796	0.36204	0.72409	0.85581	TRUE	0.060874
ANKS6_15	ANKS6	821	1074.7	1812.8	1387.3	947.87	1600	32193	17056	4.9935	1	2.9647e-07	5.9294e-07	1.5e-05	TRUE	0.75471
ANKS6_2	ANKS6	1109.3	2009.6	1296.2	1441.9	1559.4	1369.1	405340	31437	1.0736	0.14149	0.85851	0.28299	0.50827	FALSE	-0.18769
ANKS6_3	ANKS6	319.95	153.54	216.7	340.22	236.74	278.46	13847	3117.4	0.74718	0.77252	0.22748	0.45496	0.66677	TRUE	0.23324
ANKS6_4	ANKS6	807.42	779.84	636.34	751.83	793.63	694.09	380.38	13716	0.84993	0.19768	0.80232	0.39536	0.61408	FALSE	-0.19308
ANKS6_5	ANKS6	787.8	972.9	870.71	811	880.35	840.86	17130	15577	0.3164	0.37585	0.62415	0.7517	0.87189	FALSE	-0.066134
ANKS6_6	ANKS6	887.41	1094.5	1622.9	1457.4	990.96	1540.1	21446	18013	4.092	0.99998	2.1386e-05	4.2772e-05	0.00070098	TRUE	0.63565
ANKS6_7	ANKS6	1039.8	1337.7	1127.3	1318.4	1188.8	1222.9	44371	22524	0.22729	0.5899	0.4101	0.8202	0.90842	TRUE	0.04078
ANKS6_8	ANKS6	1159.1	1270.8	1202	1135.1	1215	1168.6	6247.8	23134	0.305	0.38018	0.61982	0.76036	0.87678	FALSE	-0.056119
ANKS6_9	ANKS6	1411.1	1412.2	1238.6	1568	1411.7	1403.3	0.63026	27817	0.050046	0.48004	0.51996	0.96009	0.98251	FALSE	-0.0085496
ANKZF1_1	ANKZF1	970.41	826.96	837.32	760.84	898.69	799.08	10289	15976	0.78803	0.21534	0.78466	0.43068	0.64537	FALSE	-0.16928
ANKZF1_10	ANKZF1	2207.9	1546	1833.7	1600.8	1877	1717.3	219090	39479	0.80381	0.21075	0.78925	0.4215	0.63675	FALSE	-0.12823
ANKZF1_11	ANKZF1	1546.9	1348.4	1598.7	1789.2	1447.6	1694	19711	28691	1.4542	0.92706	0.072944	0.14589	0.33854	TRUE	0.22655
ANKZF1_12	ANKZF1	648.95	790.48	709.01	889.47	719.72	799.24	10015	12166	0.72097	0.76454	0.23546	0.47093	0.67916	TRUE	0.151
ANKZF1_13	ANKZF1	710.83	985.06	802.63	1049	847.94	925.8	37600	14877	0.6383	0.73836	0.26164	0.52328	0.72074	TRUE	0.12658
ANKZF1_14	ANKZF1	913.06	887.77	1076.9	933.2	900.41	1005.1	319.92	16014	0.82699	0.79588	0.20412	0.40824	0.62459	TRUE	0.15846
ANKZF1_15	ANKZF1	1617.9	982.02	1174.5	1230.3	1299.9	1202.4	202150	25137	0.61515	0.26923	0.73077	0.53846	0.73267	FALSE	-0.11243
ANKZF1_2	ANKZF1	1172.6	1001.8	1067.1	994.3	1087.2	1030.7	14597	20184	0.39772	0.34542	0.65458	0.69084	0.83378	FALSE	-0.076925
ANKZF1_3	ANKZF1	680.65	325.31	674.31	589.76	502.98	632.04	63131	7840.9	1.4575	0.92751	0.072493	0.14499	0.33718	TRUE	0.32893
ANKZF1_4	ANKZF1	244.49	127.69	242.23	365.31	186.09	303.77	6820.7	2322.9	2.4416	0.99269	0.0073114	0.014623	0.073509	TRUE	0.70397
ANKZF1_5	ANKZF1	200.72	288.83	271.69	255.33	244.78	263.51	3881.3	3247.2	0.32873	0.62882	0.37118	0.74236	0.86627	TRUE	0.10597
ANKZF1_6	ANKZF1	540.29	410.44	543.38	540.24	475.37	541.81	8430.6	7316.8	0.77676	0.78135	0.21865	0.4373	0.65154	TRUE	0.18837
ANKZF1_7	ANKZF1	2657.7	2312.1	2434.1	2236.2	2484.9	2335.1	59700	55746	0.63438	0.26292	0.73708	0.52583	0.72267	FALSE	-0.089653
ANKZF1_8	ANKZF1	2801.1	2918.7	2442.6	2708.3	2859.9	2575.4	6917.6	66268	1.105	0.13459	0.86541	0.26917	0.49233	FALSE	-0.15108
ANKZF1_9	ANKZF1	750.07	787.44	885.77	710.67	768.75	798.22	698.19	13190	0.25658	0.60125	0.39875	0.7975	0.89708	TRUE	0.054199
ANXA13_1	ANXA13	881.37	1099.1	1018	1142.9	990.22	1080.4	23696	17996	0.67254	0.74938	0.25062	0.50124	0.70225	TRUE	0.12568
ANXA13_10	ANXA13	431.63	830	376.44	641.86	630.82	509.15	79350	10350	1.196	0.11586	0.88414	0.23171	0.45003	FALSE	-0.30859
ANXA13_11	ANXA13	1248.1	1065.6	2078.6	963.43	1156.9	1521	16649	21783	2.4672	0.99319	0.0068083	0.013617	0.070031	TRUE	0.39451
ANXA13_12	ANXA13	1091.1	1124.9	1039	1156.4	1108	1097.7	569.99	20659	0.072087	0.47127	0.52873	0.94253	0.97417	FALSE	-0.013542
ANXA13_13	ANXA13	1086.6	1141.6	1259.6	1290.8	1114.1	1275.2	1513.2	20799	1.1168	0.86796	0.13204	0.26409	0.48749	TRUE	0.19463
ANXA13_14	ANXA13	962.87	1173.6	758.11	1612.4	1068.2	1185.2	22195	19752	0.83267	0.79749	0.20251	0.40503	0.6215	TRUE	0.14984
ANXA13_15	ANXA13	476.9	252.34	316.21	488.79	364.62	402.5	25214	5287.6	0.52083	0.69876	0.30124	0.60249	0.77506	TRUE	0.1422
ANXA13_2	ANXA13	514.63	615.66	582	697.81	565.15	639.91	5103.1	9044.8	0.78607	0.78409	0.21591	0.43182	0.64623	TRUE	0.17894
ANXA13_3	ANXA13	227.89	302.51	196.4	275.27	265.2	235.83	2784.2	3581.5	0.4907	0.31182	0.68818	0.62364	0.7893	FALSE	-0.16863
ANXA13_4	ANXA13	351.64	313.15	224.55	296.49	332.4	260.52	740.79	4721.3	1.046	0.14777	0.85223	0.29554	0.5219	FALSE	-0.35031
ANXA13_5	ANXA13	2568.6	2502.2	2240.9	2067.7	2535.4	2154.3	2209.9	57143	1.5942	0.055447	0.94455	0.11089	0.28599	FALSE	-0.23488
ANXA13_6	ANXA13	907.02	957.69	1445.5	1614.9	932.36	1530.2	1283.7	16714	4.6244	1	1.878e-06	3.7561e-06	8.2186e-05	TRUE	0.71418
ANXA13_7	ANXA13	1260.2	1093	1033.7	1412.3	1176.6	1223	13976	22240	0.31149	0.62228	0.37772	0.75543	0.87417	TRUE	0.055816
ANXA13_8	ANXA13	1106.2	538.13	674.97	748.62	822.19	711.79	161370	14324	0.92238	0.17816	0.82184	0.35633	0.57925	FALSE	-0.20774
ANXA13_9	ANXA13	149.41	232.58	133.55	372.38	191	252.97	3458.8	2397.9	1.2655	0.89715	0.10285	0.2057	0.41829	TRUE	0.40356
AP2M1_1	AP2M1	301.84	372.44	487.07	419.33	337.14	453.2	2492	4803.9	1.6746	0.95299	0.047009	0.094018	0.25834	TRUE	0.42572
AP2M1_10	AP2M1	137.34	159.62	142.72	44.377	148.48	93.548	248.18	1763.1	1.3092	0.095226	0.90477	0.19045	0.39908	FALSE	-0.6608
AP2M1_11	AP2M1	48.294	21.282	6.5467	0.64314	34.788	3.5949	364.83	301.52	2.1983	0.013965	0.98603	0.02793	0.11494	FALSE	-2.9614
AP2M1_12	AP2M1	443.7	542.69	192.47	528.02	493.2	360.25	4899.5	7654.5	1.5196	0.064304	0.9357	0.12861	0.3134	FALSE	-0.4521
AP2M1_13	AP2M1	318.44	538.13	315.55	424.47	428.29	370.01	24132	6439.3	0.72619	0.23386	0.76614	0.46772	0.67689	FALSE	-0.21047
AP2M1_14	AP2M1	66.404	79.048	125.04	190.37	72.726	157.71	79.926	738.7	3.1267	0.99911	0.00088728	0.0017746	0.015608	TRUE	1.1061
AP2M1_15	AP2M1	393.9	380.04	291.98	182.01	386.97	237	96.08	5687	1.9887	0.023367	0.97663	0.046734	0.16423	FALSE	-0.705
AP2M1_2	AP2M1	185.63	135.29	144.03	129.91	160.46	136.97	1266.9	1938.4	0.53383	0.29673	0.70327	0.59346	0.76932	FALSE	-0.22683
AP2M1_3	AP2M1	223.36	238.66	158.43	140.85	231.01	149.64	117.09	3025.4	1.4795	0.069503	0.9305	0.13901	0.32872	FALSE	-0.6231
AP2M1_4	AP2M1	615.75	769.2	536.83	518.37	692.47	527.6	11773	11604	1.5306	0.062939	0.93706	0.12588	0.30899	FALSE	-0.39166
AP2M1_5	AP2M1	363.72	228.02	317.52	142.13	295.87	229.82	9206.3	4094.5	1.0321	0.151	0.849	0.30201	0.52888	FALSE	-0.36303
AP2M1_6	AP2M1	1107.7	1208.5	1467.1	1403.3	1158.1	1435.2	5077.4	21812	1.8762	0.96969	0.030315	0.06063	0.19534	TRUE	0.30924
AP2M1_7	AP2M1	313.91	282.75	151.88	298.42	298.33	225.15	485.61	4136.2	1.1379	0.12759	0.87241	0.25518	0.4778	FALSE	-0.40445
AP2M1_8	AP2M1	390.88	639.98	454.34	646.36	515.43	550.35	31026	8079.5	0.38847	0.65117	0.34883	0.69766	0.83803	TRUE	0.094391
AP2M1_9	AP2M1	487.47	608.06	717.52	558.89	547.76	638.21	7271	8704.9	0.96935	0.83382	0.16618	0.33237	0.55732	TRUE	0.22009
APBA1_1	APBA1	718.38	463.65	667.11	889.47	591.01	778.29	32444	9554.7	1.9159	0.97231	0.027688	0.055376	0.1841	TRUE	0.39653
APBA1_10	APBA1	1812.5	2047.6	1440.3	1719.1	1930.1	1579.7	27636	40857	1.7335	0.041505	0.9585	0.083009	0.23822	FALSE	-0.28885
APBA1_11	APBA1	1134.9	1044.3	1563.4	1634.9	1089.6	1599.1	4101.5	20239	3.5813	0.99983	0.00017097	0.00034194	0.0041566	TRUE	0.55301
APBA1_12	APBA1	1963.5	2114.5	2463.5	2357.1	2039	2410.3	11411	43710	1.7761	0.96214	0.037857	0.075714	0.22366	TRUE	0.24126
APBA1_13	APBA1	1886.5	1182.7	2409.2	2177	1534.6	2293.1	247680	30822	4.3206	0.99999	7.7807e-06	1.5561e-05	0.00028838	TRUE	0.57915
APBA1_14	APBA1	1495.6	1635.7	1523.4	1925.6	1565.6	1724.5	9809.8	31590	0.89373	0.81427	0.18573	0.37146	0.59328	TRUE	0.13933
APBA1_15	APBA1	745.54	1044.3	455.65	455.35	894.94	455.5	44641	15895	3.4856	0.00024552	0.99975	0.00049105	0.0056084	FALSE	-0.9728
APBA1_2	APBA1	593.11	750.95	724.07	1029	672.03	876.55	12457	11185	1.9338	0.97343	0.02657	0.05314	0.17942	TRUE	0.3828
APBA1_3	APBA1	196.2	126.17	453.69	540.24	161.18	496.96	2451.6	1949	7.6059	1	1.4154e-14	2.8307e-14	1.5417e-12	TRUE	1.6184
APBA1_4	APBA1	1856.3	1658.5	2349.6	2085.7	1757.4	2217.7	19567	36410	2.4121	0.99207	0.00793	0.01586	0.078281	TRUE	0.33543
APBA1_5	APBA1	2054	2059.8	2908.7	2465.8	2056.9	2687.3	16.761	44182	2.9989	0.99865	0.0013549	0.0027098	0.021588	TRUE	0.38549
APBA1_6	APBA1	1491.1	1546	1907.7	2391.2	1518.5	2149.5	1507.5	30426	3.617	0.99985	0.00014901	0.00029802	0.0037319	TRUE	0.50101
APBA1_7	APBA1	766.67	453	1262.2	1419.4	609.84	1340.8	49193	9929.2	7.3357	1	1.1025e-13	2.2049e-13	1.1506e-11	TRUE	1.1353
APBA1_8	APBA1	499.54	711.43	691.99	663.72	605.49	677.86	22448	9842.4	0.72946	0.76714	0.23286	0.46572	0.67525	TRUE	0.16263
APBA1_9	APBA1	772.71	1050.4	803.28	712.6	911.56	757.94	38563	16258	1.2048	0.11413	0.88587	0.22827	0.44589	FALSE	-0.26594
APOBEC3F_1	APOBEC3F	872.31	813.28	625.21	739.61	842.8	682.41	1742.5	14766	1.3199	0.093439	0.90656	0.18688	0.39512	FALSE	-0.30414
APOBEC3F_10	APOBEC3F	344.1	481.89	367.92	163.36	412.99	265.64	9493.2	6158.8	1.8776	0.030218	0.96978	0.060436	0.19479	FALSE	-0.6347
APOBEC3F_11	APOBEC3F	964.37	933.37	1795.1	1393	948.87	1594.1	480.59	17078	4.9371	1	3.9638e-07	7.9276e-07	1.954e-05	TRUE	0.74782
APOBEC3F_12	APOBEC3F	3626.6	2635.9	4129	4031.2	3131.3	4080.1	490700	74089	3.4859	0.99975	0.0002452	0.0004904	0.0056061	TRUE	0.38176
APOBEC3F_13	APOBEC3F	676.12	693.19	606.22	899.76	684.65	752.99	145.68	11443	0.63884	0.73854	0.26146	0.52293	0.7206	TRUE	0.13707
APOBEC3F_14	APOBEC3F	783.27	1175.1	901.48	827.08	979.17	864.28	76755	17750	0.86236	0.19425	0.80575	0.38849	0.60841	FALSE	-0.17987
APOBEC3F_15	APOBEC3F	845.15	1451.7	1044.2	672.73	1148.4	858.46	183980	21589	1.9736	0.024214	0.97579	0.048428	0.1681	FALSE	-0.41943
APOBEC3F_2	APOBEC3F	1198.3	1321	1573.2	1342.2	1259.7	1457.7	7528.9	24184	1.2736	0.89859	0.10141	0.20282	0.41511	TRUE	0.21052
APOBEC3F_3	APOBEC3F	1439.8	1517.1	1426.5	1422.6	1478.4	1424.6	2990.6	29442	0.31389	0.3768	0.6232	0.75361	0.87317	FALSE	-0.053501
APOBEC3F_4	APOBEC3F	499.54	746.39	454.34	549.89	622.97	502.11	30467	10192	1.1971	0.11563	0.88437	0.23127	0.44963	FALSE	-0.31059
APOBEC3F_5	APOBEC3F	499.54	755.51	448.45	507.44	627.53	477.94	32761	10284	1.4751	0.070097	0.9299	0.14019	0.33053	FALSE	-0.39212
APOBEC3F_6	APOBEC3F	464.83	267.55	338.46	270.76	366.19	304.61	19461	5315.4	0.84457	0.19918	0.80082	0.39835	0.61648	FALSE	-0.26481
APOBEC3F_7	APOBEC3F	312.4	308.59	451.07	580.12	310.5	515.59	7.2686	4343.5	3.112	0.99907	0.00092925	0.0018585	0.016187	TRUE	0.72981
APOBEC3F_8	APOBEC3F	1634.5	2024.8	3100.5	4249.9	1829.6	3675.2	76199	38259	9.4354	1	1.9471e-21	3.8941e-21	3.2378e-19	TRUE	1.0059
APOBEC3F_9	APOBEC3F	354.66	331.39	664.49	1059.9	343.03	862.2	270.7	4906.8	7.4116	1	6.2406e-14	1.2481e-13	6.5406e-12	TRUE	1.3272
APRT_1	APRT	843.64	896.89	804.59	719.68	870.26	762.13	1417.7	15359	0.87251	0.19147	0.80853	0.38293	0.60432	FALSE	-0.19117
APRT_10	APRT	271.65	197.62	257.29	407.75	234.64	332.52	2740.6	3083.5	1.7627	0.96102	0.038975	0.07795	0.22773	TRUE	0.5012
APRT_11	APRT	849.68	574.62	556.47	399.39	712.15	477.93	37829	12009	2.1373	0.016288	0.98371	0.032576	0.12756	FALSE	-0.57438
APRT_12	APRT	1595.2	1185.7	1761.1	1546.8	1390.5	1653.9	83846	27305	1.5943	0.94457	0.055433	0.11087	0.28598	TRUE	0.25015
APRT_13	APRT	1542.4	2005.1	1933.2	1691.5	1773.7	1812.4	107040	36827	0.20124	0.57974	0.42026	0.84051	0.92076	TRUE	0.031057
APRT_14	APRT	1586.2	1266.3	1511.6	1849	1426.2	1680.3	51161	28170	1.514	0.93499	0.065009	0.13002	0.3153	TRUE	0.2364
APRT_15	APRT	959.85	1134	1158.1	1269.6	1046.9	1213.8	15170	19270	1.2023	0.88538	0.11462	0.22924	0.44716	TRUE	0.21321
APRT_2	APRT	1150	1807.5	2085.1	2279.9	1478.7	2182.5	216120	29449	4.1012	0.99998	2.0548e-05	4.1096e-05	0.00067619	TRUE	0.56133
APRT_3	APRT	697.25	1123.4	1141.1	1448.4	910.32	1294.7	90799	16231	3.0173	0.99872	0.001275	0.0025501	0.020545	TRUE	0.50773
APRT_4	APRT	288.26	199.14	152.54	112.55	243.7	132.54	3970.9	3229.7	1.956	0.025231	0.97477	0.050462	0.17271	FALSE	-0.87368
APRT_5	APRT	1021.7	1211.6	839.94	661.79	1116.6	750.87	18019	20857	2.5327	0.0056591	0.99434	0.011318	0.06132	FALSE	-0.5719
APRT_6	APRT	1296.4	1600.7	1282.5	1740.3	1448.6	1511.4	46305	28713	0.371	0.64468	0.35532	0.71063	0.84595	TRUE	0.06125
APRT_7	APRT	255.05	249.3	43.863	107.4	252.18	75.634	16.527	3367.7	3.044	0.0011672	0.99883	0.0023345	0.01913	FALSE	-1.7241
APRT_8	APRT	1919.7	2090.2	2030.1	2071.6	2004.9	2050.8	14537	42814	0.22183	0.58778	0.41222	0.82445	0.91052	TRUE	0.03264
APRT_9	APRT	638.39	1158.4	741.74	868.24	898.37	804.99	135180	15969	0.73893	0.22998	0.77002	0.45995	0.67125	FALSE	-0.15815
ARF1_1	ARF1	110.17	83.608	59.575	104.19	96.89	81.882	352.79	1047.6	0.46629	0.3205	0.6795	0.64101	0.80046	FALSE	-0.2401
ARF1_10	ARF1	132.81	361.8	309	70.103	247.3	189.55	26217	3288.2	1.0071	0.15694	0.84306	0.31388	0.53891	FALSE	-0.3819
ARF1_11	ARF1	158.47	223.46	54.992	64.314	190.96	59.653	2112.3	2397.4	2.6862	0.0036132	0.99639	0.0072263	0.044817	FALSE	-1.6622
ARF1_12	ARF1	143.37	127.69	56.302	44.377	135.53	50.339	122.94	1577.4	2.153	0.015657	0.98434	0.031315	0.12416	FALSE	-1.4111
ARF1_13	ARF1	279.2	272.11	329.95	441.84	275.65	385.9	25.163	3754.9	1.7991	0.964	0.036003	0.072007	0.21719	TRUE	0.48387
ARF1_14	ARF1	354.66	282.75	344.36	437.98	318.7	391.17	2585.7	4484.4	1.0821	0.8604	0.1396	0.2792	0.50398	TRUE	0.29474
ARF1_15	ARF1	1116.8	1146.2	397.38	576.9	1131.5	487.14	431.87	21198	4.4256	4.8076e-06	1	9.6153e-06	0.00018796	FALSE	-1.2141
ARF1_2	ARF1	215.81	118.57	100.16	132.49	167.19	116.33	4728.1	2038.1	1.1272	0.12983	0.87017	0.25967	0.48279	FALSE	-0.5196
ARF1_3	ARF1	412.01	627.82	213.42	186.51	519.92	199.97	23287	8165.7	3.5407	0.00019956	0.9998	0.00039913	0.0047319	FALSE	-1.3741
ARF1_4	ARF1	164.5	288.83	132.24	79.107	226.67	105.68	7728.5	2955.9	2.2258	0.013013	0.98699	0.026026	0.10944	FALSE	-1.0937
ARF1_5	ARF1	396.92	459.08	326.03	528.02	428	427.02	1932.4	6434	0.012193	0.49514	0.50486	0.99027	0.99562	FALSE	-0.0032928
ARF1_6	ARF1	641.41	649.1	272.34	248.9	645.26	260.62	29.618	10641	3.7287	9.6224e-05	0.9999	0.00019245	0.002592	FALSE	-1.3046
ARF1_7	ARF1	642.92	632.38	624.56	639.93	637.65	632.24	55.486	10487	0.052803	0.47894	0.52106	0.95789	0.98169	FALSE	-0.012267
ARF1_8	ARF1	455.78	389.16	136.83	160.79	422.47	148.81	2219	6332.3	3.4391	0.00029187	0.99971	0.00058374	0.0064658	FALSE	-1.4992
ARF1_9	ARF1	565.95	703.83	616.7	565.32	634.89	591.01	9505.7	10432	0.4296	0.33375	0.66625	0.66749	0.81828	FALSE	-0.10315
ARF5_1	ARF5	2269.8	1851.5	2043.9	1877.3	2060.7	1960.6	87481	44282	0.47557	0.31719	0.68281	0.63438	0.79662	FALSE	-0.071786
ARF5_10	ARF5	2283.4	2429.2	2749	2333.3	2356.3	2541.1	10627	52219	0.80888	0.79071	0.20929	0.41859	0.63409	TRUE	0.10891
ARF5_11	ARF5	1909.1	1743.6	1739.5	1539.7	1826.4	1639.6	13698	38175	0.95606	0.16952	0.83048	0.33904	0.5643	FALSE	-0.15557
ARF5_12	ARF5	1593.7	956.17	1731.6	1844.5	1274.9	1788.1	203220	24545	3.2753	0.99947	0.00052781	0.0010556	0.010383	TRUE	0.48765
ARF5_13	ARF5	2066.1	2103.9	1947.6	2039.4	2085	1993.5	714.44	44925	0.4315	0.33305	0.66695	0.6661	0.81712	FALSE	-0.064683
ARF5_14	ARF5	1777.8	2176.9	2900.2	2773.2	1977.3	2836.7	79610	42090	4.1888	0.99999	1.4021e-05	2.8043e-05	0.00048576	TRUE	0.52044
ARF5_15	ARF5	1349.2	1375.7	1388.6	1061.8	1362.5	1225.2	351.55	26631	0.84125	0.2001	0.7999	0.40021	0.61774	FALSE	-0.1531
ARF5_2	ARF5	1687.3	1997.5	1970.6	1860	1842.4	1915.3	48111	38586	0.37105	0.6447	0.3553	0.7106	0.84595	TRUE	0.055946
ARF5_3	ARF5	677.63	715.99	600.99	619.99	696.81	610.49	735.84	11693	0.79828	0.21235	0.78765	0.42471	0.64027	FALSE	-0.19051
ARF5_4	ARF5	1741.6	1459.3	1817.4	1844.5	1600.5	1831	39837	32456	1.2793	0.89961	0.10039	0.20079	0.41256	TRUE	0.19398
ARF5_5	ARF5	1162.1	714.47	1028.5	1000.1	938.27	1014.3	100180	16844	0.58568	0.72096	0.27904	0.55809	0.74484	TRUE	0.11227
ARF5_6	ARF5	1288.9	1033.7	2070.7	1782.8	1161.3	1926.8	32551	21885	5.1744	1	1.1433e-07	2.2865e-07	6.2085e-06	TRUE	0.72997
ARF5_7	ARF5	837.6	956.17	964.33	1073.4	896.89	1018.9	7029.6	15937	0.96624	0.83304	0.16696	0.33393	0.55865	TRUE	0.18378
ARF5_8	ARF5	2005.7	1673.7	2214.1	2192.5	1839.7	2203.3	55123	38518	1.8526	0.96803	0.031971	0.063943	0.20184	TRUE	0.26006
ARF5_9	ARF5	393.9	516.85	455	493.93	455.37	474.47	7558.5	6941.7	0.22913	0.59061	0.40939	0.81877	0.90779	TRUE	0.05912
ARF6_1	ARF6	439.18	483.41	392.8	415.47	461.29	404.14	978.24	7052.3	0.68059	0.24806	0.75194	0.49613	0.69863	FALSE	-0.19039
ARF6_10	ARF6	395.41	269.07	411.13	228.96	332.24	320.05	7981.2	4718.6	0.17748	0.42957	0.57043	0.85913	0.93172	FALSE	-0.05377
ARF6_11	ARF6	125.26	279.71	115.88	143.42	202.49	129.65	11927	2575.3	1.4355	0.075572	0.92443	0.15114	0.34585	FALSE	-0.63923
ARF6_12	ARF6	430.12	548.77	312.28	605.2	489.45	458.74	7039.3	7583.2	0.35265	0.36218	0.63782	0.72435	0.85587	FALSE	-0.093285
ARF6_13	ARF6	967.39	1202.4	525.7	503.58	1084.9	514.64	27623	20132	4.0192	2.9192e-05	0.99997	5.8384e-05	0.00091593	FALSE	-1.0745
ARF6_14	ARF6	232.42	326.83	159.08	216.1	279.62	187.59	4457.2	3821.2	1.4889	0.068263	0.93174	0.13653	0.32557	FALSE	-0.57338
ARF6_15	ARF6	276.18	381.56	199.67	289.41	328.87	244.54	5551.9	4660.1	1.2353	0.10837	0.89163	0.21673	0.4316	FALSE	-0.42591
ARF6_2	ARF6	297.31	383.08	144.68	213.52	340.19	179.1	3677.9	4857.2	2.3114	0.010405	0.9896	0.020809	0.094228	FALSE	-0.92177
ARF6_3	ARF6	172.05	156.58	267.76	138.92	164.31	203.34	119.7	1995.3	0.87372	0.80884	0.19116	0.38231	0.60357	TRUE	0.30578
ARF6_4	ARF6	359.19	247.78	214.73	122.84	303.49	168.79	6205.4	4223.8	2.0726	0.019104	0.9809	0.038207	0.14203	FALSE	-0.84266
ARF6_5	ARF6	1142.5	1263.2	1228.8	904.9	1202.9	1066.9	7294.4	22851	0.89961	0.18416	0.81584	0.36833	0.59036	FALSE	-0.17294
ARF6_6	ARF6	867.79	823.92	604.26	661.15	845.85	632.71	962.08	14832	1.7502	0.040043	0.95996	0.080085	0.23255	FALSE	-0.4183
ARF6_7	ARF6	492	521.41	661.22	512.59	506.7	586.9	432.59	7912.1	0.9016	0.81636	0.18364	0.36727	0.58957	TRUE	0.21159
ARF6_8	ARF6	547.84	498.61	655.98	692.67	523.22	674.32	1211.7	8229.4	1.6656	0.95211	0.047893	0.095786	0.26108	TRUE	0.3654
ARF6_9	ARF6	654.99	861.92	509.99	524.16	758.46	517.08	21411	12974	2.1192	0.017038	0.98296	0.034076	0.13137	FALSE	-0.55181
ARHGAP26_1	ARHGAP26	612.73	565.5	1561.4	450.84	589.11	1006.1	1115.7	9517.2	4.2745	0.99999	9.5786e-06	1.9157e-05	0.00034931	TRUE	0.77117
ARHGAP26_10	ARHGAP26	724.41	241.7	720.14	712.6	483.06	716.37	116500	7462.1	2.7009	0.99654	0.0034578	0.0069156	0.043766	TRUE	0.56754
ARHGAP26_11	ARHGAP26	520.67	530.53	628.48	481.07	525.6	554.78	48.613	8275.3	0.32072	0.62579	0.37421	0.74842	0.86991	TRUE	0.077795
ARHGAP26_12	ARHGAP26	2146.1	1280	1480.9	1367.3	1713	1424.1	375070	35283	1.5382	0.062005	0.93799	0.12401	0.30615	FALSE	-0.26633
ARHGAP26_13	ARHGAP26	1284.3	1424.4	1114.2	1010.4	1354.4	1062.3	9807.9	26436	1.7961	0.036236	0.96376	0.072471	0.21828	FALSE	-0.3501
ARHGAP26_14	ARHGAP26	1145.5	1065.6	908.68	775.63	1105.6	842.16	3188.3	20603	1.835	0.033251	0.96675	0.066501	0.20647	FALSE	-0.3922
ARHGAP26_15	ARHGAP26	798.36	380.04	625.21	781.42	589.2	703.31	87498	9518.9	1.1696	0.87892	0.12108	0.24215	0.46243	TRUE	0.25502
ARHGAP26_2	ARHGAP26	156.96	293.39	74.632	314.5	225.17	194.56	9306.9	2932.2	0.56528	0.28594	0.71406	0.57188	0.75364	FALSE	-0.20978
ARHGAP26_3	ARHGAP26	1785.4	1097.5	1090	925.48	1441.5	1007.8	236550	28540	2.5673	0.0051253	0.99487	0.010251	0.057175	FALSE	-0.51596
ARHGAP26_4	ARHGAP26	211.29	395.24	359.41	234.75	303.26	297.08	16919	4220	0.095168	0.46209	0.53791	0.92418	0.96576	FALSE	-0.029615
ARHGAP26_5	ARHGAP26	987.01	1529.3	1265.5	1195.6	1258.1	1230.5	147020	24148	0.17761	0.42951	0.57049	0.85903	0.93172	FALSE	-0.031975
ARHGAP26_6	ARHGAP26	236.94	167.22	120.46	252.76	202.08	186.61	2430.9	2569	0.30532	0.38006	0.61994	0.76012	0.87667	FALSE	-0.11433
ARHGAP26_7	ARHGAP26	2583.7	2160.1	3986.9	4413.9	2371.9	4200.4	89721	52645	7.9692	1	7.9879e-16	1.5976e-15	9.5335e-14	TRUE	0.8242
ARHGAP26_8	ARHGAP26	351.64	381.56	311.62	185.87	366.6	248.75	447.46	5322.7	1.6154	0.053112	0.94689	0.10622	0.27874	FALSE	-0.55768
ARHGAP26_9	ARHGAP26	345.61	182.42	259.9	254.04	264.01	256.97	13315	3561.9	0.11794	0.45306	0.54694	0.90611	0.95674	FALSE	-0.038836
ARHGEF18_1	ARHGEF18	821	601.98	823.58	535.1	711.49	679.34	23985	11996	0.29358	0.38454	0.61546	0.76908	0.88104	FALSE	-0.066624
ARHGEF18_10	ARHGEF18	2429.8	2549.3	3377.4	2319.8	2489.5	2848.6	7138.8	55874	1.5191	0.93563	0.064365	0.12873	0.31356	TRUE	0.19431
ARHGEF18_11	ARHGEF18	739.5	837.6	1630.8	2167.4	788.55	1899.1	4811.5	13608	9.5198	1	8.6752e-22	1.735e-21	1.4721e-19	TRUE	1.267
ARHGEF18_12	ARHGEF18	3564.7	2967.3	4056.3	4276.3	3266	4166.3	178430	78032	3.2228	0.99937	0.00063463	0.0012693	0.012093	TRUE	0.35114
ARHGEF18_13	ARHGEF18	962.87	936.41	1332.3	1171.8	949.64	1252	349.89	17095	2.3128	0.98963	0.010367	0.020735	0.094072	TRUE	0.39845
ARHGEF18_14	ARHGEF18	1107.7	1497.3	1533.9	1342.9	1302.5	1438.4	75894	25199	0.85573	0.80393	0.19607	0.39215	0.61105	TRUE	0.14301
ARHGEF18_15	ARHGEF18	1411.1	1967.1	2350.9	2067.1	1689.1	2209	154560	34678	2.7919	0.99738	0.0026201	0.0052403	0.035385	TRUE	0.38695
ARHGEF18_2	ARHGEF18	218.83	355.71	225.86	273.98	287.27	249.92	9368.3	3949.5	0.59439	0.27613	0.72387	0.55225	0.74157	FALSE	-0.20021
ARHGEF18_3	ARHGEF18	256.56	231.06	228.48	163.36	243.81	195.92	325.13	3231.6	0.84253	0.19975	0.80025	0.39949	0.61723	FALSE	-0.31407
ARHGEF18_4	ARHGEF18	593.11	664.3	469.4	513.87	628.71	491.64	2534.2	10307	1.3502	0.088484	0.91152	0.17697	0.38212	FALSE	-0.35417
ARHGEF18_5	ARHGEF18	2411.7	3241	3543.1	3192.6	2826.3	3367.8	343840	65313	2.1188	0.98295	0.017052	0.034105	0.13137	TRUE	0.25281
ARHGEF18_6	ARHGEF18	1380.9	817.84	1393.1	1853.5	1099.4	1623.3	158520	20462	3.663	0.99988	0.00012466	0.00024932	0.003219	TRUE	0.56186
ARHGEF18_7	ARHGEF18	469.36	635.42	468.74	528.02	552.39	498.38	13788	8795.1	0.57589	0.28235	0.71765	0.56469	0.74922	FALSE	-0.14815
ARHGEF18_8	ARHGEF18	3966.2	3538.9	3448.8	3624.8	3752.5	3536.8	91273	92577	0.70909	0.23913	0.76087	0.47827	0.68484	FALSE	-0.085405
ARHGEF18_9	ARHGEF18	2678.8	2041.6	3626.2	3273	2360.2	3449.6	203050	52324	4.7625	1	9.5606e-07	1.9121e-06	4.4493e-05	TRUE	0.54733
ARID1A_1	ARID1A	1820.1	1958	3027.9	2779	1889	2903.4	9503.4	39791	5.0854	1	1.8342e-07	3.6684e-07	9.6525e-06	TRUE	0.61986
ARID1A_10	ARID1A	689.7	1447.2	836.67	1480.5	1068.4	1158.6	286890	19757	0.64137	0.73936	0.26064	0.52128	0.71932	TRUE	0.11676
ARID1A_11	ARID1A	398.43	275.15	529.63	710.67	336.79	620.15	7599	4797.8	4.091	0.99998	2.148e-05	4.296e-05	0.00070222	TRUE	0.87883
ARID1A_12	ARID1A	387.86	530.53	636.34	235.39	459.2	435.87	10177	7013.1	0.27861	0.39027	0.60973	0.78054	0.8879	FALSE	-0.075065
ARID1A_13	ARID1A	799.87	1307.3	936.18	1193.7	1053.6	1064.9	128760	19420	0.081275	0.53239	0.46761	0.93522	0.97079	TRUE	0.015412
ARID1A_14	ARID1A	289.77	183.94	100.16	105.48	236.85	102.82	5599.7	3119.1	2.4004	0.008189	0.99181	0.016378	0.079979	FALSE	-1.196
ARID1A_15	ARID1A	404.46	544.21	443.21	574.97	474.34	509.09	9765	7297.4	0.40682	0.65793	0.34207	0.68414	0.82929	TRUE	0.1018
ARID1A_2	ARID1A	381.83	504.69	329.3	316.43	443.26	322.86	7547.7	6716.1	1.4691	0.070903	0.9291	0.14181	0.33226	FALSE	-0.45601
ARID1A_3	ARID1A	214.31	437.8	408.51	391.03	326.05	399.77	24976	4611.3	1.0856	0.86117	0.13883	0.27766	0.50191	TRUE	0.29326
ARID1A_4	ARID1A	485.96	580.7	451.07	333.79	533.33	392.43	4487.5	8424.6	1.5351	0.062382	0.93762	0.12476	0.30728	FALSE	-0.44162
ARID1A_5	ARID1A	2173.2	1973.2	1884.1	1714	2073.2	1799.1	20017	44613	1.2979	0.097163	0.90284	0.19433	0.40434	FALSE	-0.20451
ARID1A_6	ARID1A	1992.1	2307.6	2246.2	2465.2	2149.9	2355.7	49755	46650	0.95289	0.82968	0.17032	0.34065	0.56594	TRUE	0.13184
ARID1A_7	ARID1A	244.49	141.37	212.11	362.09	192.93	287.1	5316.4	2427.6	1.9113	0.97201	0.027985	0.055971	0.18546	TRUE	0.57103
ARID1A_8	ARID1A	510.11	506.21	529.63	396.18	508.16	462.9	7.596	7940	0.50789	0.30577	0.69423	0.61153	0.78106	FALSE	-0.13429
ARID1A_9	ARID1A	1153	1644.8	1488.1	1670.9	1398.9	1579.5	120920	27508	1.0887	0.86185	0.13815	0.2763	0.50058	TRUE	0.17502
ARNT_1	ARNT	310.89	311.63	206.22	153.71	311.26	179.97	0.27139	4356.6	1.9892	0.023339	0.97666	0.046678	0.1641	FALSE	-0.78704
ARNT_10	ARNT	427.1	340.51	231.1	157.57	383.81	194.33	3748.8	5630.2	2.5252	0.0057823	0.99422	0.011565	0.062277	FALSE	-0.97819
ARNT_11	ARNT	325.99	279.71	341.74	170.43	302.85	256.09	1070.8	4212.9	0.72043	0.23563	0.76437	0.47126	0.67956	FALSE	-0.24109
ARNT_12	ARNT	208.27	126.17	56.956	100.33	167.22	78.643	3369.9	2038.5	1.9636	0.024786	0.97521	0.049572	0.17074	FALSE	-1.0787
ARNT_13	ARNT	42.257	101.85	28.151	37.945	72.054	33.048	1775.6	730.4	1.4691	0.070908	0.92909	0.14182	0.33226	FALSE	-1.1014
ARNT_14	ARNT	347.11	463.65	265.14	180.72	405.38	222.93	6789.7	6020.1	2.3515	0.0093499	0.99065	0.0187	0.087612	FALSE	-0.85977
ARNT_15	ARNT	665.55	407.4	1095.3	1029	536.48	1062.1	33322	8485.6	5.7065	1	5.7655e-09	1.1531e-08	3.8453e-07	TRUE	0.98407
ARNT_2	ARNT	199.21	206.74	150.57	31.514	202.98	91.044	28.326	2582.9	2.2033	0.013785	0.98621	0.02757	0.11454	FALSE	-1.148
ARNT_3	ARNT	419.56	463.65	673.66	1149.9	441.6	911.8	971.95	6685.3	5.7507	1	4.4442e-09	8.8885e-09	3.0043e-07	TRUE	1.0443
ARNT_4	ARNT	236.94	484.93	435.36	217.38	360.94	326.37	30748	5222.2	0.47833	0.31621	0.68379	0.63242	0.79495	FALSE	-0.14481
ARNT_5	ARNT	318.44	206.74	216.04	124.77	262.59	170.41	6238.4	3538.5	1.5498	0.060601	0.9394	0.1212	0.30208	FALSE	-0.62088
ARNT_6	ARNT	335.04	250.82	217.35	274.62	292.93	245.99	3546.2	4044.8	0.73817	0.23021	0.76979	0.46041	0.67149	FALSE	-0.25105
ARNT_7	ARNT	268.64	164.18	157.12	78.463	216.41	117.79	5456	2793.2	1.8662	0.031008	0.96899	0.062017	0.19787	FALSE	-0.87195
ARNT_8	ARNT	611.22	433.24	559.74	334.43	522.23	447.09	15839	8210.3	0.8293	0.20347	0.79653	0.40693	0.62334	FALSE	-0.22367
ARNT_9	ARNT	345.61	504.69	452.38	481.07	425.15	466.72	12654	6381.5	0.52046	0.69863	0.30137	0.60274	0.77521	TRUE	0.13431
ARPC3_1	ARPC3	12.074	39.524	14.403	0	25.799	7.2014	376.76	209.86	1.5175	0.064565	0.93543	0.12913	0.314	FALSE	-1.7082
ARPC3_10	ARPC3	697.25	889.29	643.54	636.71	793.27	640.13	18440	13708	1.308	0.095442	0.90456	0.19088	0.39958	FALSE	-0.30902
ARPC3_11	ARPC3	1133.4	1660	1572.5	2024.6	1396.7	1798.6	138650	27455	2.4253	0.99235	0.0076476	0.015295	0.076183	TRUE	0.36459
ARPC3_12	ARPC3	202.23	144.41	271.03	177.51	173.32	224.27	1671.4	2129.7	1.104	0.86519	0.13481	0.26962	0.49271	TRUE	0.3699
ARPC3_13	ARPC3	873.82	1077.8	1037	886.25	975.8	961.62	20800	17675	0.10665	0.45753	0.54247	0.91506	0.96194	FALSE	-0.021096
ARPC3_14	ARPC3	166.01	332.91	84.452	310	249.46	197.22	13928	3323.3	0.90617	0.18242	0.81758	0.36484	0.58724	FALSE	-0.33746
ARPC3_15	ARPC3	519.16	297.95	386.91	446.34	408.56	416.63	24468	6077.9	0.10351	0.54122	0.45878	0.91755	0.96287	TRUE	0.028151
ARPC3_2	ARPC3	412.01	288.83	323.41	384.6	350.42	354	7586.8	5036.5	0.050508	0.52014	0.47986	0.95972	0.98251	TRUE	0.014641
ARPC3_3	ARPC3	233.92	276.67	371.85	305.49	255.3	338.67	913.45	3418.6	1.426	0.92307	0.076934	0.15387	0.35008	TRUE	0.40634
ARPC3_4	ARPC3	1.5092	60.806	31.424	50.165	31.158	40.795	1758.1	263.79	0.59335	0.7157	0.2843	0.5686	0.75145	TRUE	0.37816
ARPC3_5	ARPC3	28.675	127.69	67.431	54.667	78.184	61.049	4902.3	806.72	0.60976	0.27101	0.72899	0.54202	0.73447	FALSE	-0.35179
ARPC3_6	ARPC3	66.404	62.326	13.093	41.161	64.365	27.127	8.3166	636.7	1.5143	0.064978	0.93502	0.12996	0.3153	FALSE	-1.2166
ARPC3_7	ARPC3	298.82	231.06	309.66	434.76	264.94	372.21	2295.5	3577.2	1.7935	0.96356	0.036445	0.07289	0.21885	TRUE	0.48889
ARPC3_8	ARPC3	214.31	220.42	159.08	100.97	217.36	130.03	18.704	2808.3	1.6482	0.049656	0.95034	0.099312	0.26682	FALSE	-0.73684
ARPC3_9	ARPC3	203.74	159.62	333.88	284.27	181.68	309.08	973.53	2255.8	2.6823	0.99634	0.0036557	0.0073113	0.045187	TRUE	0.76331
ARPC4_1	ARPC4	72.441	98.81	55.647	79.107	85.625	67.377	347.65	901.17	0.61268	0.27005	0.72995	0.54009	0.73332	FALSE	-0.34128
ARPC4_10	ARPC4	455.78	308.59	691.33	729.32	382.18	710.33	10832	5601	4.3846	0.99999	5.8091e-06	1.1618e-05	0.00022156	TRUE	0.89248
ARPC4_11	ARPC4	64.895	59.286	34.698	0	62.091	17.349	15.733	609.43	1.8929	0.029188	0.97081	0.058375	0.19049	FALSE	-1.7817
ARPC4_12	ARPC4	125.26	155.06	27.496	109.98	140.16	68.737	443.79	1643.3	1.765	0.038784	0.96122	0.077569	0.2272	FALSE	-1.0173
ARPC4_13	ARPC4	1462.4	1331.7	1825.9	1278.6	1397	1552.2	8548.8	27463	0.93648	0.82549	0.17451	0.34903	0.5736	TRUE	0.15187
ARPC4_14	ARPC4	537.27	638.46	415.06	360.16	587.87	387.61	5119.7	9492.5	2.0554	0.01992	0.98008	0.03984	0.14627	FALSE	-0.59962
ARPC4_15	ARPC4	42.257	44.084	31.424	66.244	43.171	48.834	1.6688	391.84	0.28609	0.60686	0.39314	0.78629	0.89118	TRUE	0.17403
ARPC4_2	ARPC4	19.62	12.161	0	0	15.89	0	27.813	116.77	2.6175	0.0044289	0.99557	0.0088578	0.051624	FALSE	-4.0781
ARPC4_3	ARPC4	76.969	88.169	99.51	51.451	82.569	75.481	62.718	862.15	0.24519	0.40315	0.59685	0.80631	0.90209	FALSE	-0.12787
ARPC4_4	ARPC4	150.92	142.89	181.34	105.48	146.91	143.41	32.203	1740.4	0.084113	0.46648	0.53352	0.93297	0.96958	FALSE	-0.03452
ARPC4_5	ARPC4	60.368	281.23	144.03	50.808	170.8	97.418	24390	2091.9	1.6052	0.054226	0.94577	0.10845	0.28215	FALSE	-0.80372
ARPC4_6	ARPC4	224.87	317.71	188.55	329.93	271.29	259.24	4309.8	3682.4	0.19861	0.42129	0.57871	0.84257	0.92229	FALSE	-0.06531
ARPC4_7	ARPC4	396.92	553.33	309	407.75	475.13	358.38	12233	7312.3	1.3653	0.086083	0.91392	0.17217	0.37625	FALSE	-0.40584
ARPC4_8	ARPC4	120.74	65.366	17.021	95.185	93.051	56.103	1532.9	997.25	1.1771	0.11959	0.88041	0.23917	0.45899	FALSE	-0.71987
ARPC4_9	ARPC4	694.23	410.44	732.58	589.12	552.33	660.85	40268	8794	1.1571	0.87639	0.12361	0.24721	0.46825	TRUE	0.25835
ARPC4-TTLL3_1	ARPC4-TTLL3	336.55	614.14	644.2	1081.8	475.35	862.98	38528	7316.4	4.5318	1	2.9235e-06	5.847e-06	0.00012094	TRUE	0.85899
ARPC4-TTLL3_10	ARPC4-TTLL3	437.67	468.21	764.66	556.96	452.94	660.81	466.34	6896.1	2.5032	0.99385	0.0061539	0.012308	0.065016	TRUE	0.54393
ARPC4-TTLL3_11	ARPC4-TTLL3	1912.1	2827.5	2781.7	3074.2	2369.8	2928	418910	52587	2.4339	0.99253	0.0074677	0.014935	0.074632	TRUE	0.30501
ARPC4-TTLL3_12	ARPC4-TTLL3	467.85	190.02	318.82	238.61	328.93	278.72	38595	4661.2	0.73556	0.231	0.769	0.462	0.67298	FALSE	-0.23822
ARPC4-TTLL3_13	ARPC4-TTLL3	642.92	772.24	673.66	811.65	707.58	742.65	8361.7	11915	0.32134	0.62602	0.37398	0.74795	0.86991	TRUE	0.069704
ARPC4-TTLL3_14	ARPC4-TTLL3	786.29	830	998.37	1076.6	808.15	1037.5	955.35	14024	1.9367	0.97361	0.026392	0.052784	0.17874	TRUE	0.36003
ARPC4-TTLL3_15	ARPC4-TTLL3	1963.5	2081.1	2210.8	2689	2022.3	2449.9	6917.6	43269	2.0558	0.9801	0.019901	0.039803	0.14618	TRUE	0.27662
ARPC4-TTLL3_2	ARPC4-TTLL3	526.71	913.61	653.36	823.87	720.16	738.61	74846	12175	0.16725	0.56642	0.43358	0.86717	0.93623	TRUE	0.036455
ARPC4-TTLL3_3	ARPC4-TTLL3	961.36	848.24	688.71	807.14	904.8	747.93	6397.3	16110	1.2359	0.10824	0.89176	0.21648	0.43131	FALSE	-0.27436
ARPC4-TTLL3_4	ARPC4-TTLL3	1035.3	1181.2	1769.6	1634.9	1108.2	1702.2	10636	20664	4.1321	0.99998	1.7972e-05	3.5945e-05	0.00059934	TRUE	0.61871
ARPC4-TTLL3_5	ARPC4-TTLL3	301.84	378.52	294.6	268.19	340.18	281.4	2939.8	4857	0.84345	0.19949	0.80051	0.39898	0.61691	FALSE	-0.2728
ARPC4-TTLL3_6	ARPC4-TTLL3	1886.5	1913.9	2867.5	2717.3	1900.2	2792.4	374.72	40080	4.4565	1	4.1656e-06	8.3311e-06	0.00016441	TRUE	0.55511
ARPC4-TTLL3_7	ARPC4-TTLL3	1489.6	1365.1	1725.7	1270.9	1427.3	1498.3	7747.6	28197	0.42251	0.66367	0.33633	0.67265	0.82151	TRUE	0.069938
ARPC4-TTLL3_8	ARPC4-TTLL3	93.57	214.34	49.1	106.12	153.96	77.609	7292.8	1842.8	1.7804	0.037503	0.9625	0.075007	0.22226	FALSE	-0.97908
ARPC4-TTLL3_9	ARPC4-TTLL3	55.84	41.044	39.28	10.29	48.442	24.785	109.46	450.69	1.1616	0.1227	0.8773	0.24539	0.46612	FALSE	-0.93919
ARSD_1	ARSD	1575.6	1608.3	1471.7	1311.4	1592	1391.5	535.3	32244	1.1162	0.13218	0.86782	0.26436	0.48752	FALSE	-0.19399
ARSD_10	ARSD	4616.6	4607.6	4657.3	4465.3	4612.1	4561.3	40.956	119340	0.14694	0.44159	0.55841	0.88318	0.94412	FALSE	-0.015963
ARSD_11	ARSD	2271.3	1904.7	2312.3	2352.6	2088	2332.5	67194	45006	1.1521	0.87536	0.12464	0.24927	0.47034	TRUE	0.15963
ARSD_12	ARSD	469.36	509.25	648.12	434.12	489.3	541.12	795.64	7580.5	0.59516	0.72413	0.27587	0.55174	0.74138	TRUE	0.14494
ARSD_13	ARSD	1089.6	1643.3	1566.6	1981.5	1366.5	1774.1	153260	26727	2.4933	0.99367	0.0063275	0.012655	0.066233	TRUE	0.37638
ARSD_14	ARSD	4612.1	4172.8	4060.9	4339.9	4392.5	4200.4	96486	112380	0.57281	0.28339	0.71661	0.56678	0.75009	FALSE	-0.064475
ARSD_15	ARSD	2064.6	1295.2	1556.2	1881.2	1679.9	1718.7	296000	34446	0.20906	0.5828	0.4172	0.8344	0.91667	TRUE	0.032925
ARSD_2	ARSD	719.89	421.08	667.76	667.58	570.48	667.67	44642	9149.5	1.0161	0.8452	0.1548	0.3096	0.53549	TRUE	0.22659
ARSD_3	ARSD	236.94	463.65	479.87	346.01	350.29	412.94	25697	5034.3	0.88295	0.81137	0.18863	0.37726	0.59855	TRUE	0.23675
ARSD_4	ARSD	2512.8	2178.4	2892.3	2693.5	2345.6	2792.9	55923	51927	1.963	0.97518	0.024823	0.049645	0.17093	TRUE	0.25172
ARSD_5	ARSD	689.7	940.97	636.34	932.56	815.34	784.45	31569	14178	0.25941	0.39766	0.60234	0.79532	0.89648	FALSE	-0.055647
ARSD_6	ARSD	307.88	302.51	108.68	226.39	305.19	167.53	14.396	4252.9	2.1109	0.017389	0.98261	0.034777	0.13308	FALSE	-0.86143
ARSD_7	ARSD	428.61	399.8	594.44	538.31	414.2	566.38	415.06	6181	1.9355	0.97354	0.026462	0.052923	0.17897	TRUE	0.45048
ARSD_8	ARSD	639.9	694.71	597.06	791.71	667.3	694.38	1502.1	11088	0.25718	0.60148	0.39852	0.79704	0.89701	TRUE	0.057309
ARSD_9	ARSD	769.69	603.5	1365.6	612.27	686.59	988.96	13809	11483	2.8217	0.99761	0.0023888	0.0047775	0.033121	TRUE	0.52581
ARVCF_1	ARVCF	378.81	384.6	504.1	601.34	381.7	552.72	16.763	5592.4	2.2868	0.9889	0.011102	0.022205	0.098696	TRUE	0.53293
ARVCF_10	ARVCF	534.25	869.53	782.99	1058.6	701.89	920.8	56203	11797	2.0155	0.97807	0.021928	0.043857	0.15673	TRUE	0.39116
ARVCF_11	ARVCF	2701.5	2690.7	2028.2	1621.4	2696.1	1824.8	58.236	61629	3.5097	0.0002243	0.99978	0.00044859	0.0051948	FALSE	-0.56288
ARVCF_12	ARVCF	1521.3	1517.1	1559.4	1224.5	1519.2	1392	8.6449	30442	0.72905	0.23299	0.76701	0.46597	0.67553	FALSE	-0.12607
ARVCF_13	ARVCF	867.79	822.4	1190.2	1051.5	845.09	1120.9	1029.9	14815	2.2657	0.98826	0.011736	0.023472	0.1029	TRUE	0.40701
ARVCF_14	ARVCF	893.44	636.94	652.71	1020.7	765.19	836.69	32896	13116	0.62429	0.73378	0.26622	0.53244	0.72848	TRUE	0.12871
ARVCF_15	ARVCF	713.85	614.14	658.6	705.53	663.99	682.06	4970.9	11021	0.17212	0.56833	0.43167	0.86334	0.93381	TRUE	0.038678
ARVCF_2	ARVCF	3019.9	3307.8	3226.9	2296.7	3163.9	2761.8	41457	75039	1.4679	0.071068	0.92893	0.14214	0.33257	FALSE	-0.19603
ARVCF_3	ARVCF	1507.7	1082.3	2022.9	1173.7	1295	1598.3	90456	25020	1.9176	0.97242	0.027582	0.055164	0.18366	TRUE	0.30339
ARVCF_4	ARVCF	1702.4	1907.8	2531.6	1946.2	1805.1	2238.9	21098	37628	2.2363	0.98733	0.012665	0.02533	0.10753	TRUE	0.31056
ARVCF_5	ARVCF	520.67	559.41	1008.2	806.5	540.04	907.35	750.52	8554.8	3.9712	0.99996	3.5757e-05	7.1514e-05	0.0010917	TRUE	0.7475
ARVCF_6	ARVCF	821	1255.6	925.7	1146.7	1038.3	1036.2	94457	19075	0.01526	0.49391	0.50609	0.98782	0.99452	FALSE	-0.0029286
ARVCF_7	ARVCF	953.81	667.35	841.25	707.46	810.58	774.35	41031	14076	0.30531	0.38007	0.61993	0.76013	0.87667	FALSE	-0.065873
ARVCF_8	ARVCF	799.87	931.85	519.15	364.02	865.86	441.59	8709.2	15263	3.4342	0.00029716	0.9997	0.00059433	0.0065423	FALSE	-0.96984
ARVCF_9	ARVCF	1297.9	1322.5	1095.9	1279.9	1310.2	1187.9	303.16	25382	0.76785	0.22129	0.77871	0.44258	0.65579	FALSE	-0.1413
ASAP1_1	ASAP1	188.65	199.14	335.19	255.97	193.89	295.58	55.024	2442.4	2.0576	0.98018	0.019816	0.039632	0.14579	TRUE	0.60574
ASAP1_10	ASAP1	1925.7	2579.7	1966.6	2505	2252.7	2235.8	213830	49409	0.075915	0.46974	0.53026	0.93949	0.97263	FALSE	-0.010843
ASAP1_11	ASAP1	1319	1308.8	1776.1	1372.5	1313.9	1574.3	51.884	25470	1.6313	0.94859	0.051409	0.10282	0.27273	TRUE	0.26062
ASAP1_12	ASAP1	814.96	1001.8	611.46	906.19	908.37	758.83	17450	16188	1.1754	0.11992	0.88008	0.23984	0.45936	FALSE	-0.2592
ASAP1_13	ASAP1	81.496	150.49	55.647	112.55	116	84.099	2380.4	1304.6	0.88509	0.18805	0.81195	0.37611	0.59753	FALSE	-0.45925
ASAP1_14	ASAP1	730.45	498.61	1076.9	1246.4	614.53	1161.7	26875	10023	5.4652	1	2.3124e-08	4.6249e-08	1.3866e-06	TRUE	0.91755
ASAP1_15	ASAP1	119.23	132.25	89.035	84.895	125.74	86.965	84.847	1439.5	1.0236	0.153	0.847	0.30601	0.53251	FALSE	-0.52686
ASAP1_2	ASAP1	780.25	778.32	961.06	899.11	779.28	930.09	1.8753	13412	1.3021	0.90356	0.096438	0.19288	0.40207	TRUE	0.25491
ASAP1_3	ASAP1	505.58	611.1	566.29	677.23	558.34	621.76	5567.2	8911.4	0.67182	0.74915	0.25085	0.5017	0.70263	TRUE	0.15495
ASAP1_4	ASAP1	2168.7	2325.8	2106.7	2323	2247.3	2214.9	12343	49263	0.14592	0.44199	0.55801	0.88398	0.94431	FALSE	-0.020934
ASAP1_5	ASAP1	1556	1494.3	1539.8	1266.3	1525.1	1403.1	1901.7	30589	0.69798	0.24259	0.75741	0.48519	0.69057	FALSE	-0.12028
ASAP1_6	ASAP1	357.68	373.96	431.43	287.49	365.82	359.46	132.48	5308.8	0.087306	0.46521	0.53479	0.93043	0.96838	FALSE	-0.025238
ASAP1_7	ASAP1	540.29	902.97	496.89	621.28	721.63	559.09	65767	12206	1.4713	0.07061	0.92939	0.14122	0.33194	FALSE	-0.36761
ASAP1_8	ASAP1	274.67	335.95	385.6	542.81	305.31	464.21	1877.6	4255	2.4359	0.99257	0.0074274	0.014855	0.074376	TRUE	0.60287
ASAP1_9	ASAP1	550.86	424.12	459.58	555.03	487.49	507.31	8030.7	7546.1	0.22813	0.59023	0.40977	0.81955	0.908	TRUE	0.057372
ASB7_1	ASB7	2884.1	2769.7	2655.3	2528.8	2826.9	2592.1	6538.7	65329	0.91863	0.17914	0.82086	0.35829	0.58101	FALSE	-0.12505
ASB7_10	ASB7	418.05	475.81	470.71	522.23	446.93	496.47	1668.1	6784.2	0.6015	0.72625	0.27375	0.5475	0.73901	TRUE	0.15135
ASB7_11	ASB7	1457.9	1036.7	1238	1242.6	1247.3	1240.3	88679	23893	0.045567	0.48183	0.51817	0.96366	0.98414	FALSE	-0.0081634
ASB7_12	ASB7	766.67	457.56	395.42	398.75	612.12	397.08	47773	9974.8	2.153	0.015658	0.98434	0.031315	0.12416	FALSE	-0.62309
ASB7_13	ASB7	596.13	472.77	528.32	628.35	534.45	578.34	7609.5	8446.3	0.47752	0.68351	0.31649	0.63299	0.79527	TRUE	0.11365
ASB7_14	ASB7	418.05	355.71	369.23	282.98	386.88	326.11	1942.6	5685.4	0.80598	0.21013	0.78987	0.42026	0.63532	FALSE	-0.24584
ASB7_15	ASB7	2364.9	3060.1	2806.6	2607.3	2712.5	2706.9	241620	62091	0.022252	0.49112	0.50888	0.98225	0.99238	FALSE	-0.002951
ASB7_2	ASB7	2229.1	2012.7	2203	2434.3	2120.9	2318.6	23415	45878	0.92326	0.82206	0.17794	0.35587	0.57891	TRUE	0.12855
ASB7_3	ASB7	698.76	684.07	652.05	853.45	691.41	752.75	107.89	11582	0.56998	0.71565	0.28435	0.56869	0.75145	TRUE	0.12246
ASB7_4	ASB7	900.99	1061.1	667.11	621.92	981.03	644.51	12812	17791	2.5229	0.00582	0.99418	0.01164	0.062575	FALSE	-0.60531
ASB7_5	ASB7	523.69	430.2	695.26	479.78	476.95	587.52	4370	7346.6	1.2901	0.90149	0.09851	0.19702	0.40777	TRUE	0.30025
ASB7_6	ASB7	593.11	798.08	651.4	574.97	695.6	613.18	21005	11668	0.76295	0.22275	0.77725	0.44549	0.65865	FALSE	-0.18165
ASB7_7	ASB7	603.68	682.55	387.56	582.69	643.11	485.13	3110.2	10598	1.5347	0.062433	0.93757	0.12487	0.30747	FALSE	-0.40598
ASB7_8	ASB7	2306	2473.3	2425.6	2401.5	2389.7	2413.5	13984	53129	0.10352	0.54123	0.45877	0.91755	0.96287	TRUE	0.014328
ASB7_9	ASB7	473.89	340.51	360.72	294.56	407.2	327.64	8894.2	6053.2	1.0226	0.15325	0.84675	0.30651	0.53309	FALSE	-0.31276
ASCL1_1	ASCL1	615.75	396.76	591.17	599.41	506.25	595.29	23979	7903.6	1.0015	0.8417	0.1583	0.31659	0.54119	TRUE	0.2333
ASCL1_10	ASCL1	1497.1	1346.9	1512.3	1476.7	1422	1494.5	11290	28067	0.43268	0.66738	0.33262	0.66525	0.81654	TRUE	0.071681
ASCL1_11	ASCL1	402.95	158.1	250.08	299.7	280.52	274.89	29978	3836.3	0.090911	0.46378	0.53622	0.92756	0.96702	FALSE	-0.029147
ASCL1_12	ASCL1	1562	1305.8	1322.4	928.7	1433.9	1125.6	32821	28356	1.8311	0.033543	0.96646	0.067087	0.20767	FALSE	-0.34903
ASCL1_13	ASCL1	3929.9	3712.2	3787.9	3917.4	3821.1	3852.7	23704	94663	0.10265	0.54088	0.45912	0.91824	0.96332	TRUE	0.011873
ASCL1_14	ASCL1	5439.1	3949.3	4342.4	4700.1	4694.2	4521.3	1109700	121970	0.49531	0.31019	0.68981	0.62038	0.78733	FALSE	-0.054155
ASCL1_15	ASCL1	645.93	830	515.88	508.73	737.97	512.3	16940	12545	2.0147	0.021966	0.97803	0.043931	0.15686	FALSE	-0.5257
ASCL1_2	ASCL1	852.69	845.2	917.19	912.62	848.95	914.91	28.06	14898	0.54039	0.70553	0.29447	0.58893	0.76651	TRUE	0.10783
ASCL1_3	ASCL1	5722.9	5884.5	4970.3	5303.4	5803.7	5136.8	13063	158390	1.6756	0.046907	0.95309	0.093813	0.25806	FALSE	-0.17606
ASCL1_4	ASCL1	1429.2	1270.8	1748.6	1472.8	1350	1610.7	12539	26332	1.6065	0.94592	0.054084	0.10817	0.2817	TRUE	0.25454
ASCL1_5	ASCL1	344.1	538.13	346.98	604.55	441.11	475.77	18825	6676.3	0.42408	0.66424	0.33576	0.67151	0.82093	TRUE	0.10886
ASCL1_6	ASCL1	1367.3	830	1305.4	1168.6	1098.7	1237	144360	20445	0.96748	0.83335	0.16665	0.3333	0.55783	TRUE	0.17095
ASCL1_7	ASCL1	351.64	895.37	686.75	751.83	623.5	719.29	147820	10203	0.94831	0.82851	0.17149	0.34297	0.56857	TRUE	0.20587
ASCL1_8	ASCL1	1190.8	1058	708.35	584.62	1124.4	646.49	8808.6	21035	3.2951	0.00049189	0.99951	0.00098378	0.0098472	FALSE	-0.7975
ASCL1_9	ASCL1	3362.5	3313.9	3675.3	3965	3338.2	3820.1	1178.9	80160	1.7022	0.95564	0.044356	0.088712	0.24891	TRUE	0.1945
ASH2L_1	ASH2L	214.31	462.13	325.37	223.17	338.22	274.27	30707	4822.7	0.92079	0.17858	0.82142	0.35716	0.57987	FALSE	-0.30135
ASH2L_10	ASH2L	289.77	331.39	218.01	102.26	310.58	160.13	866.42	4344.9	2.2824	0.011232	0.98877	0.022464	0.099616	FALSE	-0.95135
ASH2L_11	ASH2L	354.66	199.14	430.12	457.27	276.9	443.7	12093	3775.7	2.7145	0.99668	0.0033189	0.0066378	0.042433	TRUE	0.67826
ASH2L_12	ASH2L	555.38	524.45	455.65	293.27	539.92	374.46	478.39	8552.3	1.7891	0.036798	0.9632	0.073597	0.22012	FALSE	-0.52674
ASH2L_13	ASH2L	84.515	191.54	131.59	193.59	138.03	162.59	5727.1	1612.9	0.61156	0.72951	0.27049	0.54099	0.73381	TRUE	0.2347
ASH2L_14	ASH2L	147.9	387.64	327.99	152.42	267.77	240.21	28737	3624	0.45785	0.32353	0.67647	0.64706	0.8042	FALSE	-0.15609
ASH2L_15	ASH2L	113.19	127.69	15.057	170.43	120.44	92.745	105.17	1365.8	0.75084	0.22637	0.77363	0.45275	0.66494	FALSE	-0.37344
ASH2L_2	ASH2L	220.34	174.82	106.71	64.957	197.58	85.834	1036.3	2499.2	2.2364	0.012662	0.98734	0.025325	0.10753	FALSE	-1.1934
ASH2L_3	ASH2L	371.26	425.64	324.72	420.62	398.45	372.67	1478.6	5894.3	0.33586	0.36849	0.63151	0.73698	0.86325	FALSE	-0.096271
ASH2L_4	ASH2L	360.7	354.19	152.54	120.27	357.45	136.4	21.141	5160.4	3.0771	0.001045	0.99895	0.00209	0.01766	FALSE	-1.3833
ASH2L_5	ASH2L	235.43	168.74	132.9	219.31	202.09	176.1	2224.3	2569	0.51264	0.3041	0.6959	0.6082	0.77832	FALSE	-0.19748
ASH2L_6	ASH2L	42.257	126.17	75.287	244.39	84.215	159.84	3520.9	883.12	2.5448	0.99452	0.005479	0.010958	0.060021	TRUE	0.91646
ASH2L_7	ASH2L	1168.1	922.73	957.78	1110.7	1045.4	1034.2	30107	19236	0.080589	0.46788	0.53212	0.93577	0.97111	FALSE	-0.015493
ASH2L_8	ASH2L	87.533	147.45	131.59	4.502	117.49	68.045	1795.3	1325.2	1.362	0.086604	0.9134	0.17321	0.37773	FALSE	-0.77919
ASH2L_9	ASH2L	359.19	440.84	534.21	617.42	400.02	575.81	3333.8	5922.7	2.2843	0.98882	0.011176	0.022352	0.099281	TRUE	0.52445
ATG14_1	ATG14	1906.1	1266.3	1683.2	1829.1	1586.2	1756.1	204690	32101	0.94845	0.82855	0.17145	0.3429	0.56857	TRUE	0.14674
ATG14_10	ATG14	425.59	480.37	348.94	350.51	452.98	349.73	1500.1	6896.9	1.2433	0.10688	0.89312	0.21376	0.42765	FALSE	-0.37228
ATG14_11	ATG14	741.01	857.36	616.7	557.61	799.19	587.15	6768.7	13834	1.8028	0.035713	0.96429	0.071427	0.21628	FALSE	-0.44415
ATG14_12	ATG14	1933.3	1498.9	1861.2	1751.9	1716.1	1806.6	94356	35361	0.48129	0.68484	0.31516	0.63031	0.79364	TRUE	0.074106
ATG14_13	ATG14	2674.3	3923.5	2632.4	3506.4	3298.9	3069.4	780270	79000	0.81643	0.20713	0.79287	0.41426	0.63007	FALSE	-0.10398
ATG14_14	ATG14	292.78	457.56	414.41	410.97	375.17	412.69	13576	5475.5	0.50696	0.69391	0.30609	0.61218	0.78125	TRUE	0.13714
ATG14_15	ATG14	384.84	463.65	771.86	623.21	424.24	697.53	3104.8	6364.9	3.4255	0.99969	0.00030686	0.00061372	0.0067026	TRUE	0.71603
ATG14_2	ATG14	1180.2	1178.1	751.56	1142.9	1179.2	947.21	2.15	22300	1.5532	0.060189	0.93981	0.12038	0.3009	FALSE	-0.31569
ATG14_3	ATG14	570.47	729.67	398.69	346.65	650.07	372.67	12672	10738	2.6769	0.0037151	0.99628	0.0074302	0.045605	FALSE	-0.80104
ATG14_4	ATG14	1314.5	868	1257	895.9	1091.3	1076.4	99682	20276	0.1041	0.45855	0.54145	0.91709	0.96271	FALSE	-0.019713
ATG14_5	ATG14	252.04	238.66	48.446	43.734	245.35	46.09	89.404	3256.5	3.5015	0.00023136	0.99977	0.00046272	0.0053215	FALSE	-2.3872
ATG14_6	ATG14	897.97	925.77	768.58	673.37	911.87	720.98	386.44	16265	1.4968	0.06722	0.93278	0.13444	0.32245	FALSE	-0.33846
ATG14_7	ATG14	262.6	367.88	261.21	138.28	315.24	199.74	5541.6	4424.8	1.7362	0.04126	0.95874	0.08252	0.23736	FALSE	-0.65565
ATG14_8	ATG14	134.32	133.77	334.54	223.17	134.05	278.85	0.14856	1556.3	3.6707	0.99988	0.00012099	0.00024198	0.0031404	TRUE	1.0512
ATG14_9	ATG14	546.33	396.76	229.79	310.64	471.54	270.21	11185	7244.8	2.3653	0.0090066	0.99099	0.018013	0.085716	FALSE	-0.80102
ATG16L1_1	ATG16L1	3875.6	4463.2	4210.8	3685.9	4169.4	3948.3	172610	105400	0.68084	0.24799	0.75201	0.49597	0.69863	FALSE	-0.078565
ATG16L1_10	ATG16L1	111.68	115.53	157.12	94.542	113.61	125.83	7.4152	1271.9	0.34281	0.63386	0.36614	0.73227	0.8607	TRUE	0.14623
ATG16L1_11	ATG16L1	511.62	618.7	597.06	378.17	565.16	487.61	5733.5	9045	0.81536	0.20743	0.79257	0.41487	0.6303	FALSE	-0.21251
ATG16L1_12	ATG16L1	2775.4	2515.8	1630.1	1395.6	2645.6	1512.9	33686	60214	4.6162	1.954e-06	1	3.9079e-06	8.5209e-05	FALSE	-0.80591
ATG16L1_13	ATG16L1	987.01	1305.8	1208.5	1171.8	1146.4	1190.2	50815	21542	0.29811	0.61719	0.38281	0.76562	0.87944	TRUE	0.053992
ATG16L1_14	ATG16L1	135.83	183.94	49.1	26.369	159.88	37.735	1157.3	1929.8	2.7972	0.0025772	0.99742	0.0051545	0.034938	FALSE	-2.0543
ATG16L1_15	ATG16L1	329	237.14	214.73	294.56	283.07	254.65	4219.2	3878.9	0.45645	0.32403	0.67597	0.64807	0.80465	FALSE	-0.15212
ATG16L1_2	ATG16L1	252.04	296.43	204.91	223.17	274.23	214.04	985.4	3731.3	0.98539	0.16222	0.83778	0.32443	0.54843	FALSE	-0.35604
ATG16L1_3	ATG16L1	792.33	983.54	674.97	1196.9	887.93	935.93	18281	15742	0.38254	0.64897	0.35103	0.70206	0.84033	TRUE	0.075866
ATG16L1_4	ATG16L1	627.82	852.8	764	697.17	740.31	730.58	25308	12594	0.0867	0.46545	0.53455	0.93091	0.96866	FALSE	-0.019061
ATG16L1_5	ATG16L1	650.46	316.19	420.95	511.94	483.33	466.45	55869	7467.2	0.19533	0.42257	0.57743	0.84514	0.92372	FALSE	-0.051175
ATG16L1_6	ATG16L1	1296.4	1466.9	794.12	1139	1381.7	966.56	14543	27092	2.522	0.0058352	0.99416	0.01167	0.062684	FALSE	-0.51503
ATG16L1_7	ATG16L1	766.67	679.51	961.71	518.37	723.09	740.04	3798.7	12236	0.15327	0.56091	0.43909	0.87819	0.94177	TRUE	0.03339
ATG16L1_8	ATG16L1	1169.6	808.72	371.85	742.19	989.17	557.02	65126	17973	3.2235	0.00063317	0.99937	0.0012663	0.012075	FALSE	-0.82736
ATG16L1_9	ATG16L1	3047.1	3739.6	3745.4	2937.9	3393.3	3341.6	239780	81792	0.18073	0.42829	0.57171	0.85658	0.93059	FALSE	-0.022139
ATP5F1_1	ATP5F1	1057.9	878.65	356.8	501.01	968.3	428.9	16074	17508	4.0765	2.2864e-05	0.99998	4.5727e-05	0.00074259	FALSE	-1.1729
ATP5F1_10	ATP5F1	1285.8	1015.5	1069.7	1054.8	1150.6	1062.2	36551	21639	0.60095	0.27394	0.72606	0.54787	0.73926	FALSE	-0.11523
ATP5F1_11	ATP5F1	1593.7	1681.3	1223.6	1106.8	1637.5	1165.2	3834.8	33381	2.5849	0.0048699	0.99513	0.0097397	0.055115	FALSE	-0.49054
ATP5F1_12	ATP5F1	1100.2	1061.1	699.19	708.1	1080.6	703.64	765.89	20034	2.6634	0.0038673	0.99613	0.0077345	0.046803	FALSE	-0.61824
ATP5F1_13	ATP5F1	153.94	378.52	531.59	295.85	266.23	413.72	25218	3598.5	2.4587	0.99303	0.0069718	0.013944	0.071141	TRUE	0.63407
ATP5F1_14	ATP5F1	436.16	557.89	280.2	309.35	497.03	294.78	7410	7727.4	2.3008	0.010702	0.9893	0.021405	0.096236	FALSE	-0.75172
ATP5F1_15	ATP5F1	867.79	864.96	657.94	787.21	866.38	722.58	3.98	15274	1.1635	0.12231	0.87769	0.24462	0.46535	FALSE	-0.26151
ATP5F1_2	ATP5F1	224.87	249.3	167.6	399.39	237.09	283.49	298.53	3122.9	0.83043	0.79685	0.20315	0.4063	0.62268	TRUE	0.25691
ATP5F1_3	ATP5F1	793.84	798.08	487.73	623.85	795.96	555.79	8.9997	13765	2.047	0.020328	0.97967	0.040657	0.1484	FALSE	-0.51737
ATP5F1_4	ATP5F1	259.58	378.52	165.63	166.57	319.05	166.1	7072.9	4490.4	2.2825	0.011231	0.98877	0.022462	0.099616	FALSE	-0.93756
ATP5F1_5	ATP5F1	2017.8	2303	1943.1	2020.8	2160.4	1981.9	40679	46932	0.82395	0.20498	0.79502	0.40997	0.62615	FALSE	-0.12435
ATP5F1_6	ATP5F1	107.15	197.62	138.14	143.42	152.39	140.78	4092.1	1819.9	0.27238	0.39267	0.60733	0.78533	0.89062	FALSE	-0.11353
ATP5F1_7	ATP5F1	280.71	246.26	154.5	202.59	263.49	178.55	593.26	3553.2	1.425	0.077079	0.92292	0.15416	0.35021	FALSE	-0.55884
ATP5F1_8	ATP5F1	1240.6	1223.7	1021.9	875.96	1232.1	948.95	141.74	23537	1.8459	0.032455	0.96754	0.06491	0.20366	FALSE	-0.37641
ATP5F1_9	ATP5F1	522.18	854.32	286.09	515.8	688.25	400.95	55159	11517	2.6772	0.0037122	0.99629	0.0074244	0.045592	FALSE	-0.77803
ATP6AP1_1	ATP6AP1	345.61	501.65	200.98	234.1	423.63	217.54	12175	6353.6	2.5854	0.0048628	0.99514	0.0097256	0.055065	FALSE	-0.95827
ATP6AP1_10	ATP6AP1	155.45	53.205	102.13	91.326	104.33	96.727	5226.7	1146.4	0.22598	0.41061	0.58939	0.82121	0.90842	FALSE	-0.10803
ATP6AP1_11	ATP6AP1	108.66	138.33	11.129	28.298	123.5	19.714	440.2	1408.2	2.8279	0.0023426	0.99766	0.0046851	0.032717	FALSE	-2.5875
ATP6AP1_12	ATP6AP1	90.552	74.487	38.626	16.722	82.519	27.674	129.03	861.52	1.9042	0.028445	0.97156	0.056889	0.18726	FALSE	-1.5424
ATP6AP1_13	ATP6AP1	2134	2103.9	2324.7	2453.6	2118.9	2389.2	453.4	45826	1.2623	0.89658	0.10342	0.20684	0.41947	TRUE	0.17308
ATP6AP1_14	ATP6AP1	233.92	284.27	188.55	106.12	259.1	147.33	1267.2	3481	1.8944	0.029086	0.97091	0.058171	0.19013	FALSE	-0.81022
ATP6AP1_15	ATP6AP1	363.72	550.29	378.4	381.38	457	379.89	17406	6972.1	0.92352	0.17787	0.82213	0.35574	0.57891	FALSE	-0.26598
ATP6AP1_2	ATP6AP1	286.75	372.44	376.44	203.88	329.59	290.16	3671.4	4672.6	0.57691	0.282	0.718	0.564	0.74879	FALSE	-0.18326
ATP6AP1_3	ATP6AP1	304.86	174.82	326.68	287.49	239.84	307.08	8455.2	3167.3	1.1949	0.88393	0.11607	0.23214	0.4505	TRUE	0.35526
ATP6AP1_4	ATP6AP1	490.49	454.52	202.95	217.38	472.51	210.17	646.68	7262.9	3.0783	0.0010409	0.99896	0.0020818	0.017603	FALSE	-1.165
ATP6AP1_5	ATP6AP1	128.28	107.93	68.086	0	118.11	34.043	207.08	1333.6	2.3239	0.010066	0.98993	0.020131	0.092205	FALSE	-1.7651
ATP6AP1_6	ATP6AP1	2051	1622	1283.2	1537.8	1836.5	1410.5	92018	38435	2.1731	0.014885	0.98512	0.02977	0.11983	FALSE	-0.38056
ATP6AP1_7	ATP6AP1	250.53	215.86	187.89	81.036	233.19	134.46	600.83	3060.3	1.7849	0.037143	0.96286	0.074285	0.22117	FALSE	-0.7898
ATP6AP1_8	ATP6AP1	161.48	66.887	170.21	86.824	114.19	128.52	4474.3	1279.8	0.40068	0.65543	0.34457	0.68914	0.83252	TRUE	0.16921
ATP6AP1_9	ATP6AP1	380.32	448.44	481.18	412.25	414.38	446.72	2320.7	6184.2	0.41123	0.65955	0.34045	0.68091	0.82714	TRUE	0.10816
ATP6AP2_1	ATP6AP2	392.39	360.28	339.77	121.55	376.33	230.66	515.68	5496.2	1.9649	0.024714	0.97529	0.049428	0.17067	FALSE	-0.7038
ATP6AP2_10	ATP6AP2	827.04	741.83	1033.7	1188.5	784.44	1111.1	3630	13521	2.8095	0.99752	0.0024809	0.0049619	0.03404	TRUE	0.50176
ATP6AP2_11	ATP6AP2	347.11	148.97	390.18	261.76	248.04	325.97	19630	3300.3	1.3565	0.91253	0.087474	0.17495	0.37908	TRUE	0.39276
ATP6AP2_12	ATP6AP2	482.94	188.5	352.87	202.59	335.72	277.73	43348	4779.2	0.83886	0.20078	0.79922	0.40155	0.61867	FALSE	-0.27269
ATP6AP2_13	ATP6AP2	807.42	624.78	724.72	674.01	716.1	699.37	16678	12091	0.15217	0.43953	0.56047	0.87905	0.9423	FALSE	-0.034062
ATP6AP2_14	ATP6AP2	413.52	383.08	392.15	457.92	398.3	425.03	463.34	5891.5	0.34831	0.63619	0.36381	0.72761	0.85781	TRUE	0.093498
ATP6AP2_15	ATP6AP2	49.803	127.69	17.021	68.816	88.748	42.919	3033.4	941.36	1.5075	0.065842	0.93416	0.13168	0.31786	FALSE	-1.031
ATP6AP2_2	ATP6AP2	185.63	224.98	224.55	97.758	205.31	161.15	774.26	2619.2	0.8628	0.19412	0.80588	0.38825	0.60825	FALSE	-0.34742
ATP6AP2_3	ATP6AP2	277.69	191.54	182.65	168.5	234.62	175.58	3711.1	3083.2	1.0633	0.14383	0.85617	0.28766	0.51275	FALSE	-0.41612
ATP6AP2_4	ATP6AP2	671.59	536.61	376.44	302.92	604.1	339.68	9109.6	9814.9	2.6691	0.0038032	0.9962	0.0076064	0.04639	FALSE	-0.82877
ATP6AP2_5	ATP6AP2	330.51	445.4	395.42	603.91	387.96	499.67	6599.9	5704.8	1.479	0.93043	0.069572	0.13914	0.32886	TRUE	0.36423
ATP6AP2_6	ATP6AP2	1465.4	2038.5	1566	1181.5	1752	1373.7	164220	36272	1.9861	0.023511	0.97649	0.047021	0.16482	FALSE	-0.35067
ATP6AP2_7	ATP6AP2	858.73	1144.7	936.18	1216.2	1001.7	1076.2	40881	18253	0.55128	0.70928	0.29072	0.58144	0.76117	TRUE	0.10337
ATP6AP2_8	ATP6AP2	1580.1	1349.9	966.95	923.55	1465	945.25	26504	29114	3.0461	0.001159	0.99884	0.0023179	0.019016	FALSE	-0.6316
ATP6AP2_9	ATP6AP2	54.331	42.564	15.712	29.585	48.448	22.648	69.229	450.75	1.2699	0.10205	0.89795	0.2041	0.41627	FALSE	-1.0642
ATP6V0A4_1	ATP6V0A4	2749.7	1958	3158.1	2458.1	2353.9	2808.1	313470	52152	1.9892	0.97666	0.023341	0.046683	0.1641	TRUE	0.25448
ATP6V0A4_10	ATP6V0A4	1168.1	796.56	747.63	656.01	982.34	701.82	69027	17821	2.1014	0.017805	0.98219	0.03561	0.1353	FALSE	-0.48453
ATP6V0A4_11	ATP6V0A4	579.53	586.78	549.27	435.41	583.15	492.34	26.262	9399.3	0.93673	0.17445	0.82555	0.3489	0.5736	FALSE	-0.24377
ATP6V0A4_12	ATP6V0A4	658.01	1533.8	882.5	951.85	1095.9	917.17	383530	20383	1.252	0.10528	0.89472	0.21057	0.42358	FALSE	-0.25662
ATP6V0A4_13	ATP6V0A4	801.38	874.09	928.98	745.4	837.73	837.19	2642.9	14657	0.0044869	0.49821	0.50179	0.99642	0.9985	FALSE	-0.00093469
ATP6V0A4_14	ATP6V0A4	1485	1673.7	1939.8	1815.6	1579.4	1877.7	17792	31931	1.6695	0.95249	0.047509	0.095019	0.25971	TRUE	0.24947
ATP6V0A4_15	ATP6V0A4	1089.6	626.3	446.49	474	857.97	460.24	107340	15093	3.2375	0.00060301	0.9994	0.001206	0.011615	FALSE	-0.89709
ATP6V0A4_2	ATP6V0A4	1311.5	1099.1	800.66	876.6	1205.3	838.63	22561	22908	2.4224	0.0077084	0.99229	0.015417	0.076666	FALSE	-0.52273
ATP6V0A4_3	ATP6V0A4	2437.3	2429.2	2064.2	2872.3	2433.3	2468.2	33.203	54324	0.14997	0.55961	0.44039	0.88079	0.94283	TRUE	0.020569
ATP6V0A4_4	ATP6V0A4	338.06	489.49	514.57	474	413.77	494.28	11465	6173.1	1.0247	0.84725	0.15275	0.3055	0.53211	TRUE	0.25593
ATP6V0A4_5	ATP6V0A4	808.93	785.92	1094	1101.1	797.42	1097.5	264.74	13796	2.5548	0.99469	0.005312	0.010624	0.058734	TRUE	0.46032
ATP6V0A4_6	ATP6V0A4	215.81	276.67	213.42	229.6	246.24	221.51	1851.5	3271	0.43239	0.33273	0.66727	0.66546	0.81656	FALSE	-0.15203
ATP6V0A4_7	ATP6V0A4	418.05	416.52	894.93	828.37	417.28	861.65	1.1639	6237.3	5.6266	1	9.19e-09	1.838e-08	5.9853e-07	TRUE	1.0443
ATP6V0A4_8	ATP6V0A4	1672.2	1719.3	1403.6	1509.5	1695.7	1456.5	1109.3	34846	1.2814	0.10003	0.89997	0.20005	0.41156	FALSE	-0.21923
ATP6V0A4_9	ATP6V0A4	1061	1042.8	1052.1	1374.4	1051.9	1213.2	164.54	19382	1.1589	0.87674	0.12326	0.24652	0.46711	TRUE	0.20568
ATP6V0B_1	ATP6V0B	111.68	141.37	127.01	65.601	126.53	96.303	440.85	1450.5	0.79479	0.21337	0.78663	0.42673	0.64201	FALSE	-0.39024
ATP6V0B_10	ATP6V0B	52.822	141.37	39.28	148.57	97.098	93.923	3920.7	1050.3	0.099814	0.46025	0.53975	0.92049	0.9641	FALSE	-0.04746
ATP6V0B_11	ATP6V0B	230.91	436.28	267.76	194.23	333.59	230.99	21090	4742.2	1.4899	0.068124	0.93188	0.13625	0.32497	FALSE	-0.52832
ATP6V0B_12	ATP6V0B	422.57	696.23	573.49	895.26	559.4	734.37	37443	8932.2	1.8514	0.96794	0.032059	0.064117	0.20207	TRUE	0.39202
ATP6V0B_13	ATP6V0B	315.42	343.55	174.8	646.36	329.49	410.58	395.71	4670.8	1.1865	0.88229	0.11771	0.23542	0.45444	TRUE	0.31657
ATP6V0B_14	ATP6V0B	300.33	287.31	301.15	364.66	293.82	332.91	84.777	4059.8	0.61344	0.73021	0.26979	0.53958	0.73308	TRUE	0.17961
ATP6V0B_15	ATP6V0B	271.65	623.26	392.15	284.27	447.46	338.21	61813	6794.1	1.3254	0.092516	0.90748	0.18503	0.393	FALSE	-0.4028
ATP6V0B_2	ATP6V0B	713.85	539.65	837.98	739.61	626.75	788.8	15172	10268	1.5992	0.94511	0.05489	0.10978	0.28424	TRUE	0.33129
ATP6V0B_3	ATP6V0B	170.54	335.95	219.97	240.54	253.25	230.25	13681	3385.1	0.39521	0.34634	0.65366	0.69269	0.8347	FALSE	-0.13676
ATP6V0B_4	ATP6V0B	958.34	820.88	952.55	742.83	889.61	847.69	9447.2	15779	0.33373	0.36929	0.63071	0.73858	0.86382	FALSE	-0.069558
ATP6V0B_5	ATP6V0B	1095.7	954.65	1009.5	1304.9	1025.2	1157.2	9943.4	18779	0.96366	0.83239	0.16761	0.33522	0.55981	TRUE	0.17465
ATP6V0B_6	ATP6V0B	624.81	340.51	509.99	352.44	482.66	431.22	40411	7454.6	0.59583	0.27564	0.72436	0.55129	0.74107	FALSE	-0.16224
ATP6V0B_7	ATP6V0B	372.77	320.75	521.77	296.49	346.76	409.13	1353	4972.3	0.8845	0.81179	0.18821	0.37643	0.59768	TRUE	0.23799
ATP6V0B_8	ATP6V0B	221.85	246.26	72.668	84.895	234.06	78.782	297.99	3074.2	2.8021	0.0025389	0.99746	0.0050779	0.03461	FALSE	-1.5589
ATP6V0B_9	ATP6V0B	905.52	796.56	654.67	1065.7	851.04	860.18	5935.9	14943	0.074791	0.52981	0.47019	0.94038	0.9728	TRUE	0.015398
ATP6V0C_1	ATP6V0C	79.987	69.927	47.136	4.502	74.957	25.819	50.606	766.37	1.8161	0.034679	0.96532	0.069358	0.21191	FALSE	-1.5019
ATP6V0C_10	ATP6V0C	141.86	0	22.259	0	70.932	11.129	10063	716.58	2.3761	0.0087488	0.99125	0.017498	0.083774	FALSE	-2.5681
ATP6V0C_11	ATP6V0C	104.13	74.487	89.035	40.518	89.311	64.777	439.47	948.63	0.80165	0.21138	0.78862	0.42276	0.63818	FALSE	-0.45732
ATP6V0C_12	ATP6V0C	333.53	117.05	133.55	199.37	225.29	166.46	23432	2934	1.0861	0.13871	0.86129	0.27743	0.50183	FALSE	-0.43434
ATP6V0C_13	ATP6V0C	16.601	18.242	0	32.8	17.421	16.4	1.3459	130.5	0.18151	0.42799	0.57201	0.85597	0.93045	FALSE	-0.082287
ATP6V0C_14	ATP6V0C	179.59	196.1	250.08	207.74	187.85	228.91	136.21	2349.7	0.84713	0.80153	0.19847	0.39694	0.61536	TRUE	0.28385
ATP6V0C_15	ATP6V0C	111.68	226.5	144.03	78.463	169.09	111.25	6592	2066.4	1.273	0.1015	0.8985	0.20301	0.41517	FALSE	-0.59965
ATP6V0C_2	ATP6V0C	267.13	101.85	287.4	504.22	184.49	395.81	13658	2298.4	4.4079	0.99999	5.2194e-06	1.0439e-05	0.00020154	TRUE	1.0971
ATP6V0C_3	ATP6V0C	516.14	650.62	199.67	429.62	583.38	314.65	9042.4	9403.8	2.7712	0.0027921	0.99721	0.0055842	0.037344	FALSE	-0.8886
ATP6V0C_4	ATP6V0C	350.13	472.77	232.41	374.95	411.45	303.68	7519.5	6130.6	1.3764	0.08435	0.91565	0.1687	0.37128	FALSE	-0.43692
ATP6V0C_5	ATP6V0C	101.12	33.443	104.75	63.671	67.28	84.209	2289.8	671.94	0.65311	0.74194	0.25806	0.51613	0.71579	TRUE	0.31956
ATP6V0C_6	ATP6V0C	15.092	6.0806	18.331	0	10.586	9.1654	40.602	71.533	0.34097	0.36656	0.63344	0.73313	0.86081	FALSE	-0.18875
ATP6V0C_7	ATP6V0C	45.276	28.883	17.676	71.389	37.079	44.533	134.36	325.78	0.41294	0.65325	0.34675	0.6935	0.83502	TRUE	0.25789
ATP6V0C_8	ATP6V0C	22.638	0	25.532	0	11.319	12.766	256.24	77.543	0.16434	0.51732	0.48268	0.96535	0.98478	TRUE	0.16024
ATP6V0C_9	ATP6V0C	120.74	101.85	32.734	50.165	111.29	41.449	178.33	1240.4	1.9971	0.022907	0.97709	0.045814	0.16178	FALSE	-1.4034
ATP6V0D1_1	ATP6V0D1	28.675	39.524	37.971	22.51	34.099	30.24	58.853	294.29	0.26141	0.39689	0.60311	0.79378	0.89552	FALSE	-0.16803
ATP6V0D1_10	ATP6V0D1	473.89	293.39	374.47	419.33	383.64	396.9	16290	5627.1	0.1768	0.57017	0.42983	0.85966	0.932	TRUE	0.048908
ATP6V0D1_11	ATP6V0D1	134.32	141.37	49.755	50.808	137.85	50.282	24.891	1610.3	2.1901	0.014259	0.98574	0.028518	0.11639	FALSE	-1.437
ATP6V0D1_12	ATP6V0D1	1116.8	934.89	1307.4	884.97	1025.8	1096.2	16546	18794	0.51297	0.69601	0.30399	0.60797	0.77819	TRUE	0.095567
ATP6V0D1_13	ATP6V0D1	184.12	349.63	173.49	75.891	266.88	124.69	13697	3609.2	2.367	0.0089676	0.99103	0.017935	0.085442	FALSE	-1.0917
ATP6V0D1_14	ATP6V0D1	768.18	902.97	765.31	453.42	835.57	609.36	9084.1	14611	1.8714	0.030641	0.96936	0.061283	0.19684	FALSE	-0.45483
ATP6V0D1_15	ATP6V0D1	134.32	103.37	140.75	160.14	118.84	150.45	478.89	1343.8	0.86215	0.80558	0.19442	0.38884	0.6087	TRUE	0.33767
ATP6V0D1_2	ATP6V0D1	484.45	367.88	1019.3	751.83	426.16	885.58	6794.9	6400.2	5.7426	1	4.6619e-09	9.3239e-09	3.1429e-07	TRUE	1.0535
ATP6V0D1_3	ATP6V0D1	291.27	63.846	130.28	114.48	177.56	122.38	25862	2193.5	1.1785	0.11929	0.88071	0.23858	0.45842	FALSE	-0.53331
ATP6V0D1_4	ATP6V0D1	28.675	88.169	81.179	84.252	58.422	82.715	1769.8	565.92	1.0212	0.84534	0.15466	0.30933	0.53537	TRUE	0.49451
ATP6V0D1_5	ATP6V0D1	283.73	232.58	132.24	299.7	258.16	215.97	1307.9	3465.5	0.71655	0.23683	0.76317	0.47365	0.68158	FALSE	-0.2563
ATP6V0D1_6	ATP6V0D1	25.656	42.564	11.129	46.949	34.11	29.039	142.94	294.41	0.33444	0.36903	0.63097	0.73805	0.86375	FALSE	-0.22503
ATP6V0D1_7	ATP6V0D1	540.29	951.61	1088.7	685.59	745.95	887.15	84593	12712	1.2524	0.89478	0.10522	0.21044	0.42339	TRUE	0.24979
ATP6V0D1_8	ATP6V0D1	196.2	361.8	218.01	575.61	279	396.81	13712	3810.7	1.9085	0.97184	0.028162	0.056325	0.18604	TRUE	0.50667
ATP6V0D1_9	ATP6V0D1	1190.8	1815.1	1886.8	1965.4	1502.9	1926.1	194880	30042	2.4416	0.99269	0.0073106	0.014621	0.073509	TRUE	0.35772
ATP6V1A_1	ATP6V1A	461.81	332.91	567.6	324.14	397.36	445.87	8307.7	5874.6	0.6329	0.7366	0.2634	0.5268	0.7236	TRUE	0.16578
ATP6V1A_10	ATP6V1A	95.079	59.286	37.316	61.742	77.182	49.529	640.58	794.16	0.99184	0.16064	0.83936	0.32128	0.54601	FALSE	-0.62973
ATP6V1A_11	ATP6V1A	7.546	24.322	26.187	0	15.934	13.093	140.72	117.16	0.38339	0.35072	0.64928	0.70143	0.84015	FALSE	-0.26492
ATP6V1A_12	ATP6V1A	93.57	62.326	92.963	9.004	77.948	50.984	488.09	803.76	0.96093	0.16829	0.83171	0.33659	0.56131	FALSE	-0.60285
ATP6V1A_13	ATP6V1A	9.0552	6.0806	0	0	7.5679	0	4.424	47.754	2.2537	0.012108	0.98789	0.024215	0.1049	FALSE	-3.0989
ATP6V1A_14	ATP6V1A	84.515	44.084	91.654	132.49	64.3	112.07	817.31	635.9	1.8944	0.97076	0.029244	0.058488	0.19071	TRUE	0.79208
ATP6V1A_15	ATP6V1A	232.42	135.29	88.381	288.77	183.85	188.58	4716.4	2288.8	0.09869	0.53928	0.46072	0.92144	0.9644	TRUE	0.036386
ATP6V1A_2	ATP6V1A	250.53	308.59	199.02	447.63	279.56	323.32	1685.7	3820.1	0.7081	0.76056	0.23944	0.47888	0.68548	TRUE	0.20914
ATP6V1A_3	ATP6V1A	1.5092	9.1209	49.1	0	5.315	24.55	28.969	31.236	3.4416	0.99965	0.00034865	0.00069731	0.0074268	TRUE	2.0165
ATP6V1A_4	ATP6V1A	437.67	428.68	415.72	311.28	433.17	363.5	40.356	6529.4	0.86227	0.19427	0.80573	0.38854	0.60841	FALSE	-0.25236
ATP6V1A_5	ATP6V1A	203.74	156.58	235.03	201.95	180.16	218.49	1112.3	2232.7	0.81116	0.79135	0.20865	0.4173	0.63261	TRUE	0.27688
ATP6V1A_6	ATP6V1A	156.96	197.62	326.03	96.471	177.29	211.25	826.75	2189.4	0.72581	0.766	0.234	0.46799	0.67698	TRUE	0.25155
ATP6V1A_7	ATP6V1A	143.37	256.91	186.58	288.13	200.14	237.35	6444.7	2538.8	0.73859	0.76991	0.23009	0.46017	0.6714	TRUE	0.24492
ATP6V1A_8	ATP6V1A	371.26	492.53	437.32	208.38	431.89	322.85	7352.8	6505.8	1.3519	0.088197	0.9118	0.17639	0.38141	FALSE	-0.41869
ATP6V1A_9	ATP6V1A	1625.4	1875.9	1602.6	2447.2	1750.6	2024.9	31366	36238	1.4407	0.92517	0.074828	0.14966	0.34368	TRUE	0.20986
ATP6V1B2_1	ATP6V1B2	69.423	68.407	35.352	0	68.915	17.676	0.51632	691.86	2.0256	0.021405	0.97859	0.042811	0.15384	FALSE	-1.9044
ATP6V1B2_10	ATP6V1B2	34.711	42.564	3.928	28.298	38.638	16.113	30.833	342.47	1.3099	0.095117	0.90488	0.19023	0.39882	FALSE	-1.2118
ATP6V1B2_11	ATP6V1B2	76.969	176.34	130.28	118.98	126.65	124.63	4937	1452.2	0.053656	0.4786	0.5214	0.95721	0.9815	FALSE	-0.023042
ATP6V1B2_12	ATP6V1B2	87.533	68.407	64.158	72.032	77.97	68.095	182.91	804.04	0.35333	0.36192	0.63808	0.72384	0.85579	FALSE	-0.19272
ATP6V1B2_13	ATP6V1B2	28.675	9.1209	3.2734	0.64314	18.898	1.9582	191.18	143.99	2.0012	0.022687	0.97731	0.045374	0.16055	FALSE	-2.7498
ATP6V1B2_14	ATP6V1B2	129.79	109.45	95.582	126.7	119.62	111.14	206.86	1354.5	0.23129	0.40854	0.59146	0.81709	0.90709	FALSE	-0.10517
ATP6V1B2_15	ATP6V1B2	9.0552	9.1209	20.295	0	9.088	10.147	0.0021605	59.522	0.13731	0.49421	0.50579	0.98843	0.99505	TRUE	0.14406
ATP6V1B2_2	ATP6V1B2	78.478	107.93	153.85	124.13	93.204	138.99	433.73	999.25	1.4483	0.92612	0.073882	0.14776	0.34127	TRUE	0.57143
ATP6V1B2_3	ATP6V1B2	101.12	77.528	64.812	64.957	89.322	64.885	278.2	948.78	0.79841	0.21232	0.78768	0.42463	0.64024	FALSE	-0.45513
ATP6V1B2_4	ATP6V1B2	931.17	878.65	1065.1	781.42	904.91	923.28	1379.5	16112	0.14476	0.55755	0.44245	0.8849	0.94474	TRUE	0.02897
ATP6V1B2_5	ATP6V1B2	246	323.79	318.17	275.91	284.9	297.04	3025.9	3909.5	0.19423	0.577	0.423	0.846	0.92405	TRUE	0.060016
ATP6V1B2_6	ATP6V1B2	89.042	94.249	83.143	8.3609	91.646	45.752	13.556	978.93	1.4785	0.069631	0.93037	0.13926	0.32908	FALSE	-0.9867
ATP6V1B2_7	ATP6V1B2	312.4	316.19	248.12	322.86	314.3	285.49	7.1744	4408.7	0.43387	0.33219	0.66781	0.66438	0.81625	FALSE	-0.13823
ATP6V1B2_8	ATP6V1B2	1604.3	1644.8	964.98	1000.1	1624.5	982.54	821.29	33057	3.5311	0.00020695	0.99979	0.00041391	0.0048609	FALSE	-0.72487
ATP6V1B2_9	ATP6V1B2	259.58	525.97	206.88	268.83	392.78	237.85	35482	5791.7	2.0357	0.020891	0.97911	0.041782	0.15149	FALSE	-0.72124
ATP6V1C1_1	ATP6V1C1	24.147	36.484	43.208	0	30.315	21.604	76.094	255.17	0.60755	0.27174	0.72826	0.54349	0.73574	FALSE	-0.47028
ATP6V1C1_10	ATP6V1C1	354.66	326.83	322.75	387.17	340.75	354.96	387.21	4866.9	0.20378	0.58074	0.41926	0.83853	0.91964	TRUE	0.0588
ATP6V1C1_11	ATP6V1C1	75.46	30.403	0	29.585	52.931	14.792	1015.1	501.94	1.8043	0.035595	0.9644	0.071191	0.21577	FALSE	-1.7719
ATP6V1C1_12	ATP6V1C1	13.583	36.484	1.3093	62.385	25.033	31.847	262.22	202.35	0.47902	0.67114	0.32886	0.65772	0.81146	TRUE	0.33542
ATP6V1C1_13	ATP6V1C1	1036.8	1485.2	1291.7	1121	1261	1206.3	100520	24216	0.35131	0.36268	0.63732	0.72536	0.85604	FALSE	-0.06389
ATP6V1C1_14	ATP6V1C1	280.71	235.62	171.52	64.314	258.17	117.92	1016.4	3465.7	2.3826	0.0085963	0.9914	0.017193	0.082822	FALSE	-1.1239
ATP6V1C1_15	ATP6V1C1	1353.7	1763.4	964.98	1126.8	1558.6	1045.9	83897	31415	2.8925	0.0019109	0.99809	0.0038218	0.028021	FALSE	-0.57503
ATP6V1C1_2	ATP6V1C1	63.386	97.29	39.28	46.306	80.338	42.793	574.72	833.86	1.3146	0.094326	0.90567	0.18865	0.39698	FALSE	-0.89322
ATP6V1C1_3	ATP6V1C1	113.19	124.65	235.03	77.177	118.92	156.1	65.697	1344.8	1.0139	0.84459	0.15541	0.31082	0.53655	TRUE	0.38962
ATP6V1C1_4	ATP6V1C1	523.69	494.05	746.32	582.69	508.87	664.51	439.31	7953.6	1.7451	0.95952	0.04048	0.08096	0.2344	TRUE	0.38432
ATP6V1C1_5	ATP6V1C1	111.68	76.007	8.5107	50.808	93.844	29.66	636.28	1007.6	2.0525	0.020063	0.97994	0.040125	0.14689	FALSE	-1.6292
ATP6V1C1_6	ATP6V1C1	169.03	320.75	171.52	291.99	244.89	231.76	11510	3249	0.23045	0.40887	0.59113	0.81774	0.90741	FALSE	-0.079202
ATP6V1C1_7	ATP6V1C1	280.71	667.35	210.15	427.05	474.03	318.6	74743	7291.6	1.8202	0.034363	0.96564	0.068727	0.21061	FALSE	-0.57175
ATP6V1C1_8	ATP6V1C1	108.66	156.58	29.46	157.57	132.62	93.515	1147.8	1536.1	0.99895	0.15891	0.84109	0.31782	0.54284	FALSE	-0.4995
ATP6V1C1_9	ATP6V1C1	793.84	679.51	621.94	733.83	736.67	677.88	6535.6	12518	0.52544	0.29964	0.70036	0.59928	0.77255	FALSE	-0.11982
ATP6V1E1_1	ATP6V1E1	87.533	97.29	38.626	110.62	92.411	74.623	47.593	988.9	0.56913	0.28463	0.71537	0.56927	0.75162	FALSE	-0.30477
ATP6V1E1_10	ATP6V1E1	58.859	72.967	22.913	18.651	65.913	20.782	99.526	655.37	1.8235	0.034113	0.96589	0.068227	0.20959	FALSE	-1.6191
ATP6V1E1_11	ATP6V1E1	123.75	80.568	161.7	50.808	102.16	106.26	932.51	1117.5	0.1225	0.54824	0.45176	0.90351	0.95511	TRUE	0.056162
ATP6V1E1_12	ATP6V1E1	81.496	191.54	31.424	144.06	136.52	87.744	6054.7	1591.4	1.2241	0.11046	0.88954	0.22091	0.43653	FALSE	-0.63189
ATP6V1E1_13	ATP6V1E1	188.65	203.7	117.84	70.103	196.17	93.972	113.26	2477.5	2.0541	0.019982	0.98002	0.039964	0.14655	FALSE	-1.0539
ATP6V1E1_14	ATP6V1E1	452.76	667.35	539.45	673.37	560.05	606.41	23024	8944.9	0.49016	0.68799	0.31201	0.62402	0.78949	TRUE	0.11454
ATP6V1E1_15	ATP6V1E1	205.25	88.169	91.654	5.7883	146.71	48.721	6854.1	1737.5	2.3594	0.0091534	0.99085	0.018307	0.086394	FALSE	-1.5708
ATP6V1E1_2	ATP6V1E1	244.49	234.1	153.19	162.07	239.3	157.63	53.938	3158.5	1.4531	0.073093	0.92691	0.14619	0.33903	FALSE	-0.59912
ATP6V1E1_3	ATP6V1E1	440.68	446.92	503.44	400.68	443.8	452.06	19.465	6726.2	0.10067	0.54009	0.45991	0.91982	0.96388	TRUE	0.026532
ATP6V1E1_4	ATP6V1E1	0	21.282	8.5107	21.224	10.641	14.867	226.46	71.98	0.49813	0.65458	0.34542	0.69085	0.83378	TRUE	0.44683
ATP6V1E1_5	ATP6V1E1	66.404	39.524	71.359	19.294	52.964	45.327	361.28	502.32	0.35619	0.36085	0.63915	0.7217	0.85415	FALSE	-0.22016
ATP6V1E1_6	ATP6V1E1	6.0368	21.282	18.331	1.2863	13.659	9.8085	116.21	97.278	0.5561	0.28907	0.71093	0.57814	0.75837	FALSE	-0.43966
ATP6V1E1_7	ATP6V1E1	69.423	31.923	20.295	10.29	50.673	15.293	703.12	476.03	1.7194	0.042773	0.95723	0.085547	0.24315	FALSE	-1.6652
ATP6V1E1_8	ATP6V1E1	61.877	129.21	60.884	34.73	95.545	47.807	2267	1029.9	1.4979	0.067082	0.93292	0.13416	0.32193	FALSE	-0.98411
ATP6V1E1_9	ATP6V1E1	1252.6	649.1	1062.5	940.28	950.87	1001.4	182120	17122	0.38621	0.65033	0.34967	0.69934	0.83932	TRUE	0.074631
ATP6V1G1_1	ATP6V1G1	46.785	48.645	0	0	47.715	0	1.7294	442.48	3.3024	0.00047927	0.99952	0.00095853	0.00968	FALSE	-5.6063
ATP6V1G1_10	ATP6V1G1	1925.7	2059.8	1496.6	1301.1	1992.8	1398.8	8987.6	42494	2.8812	0.0019807	0.99802	0.0039614	0.028842	FALSE	-0.51025
ATP6V1G1_11	ATP6V1G1	642.92	509.25	708.35	486.86	576.08	597.61	8933.4	9259.8	0.22367	0.58849	0.41151	0.82301	0.9095	TRUE	0.052829
ATP6V1G1_12	ATP6V1G1	39.239	66.887	42.554	53.381	53.063	47.967	382.19	503.45	0.24092	0.40481	0.59519	0.80961	0.9039	FALSE	-0.14282
ATP6V1G1_13	ATP6V1G1	3.0184	18.242	4.5827	0	10.63	2.2913	115.88	71.891	1.5182	0.064483	0.93552	0.12897	0.31379	FALSE	-1.8211
ATP6V1G1_14	ATP6V1G1	3444	3145.2	3563.4	3363	3294.6	3463.2	44638	78873	0.60034	0.72586	0.27414	0.54828	0.73926	TRUE	0.071982
ATP6V1G1_15	ATP6V1G1	665.55	639.98	1107	1146.7	652.77	1126.9	326.95	10793	4.5637	1	2.5132e-06	5.0265e-06	0.00010607	TRUE	0.78677
ATP6V1G1_2	ATP6V1G1	246	139.85	321.44	302.92	192.93	312.18	5633.4	2427.5	2.4205	0.99225	0.0077506	0.015501	0.077055	TRUE	0.69149
ATP6V1G1_3	ATP6V1G1	58.859	60.806	0	0	59.832	0	1.8962	582.58	3.4787	0.00025189	0.99975	0.00050378	0.0056877	FALSE	-5.9268
ATP6V1G1_4	ATP6V1G1	98.098	94.249	72.668	22.51	96.173	47.589	7.4048	1038.2	1.5183	0.064468	0.93553	0.12894	0.31379	FALSE	-0.99992
ATP6V1G1_5	ATP6V1G1	239.96	477.33	359.41	426.4	358.64	392.91	28171	5181.6	0.47601	0.68297	0.31703	0.63407	0.7963	TRUE	0.13129
ATP6V1G1_6	ATP6V1G1	0	28.883	2.6187	0	14.441	1.3093	417.11	104.04	2.0084	0.022303	0.9777	0.044606	0.15854	FALSE	-2.7413
ATP6V1G1_7	ATP6V1G1	291.27	603.5	276.93	512.59	447.39	394.76	48742	6792.8	0.63859	0.26155	0.73845	0.52309	0.72067	FALSE	-0.18013
ATP6V1G1_8	ATP6V1G1	6076	5416.3	6013.1	6858.5	5746.2	6435.8	217620	156460	1.7436	0.95938	0.040618	0.081236	0.23469	TRUE	0.1635
ATP6V1G1_9	ATP6V1G1	138.85	212.82	189.85	118.98	175.83	154.42	2736.2	2167.4	0.46014	0.32271	0.67729	0.64541	0.80343	FALSE	-0.18624
ATP6V1H_1	ATP6V1H	185.63	180.9	96.891	55.31	183.26	76.101	11.201	2279.8	2.2463	0.012343	0.98766	0.024686	0.10598	FALSE	-1.257
ATP6V1H_10	ATP6V1H	330.51	266.03	114.57	117.05	298.27	115.81	2079.3	4135.2	2.8376	0.0022724	0.99773	0.0045448	0.032042	FALSE	-1.3573
ATP6V1H_11	ATP6V1H	27.165	138.33	52.374	80.393	82.749	66.383	6179.2	864.44	0.56175	0.28714	0.71286	0.57429	0.75534	FALSE	-0.31369
ATP6V1H_12	ATP6V1H	247.51	202.18	91.654	55.31	224.84	73.482	1027.3	2926.9	2.7998	0.0025568	0.99744	0.0051135	0.034723	FALSE	-1.6004
ATP6V1H_13	ATP6V1H	327.49	253.86	189.85	225.74	290.68	207.8	2710.7	4006.8	1.3094	0.095206	0.90479	0.19041	0.39906	FALSE	-0.48227
ATP6V1H_14	ATP6V1H	250.53	320.75	314.24	597.48	285.64	455.86	2465.8	3922	2.7181	0.99672	0.003283	0.006566	0.042103	TRUE	0.67252
ATP6V1H_15	ATP6V1H	83.006	82.088	54.992	48.236	82.547	51.614	0.42098	861.87	1.0629	0.14391	0.85609	0.28782	0.51296	FALSE	-0.66714
ATP6V1H_2	ATP6V1H	510.11	445.4	409.17	284.27	477.76	346.72	2093.3	7361.9	1.5272	0.063355	0.93664	0.12671	0.31011	FALSE	-0.46137
ATP6V1H_3	ATP6V1H	184.12	214.34	130.93	122.84	199.23	126.89	456.61	2524.8	1.44	0.074933	0.92507	0.14987	0.34391	FALSE	-0.64679
ATP6V1H_4	ATP6V1H	170.54	144.41	301.15	246.97	157.48	274.06	341.25	1894.4	2.6785	0.9963	0.0036983	0.0073965	0.045533	TRUE	0.79547
ATP6V1H_5	ATP6V1H	105.64	63.846	64.158	28.941	84.745	46.55	873.51	889.9	1.292	0.098176	0.90182	0.19635	0.40706	FALSE	-0.85062
ATP6V1H_6	ATP6V1H	232.42	141.37	14.403	33.443	186.89	23.923	4144.3	2335.1	3.4162	0.00031745	0.99968	0.0006349	0.0068677	FALSE	-2.9144
ATP6V1H_7	ATP6V1H	342.59	311.63	254.01	365.31	327.11	309.66	479.15	4629.6	0.25646	0.3988	0.6012	0.79759	0.89708	FALSE	-0.078843
ATP6V1H_8	ATP6V1H	753.09	793.52	682.17	628.35	773.3	655.26	817.31	13286	1.0241	0.15289	0.84711	0.30579	0.5323	FALSE	-0.23863
ATP6V1H_9	ATP6V1H	173.56	114.01	45.172	61.742	143.78	53.457	1772.9	1695.3	2.2004	0.01389	0.98611	0.02778	0.11485	FALSE	-1.4107
ATRX_1	ATRX	119.23	117.05	178.07	101.62	118.14	139.84	2.3649	1334.1	0.59425	0.72366	0.27634	0.55268	0.74183	TRUE	0.24145
ATRX_10	ATRX	137.34	86.648	111.95	73.961	111.99	92.955	1284.6	1249.9	0.54005	0.29458	0.70542	0.58916	0.76662	FALSE	-0.26618
ATRX_11	ATRX	473.89	223.46	358.76	178.15	348.67	268.46	31356	5005.9	1.1338	0.12844	0.87156	0.25687	0.47938	FALSE	-0.37597
ATRX_12	ATRX	1015.7	1088.4	693.95	856.67	1052.1	775.31	2645.5	19386	1.9877	0.023424	0.97658	0.046848	0.16449	FALSE	-0.43988
ATRX_13	ATRX	427.1	249.3	345.67	272.69	338.2	309.18	15806	4822.5	0.41794	0.33799	0.66201	0.67599	0.82348	FALSE	-0.12905
ATRX_14	ATRX	131.3	217.38	233.72	209.02	174.34	221.37	3705	2145	1.0154	0.84504	0.15496	0.30992	0.5357	TRUE	0.3428
ATRX_15	ATRX	639.9	568.54	296.57	326.72	604.22	311.64	2546.3	9817.1	2.9529	0.0015741	0.99843	0.0031483	0.024166	FALSE	-0.95294
ATRX_2	ATRX	199.21	142.89	263.18	240.54	171.05	251.86	1585.9	2095.7	1.7651	0.96122	0.03878	0.077559	0.2272	TRUE	0.55546
ATRX_3	ATRX	196.2	311.63	179.38	246.97	253.91	213.17	6662.7	3396	0.6991	0.24224	0.75776	0.48449	0.69026	FALSE	-0.25122
ATRX_4	ATRX	1044.4	1088.4	881.84	742.19	1066.4	812.01	970.86	19710	1.8119	0.035001	0.965	0.070001	0.2132	FALSE	-0.39274
ATRX_5	ATRX	451.25	480.37	481.84	399.39	465.81	440.61	423.94	7137	0.29821	0.38277	0.61723	0.76554	0.87944	FALSE	-0.08004
ATRX_6	ATRX	84.515	114.01	25.532	8.3609	99.263	16.947	435.02	1079	2.586	0.0048552	0.99514	0.0097103	0.055065	FALSE	-2.482
ATRX_7	ATRX	547.84	500.13	506.06	559.53	523.98	532.8	1138	8244.1	0.097079	0.53867	0.46133	0.92266	0.96512	TRUE	0.024022
ATRX_8	ATRX	322.97	389.16	374.47	421.9	356.06	398.19	2190.6	5136	0.58778	0.72166	0.27834	0.55668	0.74436	TRUE	0.16089
ATRX_9	ATRX	629.33	413.48	483.15	586.55	521.41	534.85	23296	8194.4	0.14847	0.55901	0.44099	0.88197	0.94331	TRUE	0.036646
B3GNT7_1	B3GNT7	413.52	408.92	350.9	192.3	411.22	271.6	10.575	6126.4	1.7838	0.037231	0.96277	0.074462	0.22138	FALSE	-0.59662
B3GNT7_10	B3GNT7	620.28	998.74	542.72	555.68	809.51	549.2	71616	14053	2.1958	0.014052	0.98595	0.028104	0.1153	FALSE	-0.55887
B3GNT7_11	B3GNT7	1067	1270.8	677.58	745.4	1168.9	711.49	20776	22062	3.0796	0.0010363	0.99896	0.0020726	0.017583	FALSE	-0.71546
B3GNT7_12	B3GNT7	324.48	585.26	470.71	425.76	454.87	448.23	34003	6932.2	0.079659	0.46825	0.53175	0.93651	0.9715	FALSE	-0.021144
B3GNT7_13	B3GNT7	395.41	281.23	334.54	391.03	338.32	362.78	6518.7	4824.5	0.35224	0.63767	0.36233	0.72466	0.85593	TRUE	0.10044
B3GNT7_14	B3GNT7	1527.3	1305.8	1076.3	919.69	1416.6	997.99	24530	27935	2.5043	0.0061343	0.99387	0.012269	0.064947	FALSE	-0.50487
B3GNT7_15	B3GNT7	1826.1	1479.1	1641.3	1674.1	1652.6	1657.7	60211	33760	0.027574	0.511	0.489	0.978	0.99087	TRUE	0.0044134
B3GNT7_2	B3GNT7	1113.8	1410.7	1083.5	746.05	1262.2	914.76	44079	24245	2.2316	0.01282	0.98718	0.025641	0.10818	FALSE	-0.46408
B3GNT7_3	B3GNT7	2343.8	3294.2	3300.2	2301.2	2819	2800.7	451620	65104	0.071679	0.47143	0.52857	0.94286	0.97437	FALSE	-0.0093872
B3GNT7_4	B3GNT7	498.03	472.77	470.71	477.86	485.4	474.28	319.22	7506.5	0.12833	0.44895	0.55105	0.89789	0.95187	FALSE	-0.03336
B3GNT7_5	B3GNT7	950.79	1243.5	1228.2	1312	1097.1	1270.1	42834	20410	1.2106	0.88697	0.11303	0.22605	0.44317	TRUE	0.21101
B3GNT7_6	B3GNT7	876.84	852.8	684.13	718.39	864.82	701.26	288.91	15241	1.3249	0.092605	0.90739	0.18521	0.39311	FALSE	-0.30206
B3GNT7_7	B3GNT7	1205.8	807.2	749.6	737.04	1006.5	743.32	79459	18361	1.9424	0.026042	0.97396	0.052085	0.177	FALSE	-0.43682
B3GNT7_8	B3GNT7	721.39	1324	2324.1	2227.2	1022.7	2275.6	181600	18724	9.1564	1	2.6835e-20	5.367e-20	4.1836e-18	TRUE	1.1531
B3GNT7_9	B3GNT7	2214	2526.5	3400.4	2344.3	2370.2	2872.3	48828	52599	2.1892	0.98571	0.014292	0.028585	0.11655	TRUE	0.27707
B4GALT7_1	B4GALT7	802.89	1124.9	1162.7	928.7	963.9	1045.7	51848	17411	0.6199	0.73234	0.26766	0.53532	0.73055	TRUE	0.11739
B4GALT7_10	B4GALT7	848.17	1178.1	661.87	879.82	1013.1	770.85	54433	18509	1.781	0.03746	0.96254	0.07492	0.2221	FALSE	-0.39387
B4GALT7_11	B4GALT7	1008.1	1222.2	1063.8	878.53	1115.2	971.19	22911	20823	0.99779	0.15919	0.84081	0.31838	0.5431	FALSE	-0.19925
B4GALT7_12	B4GALT7	531.24	603.5	757.45	335.08	567.37	546.27	2611	9088.3	0.22135	0.41241	0.58759	0.82482	0.91069	FALSE	-0.054583
B4GALT7_13	B4GALT7	1343.2	1363.6	1798.4	1439.4	1353.4	1618.9	207.91	26413	1.6336	0.94883	0.051173	0.10235	0.27182	TRUE	0.25825
B4GALT7_14	B4GALT7	2212.5	2117.6	2468.8	2263.2	2165	2366	4503.9	47055	0.92646	0.8229	0.1771	0.3542	0.57794	TRUE	0.12801
B4GALT7_15	B4GALT7	879.86	1155.3	1364.3	1104.9	1017.6	1234.6	37937	18609	1.591	0.9442	0.0558	0.1116	0.28722	TRUE	0.27867
B4GALT7_2	B4GALT7	1397.5	1523.2	2083.8	1625.9	1460.4	1854.8	7897.3	29000	2.3165	0.98974	0.010265	0.02053	0.093346	TRUE	0.34477
B4GALT7_3	B4GALT7	227.89	147.45	214.08	173.65	187.67	193.86	3234.8	2347	0.12781	0.55083	0.44917	0.89835	0.95217	TRUE	0.046585
B4GALT7_4	B4GALT7	2052.5	2526.5	2676.9	2364.2	2289.5	2520.6	112330	50404	1.0293	0.84832	0.15168	0.30336	0.53	TRUE	0.13866
B4GALT7_5	B4GALT7	1687.3	1831.8	1493.3	2176.4	1759.5	1834.9	10440	36465	0.39444	0.65337	0.34663	0.69325	0.83489	TRUE	0.06044
B4GALT7_6	B4GALT7	916.08	1132.5	1171.2	1084.3	1024.3	1127.8	23421	18759	0.7555	0.77503	0.22497	0.44995	0.66239	TRUE	0.13872
B4GALT7_7	B4GALT7	664.04	518.37	590.51	554.39	591.21	572.45	10610	9558.7	0.19185	0.42393	0.57607	0.84786	0.92507	FALSE	-0.046433
B4GALT7_8	B4GALT7	730.45	758.55	745.67	841.23	744.5	793.45	394.94	12682	0.43466	0.6681	0.3319	0.66381	0.81583	TRUE	0.091746
B4GALT7_9	B4GALT7	1159.1	1684.3	935.52	1184.7	1421.7	1060.1	137950	28060	2.1586	0.015439	0.98456	0.030878	0.12308	FALSE	-0.42307
BAALC_1	BAALC	1708.4	1980.8	2161.7	2400.9	1844.6	2281.3	37087	38643	2.2215	0.98684	0.013157	0.026314	0.11046	TRUE	0.30641
BAALC_10	BAALC	1598.2	1079.3	1226.9	1625.9	1338.8	1426.4	134640	26063	0.54255	0.70628	0.29372	0.58744	0.76532	TRUE	0.091363
BAALC_11	BAALC	2337.7	2792.5	2639.6	1729.4	2565.1	2184.5	103410	57968	1.5808	0.05696	0.94304	0.11392	0.29073	FALSE	-0.23161
BAALC_12	BAALC	508.6	980.5	680.2	993.66	744.55	836.93	111340	12683	0.82032	0.79398	0.20602	0.41203	0.62798	TRUE	0.16853
BAALC_13	BAALC	1987.6	1336.2	2090.4	1651.6	1661.9	1871	212160	33994	1.1339	0.87159	0.12841	0.25682	0.47938	TRUE	0.17085
BAALC_14	BAALC	1913.7	2449	1843.6	2171.9	2181.3	2007.7	143270	47491	0.79654	0.21286	0.78714	0.42572	0.64125	FALSE	-0.11958
BAALC_15	BAALC	289.77	430.2	309	405.82	359.98	357.41	9861.3	5205.3	0.035616	0.48579	0.51421	0.97159	0.98726	FALSE	-0.010306
BAALC_2	BAALC	1853.3	1596.2	1531.3	1668.3	1724.7	1599.8	33059	35580	0.66231	0.25389	0.74611	0.50777	0.70831	FALSE	-0.10841
BAALC_3	BAALC	1347.7	1463.9	2114.6	2231.1	1405.8	2172.8	6750.5	27675	4.6106	1	2.0071e-06	4.0143e-06	8.677e-05	TRUE	0.62781
BAALC_4	BAALC	356.17	647.58	398.04	535.1	501.88	466.57	42461	7819.9	0.39929	0.34484	0.65516	0.68968	0.83301	FALSE	-0.10503
BAALC_5	BAALC	614.24	551.81	732.58	787.21	583.03	759.89	1948.6	9396.8	1.8245	0.96596	0.034036	0.068073	0.20935	TRUE	0.38165
BAALC_6	BAALC	1382.4	2020.3	1769.6	1944.9	1701.3	1857.2	203430	34988	0.8333	0.79766	0.20234	0.40467	0.62122	TRUE	0.12639
BAALC_7	BAALC	2051	2237.7	2248.1	2180.9	2144.3	2214.5	17422	46502	0.3255	0.6276	0.3724	0.7448	0.86798	TRUE	0.046448
BAALC_8	BAALC	2856.9	2035.5	3649.1	3327.6	2446.2	3488.4	337370	54679	4.4569	1	4.1574e-06	8.3149e-06	0.00016435	TRUE	0.51184
BAALC_9	BAALC	3610	3320	3507.7	3422.8	3465	3465.3	42046	83924	0.00093005	0.50037	0.49963	0.99926	0.99972	TRUE	0.00011214
BAI1_1	BAI1	1643.5	1336.2	1268.1	1490.2	1489.9	1379.1	47217	29722	0.64229	0.26034	0.73966	0.52069	0.719	FALSE	-0.11134
BAI1_10	BAI1	341.08	500.13	247.47	212.24	420.6	229.85	12649	6298.1	2.4036	0.0081169	0.99188	0.016234	0.079453	FALSE	-0.86892
BAI1_11	BAI1	1821.6	2020.3	1948.3	1661.9	1920.9	1805.1	19737	40619	0.5748	0.28271	0.71729	0.56543	0.74989	FALSE	-0.08969
BAI1_12	BAI1	2923.3	3508.5	2921.8	2950.1	3215.9	2935.9	171230	76561	1.0118	0.15582	0.84418	0.31164	0.53729	FALSE	-0.13136
BAI1_13	BAI1	534.25	618.7	501.48	455.99	576.48	478.73	3565.6	9267.5	1.0153	0.15497	0.84503	0.30995	0.5357	FALSE	-0.26753
BAI1_14	BAI1	220.34	352.67	322.75	180.08	286.51	251.42	8755.9	3936.6	0.55931	0.28798	0.71202	0.57595	0.75661	FALSE	-0.1878
BAI1_15	BAI1	129.79	101.85	134.21	95.185	115.82	114.7	390.34	1302.2	0.032001	0.48724	0.51276	0.97447	0.98906	FALSE	-0.013948
BAI1_2	BAI1	1750.7	1701	1344.7	1899.8	1725.9	1622.3	1230.9	35609	0.54894	0.29152	0.70848	0.58305	0.76208	FALSE	-0.089245
BAI1_3	BAI1	495.02	209.78	602.3	470.14	352.4	536.22	40679	5071.4	2.5812	0.99508	0.0049223	0.0098446	0.055507	TRUE	0.60421
BAI1_4	BAI1	851.18	1314.9	945.34	832.23	1083.1	888.79	107530	20089	1.3706	0.085242	0.91476	0.17048	0.37375	FALSE	-0.28491
BAI1_5	BAI1	751.58	924.25	1107	740.9	837.91	923.97	14908	14661	0.71076	0.76138	0.23862	0.47723	0.68438	TRUE	0.14089
BAI1_6	BAI1	236.94	340.51	197.06	282.34	288.73	239.7	5363.4	3973.9	0.77778	0.21835	0.78165	0.4367	0.65103	FALSE	-0.26748
BAI1_7	BAI1	87.533	56.245	56.956	34.087	71.889	45.521	489.46	728.37	0.99019	0.16104	0.83896	0.32208	0.54632	FALSE	-0.64781
BAI1_8	BAI1	141.86	560.93	375.78	583.33	351.4	479.56	87810	5053.8	1.8027	0.96429	0.035715	0.07143	0.21628	TRUE	0.44749
BAI1_9	BAI1	731.96	515.33	426.85	590.41	623.64	508.63	23464	10206	1.1385	0.12745	0.87255	0.25489	0.4774	FALSE	-0.2936
BAMBI_1	BAMBI	197.7	603.5	416.37	777.56	400.6	596.97	82335	5933.3	2.5493	0.9946	0.0053976	0.010795	0.059338	TRUE	0.5743
BAMBI_10	BAMBI	387.86	358.76	217.35	258.54	373.31	237.95	423.62	5442.2	1.8349	0.033261	0.96674	0.066522	0.20649	FALSE	-0.64754
BAMBI_11	BAMBI	1875.9	2525	1736.8	1509.5	2200.4	1623.1	210630	48003	2.6349	0.0042082	0.99579	0.0084163	0.049748	FALSE	-0.43877
BAMBI_12	BAMBI	1015.7	1006.3	892.97	974.36	1011	933.67	43.696	18461	0.56926	0.28459	0.71541	0.56918	0.7516	FALSE	-0.1147
BAMBI_13	BAMBI	934.19	906.01	1126	998.8	920.1	1062.4	397.11	16445	1.1098	0.86646	0.13354	0.26709	0.49043	TRUE	0.20728
BAMBI_14	BAMBI	900.99	731.19	1119.5	925.48	816.09	1022.5	14415	14194	1.7324	0.9584	0.041601	0.083201	0.2386	TRUE	0.32492
BAMBI_15	BAMBI	1531.8	1609.8	1302.1	1890.2	1570.8	1596.2	3042.5	31719	0.14225	0.55656	0.44344	0.88688	0.94613	TRUE	0.023068
BAMBI_2	BAMBI	996.07	893.85	1133.9	1045.8	944.96	1089.8	5224.5	16992	1.1113	0.86678	0.13322	0.26643	0.48975	TRUE	0.20557
BAMBI_3	BAMBI	199.21	352.67	394.11	376.88	275.94	385.5	11775	3759.8	1.7867	0.963	0.036996	0.073992	0.22061	TRUE	0.48086
BAMBI_4	BAMBI	1325.1	2214.9	1826.5	1900.5	1770	1863.5	395860	36731	0.4881	0.68726	0.31274	0.62548	0.79009	TRUE	0.074261
BAMBI_5	BAMBI	2891.6	2680	2864.8	2469.7	2785.8	2667.3	22385	64163	0.46807	0.31987	0.68013	0.63974	0.79948	FALSE	-0.062723
BAMBI_6	BAMBI	350.13	466.69	294.6	531.88	408.41	413.24	6792.3	6075.2	0.061986	0.52471	0.47529	0.95057	0.97818	TRUE	0.016925
BAMBI_7	BAMBI	449.74	550.29	460.23	399.39	500.02	429.81	5055.6	7784.4	0.7957	0.2131	0.7869	0.42621	0.6416	FALSE	-0.2178
BAMBI_8	BAMBI	2069.1	1938.2	3107.7	2234.3	2003.6	2671	8569.2	42780	3.2265	0.99937	0.00062648	0.001253	0.011966	TRUE	0.41457
BAMBI_9	BAMBI	294.29	463.65	768.58	581.4	378.97	674.99	14340	5543.4	3.9759	0.99996	3.5052e-05	7.0105e-05	0.0010781	TRUE	0.83113
BAX_1	BAX	510.11	550.29	593.13	591.69	530.2	592.41	807.48	8364.1	0.68023	0.75182	0.24818	0.49636	0.69863	TRUE	0.15978
BAX_10	BAX	1794.4	1547.5	2516.6	2552.6	1671	2534.6	30485	34222	4.6684	1	1.5174e-06	3.0349e-06	6.82e-05	TRUE	0.60077
BAX_11	BAX	664.04	591.34	767.27	836.09	627.69	801.68	2643.2	10287	1.7155	0.95687	0.04313	0.086261	0.24454	TRUE	0.35247
BAX_12	BAX	181.1	145.93	203.6	236.68	163.52	220.14	618.42	1983.5	1.2713	0.89818	0.10182	0.20364	0.41588	TRUE	0.42671
BAX_13	BAX	627.82	419.56	705.08	1234.8	523.69	969.96	21687	8238.5	4.9167	1	4.4017e-07	8.8035e-07	2.1529e-05	TRUE	0.88794
BAX_14	BAX	1420.2	1371.2	1808.9	1052.8	1395.7	1430.8	1199.3	27430	0.2124	0.5841	0.4159	0.83179	0.91499	TRUE	0.035887
BAX_15	BAX	3105.9	3683.3	3864.5	3753.4	3394.6	3809	166700	81831	1.4484	0.92625	0.073752	0.1475	0.34093	TRUE	0.1661
BAX_2	BAX	519.16	715.99	495.59	759.55	617.58	627.57	19371	10084	0.09951	0.53963	0.46037	0.92073	0.96416	TRUE	0.02312
BAX_3	BAX	1211.9	1185.7	888.39	762.77	1198.8	825.58	342.33	22757	2.4741	0.0066794	0.99332	0.013359	0.069047	FALSE	-0.53757
BAX_4	BAX	979.47	673.43	1284.5	1577	826.45	1430.7	46830	14415	5.033	1	2.414e-07	4.8281e-07	1.2365e-05	TRUE	0.79102
BAX_5	BAX	633.86	503.17	508.68	333.79	568.52	421.24	8540.2	9110.9	1.543	0.061416	0.93858	0.12283	0.30431	FALSE	-0.43169
BAX_6	BAX	1735.6	1211.6	2434.1	2483.8	1473.6	2458.9	137290	29323	5.7544	1	4.348e-09	8.696e-09	2.9472e-07	TRUE	0.73833
BAX_7	BAX	602.17	445.4	516.53	643.14	523.79	579.84	12288	8240.2	0.61749	0.73155	0.26845	0.53691	0.73153	TRUE	0.14641
BAX_8	BAX	890.42	667.35	1025.9	993.01	778.88	1009.4	24882	13404	1.9914	0.97678	0.023218	0.046436	0.16342	TRUE	0.37365
BAX_9	BAX	819.49	1199.4	1194.8	1338.4	1009.4	1266.6	72164	18426	1.8943	0.97091	0.029095	0.05819	0.19013	TRUE	0.32708
BCL9L_1	BCL9L	105.64	44.084	1.964	16.722	74.864	9.3429	1894.8	765.22	2.5398	0.0055454	0.99445	0.011091	0.06051	FALSE	-2.8748
BCL9L_10	BCL9L	93.57	89.689	64.812	118.34	91.629	91.575	7.5318	978.72	0.003864	0.49846	0.50154	0.99692	0.9986	FALSE	-0.0008412
BCL9L_11	BCL9L	1009.7	1377.3	695.26	1115.9	1193.5	905.56	67567	22632	1.9137	0.02783	0.97217	0.05566	0.1847	FALSE	-0.39788
BCL9L_12	BCL9L	940.23	735.75	638.96	806.5	837.99	722.73	20905	14663	0.95186	0.17058	0.82942	0.34117	0.56659	FALSE	-0.2132
BCL9L_13	BCL9L	1604.3	1021.5	1921.5	1685.7	1312.9	1803.6	169790	25446	3.0759	0.99895	0.0010492	0.0020985	0.017672	TRUE	0.45779
BCL9L_14	BCL9L	1267.7	1410.7	719.48	1317.8	1339.2	1018.6	10221	26073	1.9853	0.023556	0.97644	0.047113	0.16501	FALSE	-0.3944
BCL9L_15	BCL9L	1269.2	1076.3	1088.7	872.1	1172.7	980.41	18618	22151	1.2923	0.098123	0.90188	0.19625	0.40692	FALSE	-0.2582
BCL9L_2	BCL9L	70.932	50.165	262.52	195.52	60.548	229.02	215.64	591.07	6.9295	1	2.1246e-12	4.2493e-12	2.0462e-10	TRUE	1.902
BCL9L_3	BCL9L	1180.2	1351.4	1786.6	1665.1	1265.8	1725.8	14659	24329	2.9495	0.99841	0.0015917	0.0031834	0.024308	TRUE	0.44695
BCL9L_4	BCL9L	460.3	399.8	373.82	218.67	430.05	296.24	1830.4	6471.8	1.6633	0.048126	0.95187	0.096251	0.26182	FALSE	-0.53622
BCL9L_5	BCL9L	722.9	769.2	716.21	455.35	746.05	585.78	1071.5	12714	1.4214	0.077602	0.9224	0.1552	0.35169	FALSE	-0.34839
BCL9L_6	BCL9L	648.95	761.59	648.78	630.92	705.27	639.85	6344.1	11867	0.60056	0.27407	0.72593	0.54813	0.73926	FALSE	-0.14024
BCL9L_7	BCL9L	588.59	822.4	599.02	506.8	705.49	552.91	27335	11872	1.4004	0.080698	0.9193	0.1614	0.3605	FALSE	-0.35102
BCL9L_8	BCL9L	2165.7	1602.2	1525.4	1157	1884	1341.2	158740	39660	2.7254	0.0032108	0.99679	0.0064216	0.041412	FALSE	-0.48994
BCL9L_9	BCL9L	215.81	211.3	183.31	210.31	213.56	196.81	10.188	2748.4	0.31954	0.37466	0.62534	0.74932	0.87029	FALSE	-0.11727
BCS1L_1	BCS1L	182.61	123.13	8.5107	53.381	152.87	30.946	1769	1827	2.8789	0.0019951	0.998	0.0039901	0.029034	FALSE	-2.268
BCS1L_10	BCS1L	550.86	536.61	184.62	124.13	543.73	154.37	101.43	8626.5	4.1922	1.3814e-05	0.99999	2.7628e-05	0.00048062	FALSE	-1.8098
BCS1L_11	BCS1L	34.711	50.165	39.28	27.655	42.438	33.468	119.4	383.78	0.48706	0.31311	0.68689	0.62622	0.79034	FALSE	-0.33372
BCS1L_12	BCS1L	1726.5	2012.7	1273.3	1938.4	1869.6	1605.9	40944	39288	1.3305	0.091685	0.90832	0.18337	0.3906	FALSE	-0.21923
BCS1L_13	BCS1L	306.37	364.84	185.93	116.41	335.6	151.17	1709.3	4777.1	2.6685	0.0038096	0.99619	0.0076193	0.046423	FALSE	-1.1454
BCS1L_14	BCS1L	837.6	798.08	306.39	210.95	817.84	258.67	781.07	14231	4.6873	1.384e-06	1	2.768e-06	6.2724e-05	FALSE	-1.6569
BCS1L_15	BCS1L	738	787.44	164.98	451.49	762.72	308.23	1222.2	13063	3.9764	3.4984e-05	0.99997	6.9968e-05	0.0010773	FALSE	-1.3043
BCS1L_2	BCS1L	193.18	345.07	111.95	237.96	269.13	174.96	11536	3646.5	1.5595	0.05944	0.94056	0.11888	0.29862	FALSE	-0.61841
BCS1L_3	BCS1L	728.94	516.85	534.21	495.86	622.9	515.04	22491	10191	1.0685	0.14266	0.85734	0.28532	0.51063	FALSE	-0.27383
BCS1L_4	BCS1L	578.02	647.58	210.8	203.88	612.8	207.34	2419.5	9988.4	4.057	2.4857e-05	0.99998	4.9714e-05	0.00079389	FALSE	-1.5588
BCS1L_5	BCS1L	181.1	174.82	127.01	182.01	177.96	154.51	19.757	2199.5	0.50021	0.30846	0.69154	0.61693	0.7853	FALSE	-0.20265
BCS1L_6	BCS1L	443.7	445.4	96.237	72.032	444.55	84.134	1.4464	6740.1	4.3913	5.6344e-06	0.99999	1.1269e-05	0.0002161	FALSE	-2.3878
BCS1L_7	BCS1L	318.44	370.92	83.143	165.93	344.68	124.54	1376.9	4935.7	3.1336	0.0008633	0.99914	0.0017266	0.015305	FALSE	-1.4613
BCS1L_8	BCS1L	197.7	231.06	214.73	275.27	214.38	245	556.39	2761.4	0.58261	0.71991	0.28009	0.56017	0.74626	TRUE	0.19174
BCS1L_9	BCS1L	1605.8	1617.4	963.67	1077.3	1611.6	1020.5	67.942	32734	3.2673	0.00054286	0.99946	0.0010857	0.010637	FALSE	-0.65875
BECN1_1	BECN1	73.95	65.366	58.266	59.812	69.658	59.039	36.843	700.96	0.40873	0.34137	0.65863	0.68274	0.82832	FALSE	-0.23496
BECN1_10	BECN1	436.16	373.96	420.3	547.96	405.06	484.13	1934.4	6014.2	1.0196	0.84604	0.15396	0.30792	0.53394	TRUE	0.25669
BECN1_11	BECN1	528.22	690.15	521.77	356.94	609.18	439.36	13111	9916.2	1.7054	0.044059	0.95594	0.088119	0.24788	FALSE	-0.47056
BECN1_12	BECN1	315.42	375.48	397.38	544.1	345.45	470.74	1803.3	4949.2	1.781	0.96254	0.037458	0.074916	0.2221	TRUE	0.44536
BECN1_13	BECN1	745.54	611.1	526.36	329.29	678.32	427.82	9037.3	11313	2.3551	0.0092589	0.99074	0.018518	0.087021	FALSE	-0.66371
BECN1_14	BECN1	1080.6	1120.3	1138.5	1326.8	1100.5	1232.6	790.72	20486	0.92344	0.82211	0.17789	0.35578	0.57891	TRUE	0.16349
BECN1_15	BECN1	75.46	232.58	65.467	168.5	154.02	116.99	12344	1843.8	0.863	0.19407	0.80593	0.38814	0.60814	FALSE	-0.39386
BECN1_2	BECN1	144.88	246.26	266.45	322.86	195.57	294.65	5139.1	2468.3	1.9943	0.97694	0.023059	0.046119	0.16248	TRUE	0.58884
BECN1_3	BECN1	93.57	65.366	17.676	0	79.468	8.8381	397.72	822.89	2.6424	0.0041158	0.99588	0.0082317	0.048869	FALSE	-3.032
BECN1_4	BECN1	523.69	304.03	487.07	267.55	413.86	377.31	24125	6174.6	0.46512	0.32092	0.67908	0.64185	0.80079	FALSE	-0.13305
BECN1_5	BECN1	188.65	193.06	96.237	183.3	190.85	139.77	9.723	2395.7	1.0439	0.14826	0.85174	0.29651	0.52291	FALSE	-0.44671
BECN1_6	BECN1	807.42	930.33	982.66	1016.2	868.87	999.41	7553.8	15328	1.0544	0.85414	0.14586	0.29172	0.51791	TRUE	0.20172
BECN1_7	BECN1	229.4	433.24	197.71	310	331.32	253.85	20776	4702.6	1.1297	0.12931	0.87069	0.25862	0.48156	FALSE	-0.38291
BECN1_8	BECN1	1421.7	1459.3	1304.1	1325.5	1440.5	1314.8	710	28517	0.74431	0.22835	0.77165	0.45669	0.66851	FALSE	-0.13162
BECN1_9	BECN1	1293.4	1675.2	1672	2247.1	1484.3	1959.6	72895	29585	2.7633	0.99714	0.0028612	0.0057225	0.037983	TRUE	0.40054
BECN2_1	BECN2	691.21	720.55	851.07	958.93	705.88	905	430.42	11880	1.8269	0.96614	0.033859	0.067718	0.20869	TRUE	0.35804
BECN2_10	BECN2	1738.6	2252.9	2616.7	2303.1	1995.7	2459.9	132240	42572	2.2497	0.98777	0.012234	0.024467	0.10544	TRUE	0.30155
BECN2_11	BECN2	757.61	837.6	1414.7	1028.4	797.61	1221.6	3199	13800	3.6089	0.99985	0.00015375	0.0003075	0.0038275	TRUE	0.61435
BECN2_12	BECN2	1106.2	982.02	719.48	1660.6	1044.1	1190	7715.6	19206	1.0529	0.8538	0.1462	0.29241	0.51839	TRUE	0.18854
BECN2_13	BECN2	830.06	725.11	1723.7	1364.8	777.58	1544.2	5506.7	13377	6.6288	1	1.6924e-11	3.3848e-11	1.5185e-09	TRUE	0.98892
BECN2_14	BECN2	822.51	735.75	2126.4	1602.1	779.13	1864.2	3763.5	13409	9.3705	1	3.6091e-21	7.2181e-21	5.8839e-19	TRUE	1.2576
BECN2_15	BECN2	1012.7	776.8	736.5	929.99	894.73	833.24	27818	15890	0.48778	0.31285	0.68715	0.62571	0.79009	FALSE	-0.1026
BECN2_2	BECN2	3914.8	3850.5	4254	4601.7	3882.7	4427.9	2067.9	96546	1.7546	0.96033	0.039666	0.079333	0.23069	TRUE	0.18951
BECN2_3	BECN2	1281.3	1150.8	1257.6	1385.3	1216	1321.5	8521.9	23159	0.69291	0.75582	0.24418	0.48837	0.69286	TRUE	0.11988
BECN2_4	BECN2	496.52	469.73	729.96	837.37	483.13	783.67	359.08	7463.4	3.4788	0.99975	0.0002518	0.0005036	0.0056877	TRUE	0.6967
BECN2_5	BECN2	836.09	1470	1165.3	1405.3	1153	1285.3	200910	21695	0.8979	0.81538	0.18462	0.36924	0.59132	TRUE	0.15653
BECN2_6	BECN2	2621.5	2678.5	3902.5	2990	2650	3446.2	1626.4	60336	3.2416	0.99941	0.00059429	0.0011886	0.0115	TRUE	0.37891
BECN2_7	BECN2	950.79	1059.5	1097.9	1223.9	1005.2	1160.9	5913.5	18330	1.1502	0.87497	0.12503	0.25006	0.47076	TRUE	0.20761
BECN2_8	BECN2	1012.7	726.63	1505.1	1600.8	869.65	1552.9	40909	15345	5.5159	1	1.7351e-08	3.4702e-08	1.0634e-06	TRUE	0.83576
BECN2_9	BECN2	3293.1	3567.8	3109.7	3262	3430.4	3185.9	37738	82895	0.84946	0.19781	0.80219	0.39563	0.61439	FALSE	-0.10667
BEX1_1	BEX1	674.61	665.83	422.26	583.33	670.22	502.8	38.58	11148	1.5857	0.056407	0.94359	0.11281	0.28928	FALSE	-0.41394
BEX1_10	BEX1	2229.1	2331.9	2465.5	2854.9	2280.5	2660.2	5287	50160	1.6954	0.955	0.045	0.09	0.25089	TRUE	0.2221
BEX1_11	BEX1	129.79	179.38	39.935	45.663	154.58	42.799	1229.4	1852	2.6097	0.0045316	0.99547	0.0090632	0.05238	FALSE	-1.8287
BEX1_12	BEX1	267.13	512.29	397.38	189.08	389.71	293.23	30052	5736.3	1.2738	0.10137	0.89863	0.20274	0.41507	FALSE	-0.40913
BEX1_13	BEX1	439.18	407.4	369.23	596.19	423.29	482.71	504.83	6347.3	0.74591	0.77214	0.22786	0.45572	0.66763	TRUE	0.18911
BEX1_14	BEX1	457.29	1013.9	1401	1128.7	735.61	1264.9	154930	12496	4.7344	1	1.0986e-06	2.1971e-06	5.0465e-05	TRUE	0.78114
BEX1_15	BEX1	1175.7	1207	1046.8	1651.6	1191.3	1349.2	491	22583	1.0506	0.85327	0.14673	0.29346	0.51966	TRUE	0.1794
BEX1_2	BEX1	502.56	782.88	761.38	770.49	642.72	765.93	39288	10590	1.1974	0.88442	0.11558	0.23117	0.44963	TRUE	0.25267
BEX1_3	BEX1	973.43	916.65	1414.1	1410.4	945.04	1412.3	1612	16994	3.584	0.99983	0.00016917	0.00033835	0.0041295	TRUE	0.57905
BEX1_4	BEX1	1216.4	1109.7	1142.4	1329.4	1163.1	1235.9	5692.5	21926	0.49184	0.68858	0.31142	0.62283	0.78919	TRUE	0.087551
BEX1_5	BEX1	508.6	542.69	553.85	864.38	525.65	709.12	581.24	8276.1	2.0168	0.97814	0.02186	0.043719	0.15642	TRUE	0.43123
BEX1_6	BEX1	698.76	779.84	551.23	855.38	739.3	703.31	3287	12573	0.32096	0.37412	0.62588	0.74824	0.86991	FALSE	-0.071899
BEX1_7	BEX1	246	211.3	356.14	233.46	228.65	294.8	601.97	2987.6	1.2103	0.88691	0.11309	0.22618	0.44327	TRUE	0.36519
BEX1_8	BEX1	119.23	224.98	112.6	136.35	172.1	124.47	5592.1	2111.4	1.0369	0.1499	0.8501	0.2998	0.52619	FALSE	-0.46424
BEX1_9	BEX1	99.607	51.685	128.32	29.585	75.646	78.95	1148.2	774.96	0.11869	0.54575	0.45425	0.90851	0.95776	TRUE	0.06089
BNIP5_1	BNIP5	250.53	364.84	159.08	271.41	307.68	215.25	6533.3	4295.4	1.4104	0.079212	0.92079	0.15842	0.35659	FALSE	-0.51344
BNIP5_10	BNIP5	2022.3	1535.4	1674.6	1530.7	1778.8	1602.7	118570	36957	0.9164	0.17973	0.82027	0.35946	0.58215	FALSE	-0.15037
BNIP5_11	BNIP5	890.42	1147.7	844.52	807.79	1019.1	826.16	33099	18642	1.4129	0.078842	0.92116	0.15768	0.35557	FALSE	-0.30243
BNIP5_12	BNIP5	704.79	431.72	432.08	515.8	568.26	473.94	37284	9105.8	0.98838	0.16148	0.83852	0.32296	0.54714	FALSE	-0.26133
BNIP5_13	BNIP5	579.53	834.56	716.21	677.23	707.05	696.72	32521	11904	0.094645	0.4623	0.5377	0.9246	0.96596	FALSE	-0.021195
BNIP5_14	BNIP5	95.079	211.3	164.32	197.44	153.19	180.88	6753.7	1831.7	0.64708	0.74117	0.25883	0.51767	0.71713	TRUE	0.23831
BNIP5_15	BNIP5	2404.1	2567.5	2239.6	2571.9	2485.8	2405.8	13348	55772	0.339	0.3673	0.6327	0.73461	0.86156	FALSE	-0.047209
BNIP5_2	BNIP5	837.6	1349.9	1306.1	1243.2	1093.7	1274.6	131220	20333	1.2685	0.8977	0.1023	0.20461	0.41684	TRUE	0.22061
BNIP5_3	BNIP5	731.96	921.21	892.97	782.06	826.58	837.52	17908	14418	0.091043	0.53627	0.46373	0.92746	0.967	TRUE	0.018933
BNIP5_4	BNIP5	153.94	410.44	266.45	329.29	282.19	297.87	32897	3864.1	0.25226	0.59958	0.40042	0.80084	0.89926	TRUE	0.077754
BNIP5_5	BNIP5	369.75	591.34	285.44	429.62	480.55	357.53	24550	7414.6	1.4286	0.076555	0.92345	0.15311	0.3491	FALSE	-0.42558
BNIP5_6	BNIP5	454.27	560.93	312.28	515.8	507.6	414.04	5689	7929.3	1.0507	0.1467	0.8533	0.2934	0.51963	FALSE	-0.29329
BNIP5_7	BNIP5	900.99	715.99	940.11	964.07	808.49	952.09	17112	14032	1.2123	0.8873	0.1127	0.22541	0.44231	TRUE	0.2356
BNIP5_8	BNIP5	1898.6	1556.6	2347	2554.6	1727.6	2450.8	58459	35653	3.83	0.99994	6.407e-05	0.00012814	0.0018265	TRUE	0.50423
BNIP5_9	BNIP5	368.24	586.78	491	683.02	477.51	587.01	23879	7357.3	1.2766	0.89913	0.10087	0.20174	0.41377	TRUE	0.29729
BPTF_1	BPTF	169.03	39.524	214.73	84.252	104.28	149.49	8385.9	1145.7	1.3358	0.9091	0.090901	0.1818	0.38879	TRUE	0.5155
BPTF_10	BPTF	51.313	136.81	109.98	27.012	94.063	68.498	3655.2	1010.5	0.80845	0.20941	0.79059	0.41883	0.63409	FALSE	-0.45191
BPTF_11	BPTF	303.35	378.52	250.08	312.57	340.93	281.33	2825.2	4870.1	0.85413	0.19652	0.80348	0.39303	0.61175	FALSE	-0.27635
BPTF_12	BPTF	73.95	262.99	84.452	149.85	168.47	117.15	17867	2057.1	1.1318	0.12885	0.87115	0.2577	0.48028	FALSE	-0.52036
BPTF_13	BPTF	99.607	179.38	64.812	37.302	139.49	51.057	3181.7	1633.8	2.1955	0.014064	0.98594	0.028127	0.11536	FALSE	-1.4323
BPTF_14	BPTF	584.06	343.55	417.68	535.1	463.81	476.39	28921	7099.4	0.14933	0.55935	0.44065	0.8813	0.94283	TRUE	0.038533
BPTF_15	BPTF	252.04	165.7	273	337.65	208.87	305.32	3727.2	2674.8	1.8651	0.96891	0.031086	0.062172	0.19806	TRUE	0.54559
BPTF_2	BPTF	63.386	79.048	26.841	67.53	71.217	47.186	122.64	720.09	0.90778	0.182	0.818	0.36399	0.58652	FALSE	-0.58373
BPTF_3	BPTF	540.29	864.96	509.33	526.09	702.63	517.71	52706	11813	1.7014	0.044436	0.95556	0.088872	0.24906	FALSE	-0.43988
BPTF_4	BPTF	79.987	44.084	54.992	102.9	62.036	78.948	644.51	608.78	0.68543	0.75198	0.24802	0.49603	0.69863	TRUE	0.34288
BPTF_5	BPTF	415.03	446.92	265.14	365.95	430.98	315.55	508.67	6488.8	1.433	0.075933	0.92407	0.15187	0.34701	FALSE	-0.44854
BPTF_6	BPTF	597.64	696.23	570.22	689.45	646.93	629.83	4859.8	10675	0.16551	0.43427	0.56573	0.86854	0.93688	FALSE	-0.038587
BPTF_7	BPTF	648.95	349.63	368.58	323.5	499.29	346.04	44796	7770.6	1.7385	0.041059	0.95894	0.082117	0.23653	FALSE	-0.52767
BPTF_8	BPTF	1211.9	735.75	1075	1053.5	973.82	1064.2	113350	17631	0.68083	0.75201	0.24799	0.49598	0.69863	TRUE	0.12795
BPTF_9	BPTF	294.29	270.59	408.51	409.04	282.44	408.78	280.99	3868.3	2.0313	0.97889	0.021113	0.042226	0.15247	TRUE	0.5318
BRD2_1	BRD2	329	345.07	575.46	274.62	337.04	425.04	129.12	4802.2	1.2699	0.89794	0.10206	0.20413	0.41627	TRUE	0.3338
BRD2_10	BRD2	383.33	380.04	463.51	380.1	381.69	421.8	5.4379	5592.1	0.53645	0.70418	0.29582	0.59165	0.7682	TRUE	0.14382
BRD2_11	BRD2	647.44	872.57	601.64	723.54	760	662.59	25340	13007	0.85417	0.1965	0.8035	0.39301	0.61175	FALSE	-0.19761
BRD2_12	BRD2	348.62	653.66	938.14	766.63	501.14	852.38	46525	7805.9	3.9755	0.99996	3.5113e-05	7.0225e-05	0.0010786	TRUE	0.7651
BRD2_13	BRD2	1918.2	1377.3	2637	1910.1	1647.7	2273.6	146300	33638	3.4124	0.99968	0.00032196	0.00064392	0.006952	TRUE	0.46425
BRD2_14	BRD2	1009.7	899.93	1054	1245.8	954.79	1149.9	6019.5	17209	1.4873	0.93153	0.068472	0.13694	0.32598	TRUE	0.26799
BRD2_15	BRD2	303.35	218.9	455	340.22	261.12	397.61	3565.6	3514.3	2.3023	0.98934	0.010659	0.021318	0.09595	TRUE	0.60472
BRD2_2	BRD2	944.75	956.17	748.29	874.03	950.46	811.16	65.194	17113	1.0649	0.14347	0.85653	0.28694	0.51241	FALSE	-0.22839
BRD2_3	BRD2	467.85	436.28	519.81	424.47	452.07	472.14	498.24	6879.9	0.24203	0.59562	0.40438	0.80876	0.90351	TRUE	0.06255
BRD2_4	BRD2	1362.8	1302.8	1612.5	1762.9	1332.8	1687.7	1802	25920	2.2042	0.98625	0.013754	0.027509	0.1144	TRUE	0.34035
BRD2_5	BRD2	430.12	185.46	492.31	410.97	307.79	451.64	29930	4297.2	2.1944	0.9859	0.014103	0.028205	0.11559	TRUE	0.55174
BRD2_6	BRD2	398.43	484.93	456.31	286.84	441.68	371.57	3741.2	6686.7	0.8573	0.19564	0.80436	0.39128	0.61031	FALSE	-0.24873
BRD2_7	BRD2	375.79	571.58	504.75	789.78	473.68	647.27	19166	7285.1	2.0337	0.97901	0.02099	0.04198	0.15199	TRUE	0.44962
BRD2_8	BRD2	510.11	694.71	863.51	812.29	602.41	837.9	17039	9781.1	2.3811	0.99137	0.0086298	0.01726	0.083049	TRUE	0.47537
BRD2_9	BRD2	246	223.46	440.59	230.25	234.73	335.42	253.95	3085	1.8128	0.96507	0.03493	0.06986	0.21303	TRUE	0.51312
BRD4_1	BRD4	759.12	532.05	733.23	605.2	645.59	669.21	25781	10648	0.22897	0.59055	0.40945	0.8189	0.90779	TRUE	0.051776
BRD4_10	BRD4	1774.8	1489.7	1657	1942.3	1632.3	1799.6	40631	33251	0.91777	0.82063	0.17937	0.35874	0.58167	TRUE	0.14073
BRD4_11	BRD4	134.32	155.06	100.16	90.683	144.69	95.424	215.01	1708.3	1.1929	0.11645	0.88355	0.2329	0.45146	FALSE	-0.59541
BRD4_12	BRD4	1067	696.23	783.64	888.82	881.61	836.23	68736	15605	0.36329	0.3582	0.6418	0.71639	0.85004	FALSE	-0.076154
BRD4_13	BRD4	805.91	670.39	818.34	537.02	738.15	677.68	9183.3	12549	0.53976	0.29468	0.70532	0.58936	0.76668	FALSE	-0.12313
BRD4_14	BRD4	1163.6	1626.6	1148.3	1230.3	1395.1	1189.3	107170	27416	1.2427	0.10699	0.89301	0.21398	0.42783	FALSE	-0.23003
BRD4_15	BRD4	1445.8	1956.4	1042.9	739.61	1701.1	891.25	130370	34982	4.33	7.4552e-06	0.99999	1.491e-05	0.00027755	FALSE	-0.93181
BRD4_2	BRD4	1382.4	1603.8	1394.4	1092.1	1493.1	1243.3	24495	29801	1.4472	0.073915	0.92608	0.14783	0.34127	FALSE	-0.26399
BRD4_3	BRD4	2156.6	2325.8	2292.7	2583.5	2241.2	2438.1	14313	49100	0.88837	0.81283	0.18717	0.37434	0.59586	TRUE	0.1214
BRD4_4	BRD4	2473.6	2623.8	2268.4	2135.9	2548.7	2202.2	11281	57511	1.4449	0.074238	0.92576	0.14848	0.34229	FALSE	-0.21074
BRD4_5	BRD4	98.098	123.13	30.115	119.62	110.61	74.87	313.36	1231.2	1.0216	0.15348	0.84652	0.30697	0.5332	FALSE	-0.55693
BRD4_6	BRD4	2179.3	1836.3	1713.3	1780.9	2007.8	1747.1	58802	42889	1.259	0.10401	0.89599	0.20802	0.42092	FALSE	-0.20058
BRD4_7	BRD4	1426.2	1427.4	1749.9	1904.3	1426.8	1827.1	0.75927	28184	2.3847	0.99145	0.0085475	0.017095	0.082447	TRUE	0.35658
BRD4_8	BRD4	1367.3	1520.1	1525.4	1128.1	1443.7	1326.7	11677	28595	0.69196	0.24448	0.75552	0.48896	0.69331	FALSE	-0.12185
BRD4_9	BRD4	1122.8	1156.8	1816.7	1877.3	1139.8	1847	577.78	21390	4.8353	1	6.6456e-07	1.3291e-06	3.1757e-05	TRUE	0.69589
BRF1_1	BRF1	194.69	340.51	229.13	216.1	267.6	222.62	10633	3621.2	0.74755	0.22737	0.77263	0.45473	0.66652	FALSE	-0.26444
BRF1_10	BRF1	408.99	308.59	312.93	245.04	358.79	278.99	5040.2	5184.2	1.1084	0.13385	0.86615	0.26769	0.49096	FALSE	-0.36181
BRF1_11	BRF1	46.785	56.245	34.043	67.53	51.515	50.786	44.751	485.66	0.045685	0.48178	0.51822	0.96356	0.98414	FALSE	-0.020161
BRF1_12	BRF1	547.84	547.25	418.99	616.77	547.55	517.88	0.17024	8700.7	0.31801	0.37524	0.62476	0.75047	0.87113	FALSE	-0.080205
BRF1_13	BRF1	380.32	299.47	851.73	569.18	339.89	710.45	3268.1	4852	5.3199	1	5.1923e-08	1.0385e-07	2.9503e-06	TRUE	1.0615
BRF1_14	BRF1	593.11	606.54	807.21	621.28	599.83	714.24	90.135	9729.8	1.1599	0.87696	0.12304	0.24607	0.46691	TRUE	0.25149
BRF1_15	BRF1	196.2	208.26	93.618	143.42	202.23	118.52	72.786	2571.3	1.6511	0.049357	0.95064	0.098715	0.26574	FALSE	-0.76585
BRF1_2	BRF1	194.69	141.37	152.54	166.57	168.03	159.56	1421.1	2050.6	0.18728	0.42572	0.57428	0.85144	0.9276	FALSE	-0.0742
BRF1_3	BRF1	532.75	492.53	229.13	364.66	512.64	296.9	808.7	8025.8	2.4081	0.0080169	0.99198	0.016034	0.07873	FALSE	-0.78593
BRF1_4	BRF1	190.16	57.766	45.827	97.115	123.96	71.471	8763.9	1414.7	1.3986	0.080968	0.91903	0.16194	0.36156	FALSE	-0.78602
BRF1_5	BRF1	504.07	328.35	604.92	493.29	416.21	549.1	15438	6217.6	1.6853	0.95404	0.045962	0.091924	0.25443	TRUE	0.39892
BRF1_6	BRF1	173.56	249.3	371.2	345.37	211.43	358.28	2868.8	2715	2.8184	0.99759	0.0024134	0.0048268	0.03337	TRUE	0.75813
BRF1_7	BRF1	105.64	74.487	41.899	18.651	90.065	30.275	485.35	958.41	1.9607	0.024955	0.97505	0.04991	0.17135	FALSE	-1.5419
BRF1_8	BRF1	553.87	682.55	932.25	592.33	618.21	762.29	8278.4	10097	1.4339	0.9242	0.075798	0.1516	0.3466	TRUE	0.30181
BRF1_9	BRF1	1471.5	1088.4	1108.4	1562.8	1279.9	1335.6	73359	24663	0.35438	0.63847	0.36153	0.72306	0.85519	TRUE	0.061357
BRPF1_1	BRPF1	529.73	837.6	785.6	705.53	683.66	745.57	47394	11423	0.57919	0.71877	0.28123	0.56246	0.74763	TRUE	0.12487
BRPF1_10	BRPF1	390.88	378.52	283.47	350.51	384.7	316.99	76.434	5646.2	0.90106	0.18378	0.81622	0.36756	0.58963	FALSE	-0.27848
BRPF1_11	BRPF1	1159.1	1588.6	2210.2	1505	1373.8	1857.6	92233	26903	2.9493	0.99841	0.0015924	0.0031847	0.024308	TRUE	0.43496
BRPF1_12	BRPF1	1036.8	1128	908.68	708.74	1082.4	808.71	4152.8	20074	1.9316	0.026706	0.97329	0.053412	0.18004	FALSE	-0.42006
BRPF1_13	BRPF1	255.05	226.5	176.11	173.65	240.78	174.88	407.59	3182.5	1.1682	0.12136	0.87864	0.24272	0.46316	FALSE	-0.45911
BRPF1_14	BRPF1	653.48	855.84	636.34	621.28	754.66	628.81	20475	12894	1.1083	0.13386	0.86614	0.26772	0.49096	FALSE	-0.26283
BRPF1_15	BRPF1	499.54	497.09	321.44	399.39	498.32	360.42	3.0117	7751.9	1.5662	0.058648	0.94135	0.1173	0.29637	FALSE	-0.46629
BRPF1_2	BRPF1	155.45	171.78	127.01	197.44	163.61	162.23	133.33	1984.9	0.031271	0.48753	0.51247	0.97505	0.98925	FALSE	-0.012201
BRPF1_3	BRPF1	205.25	325.31	127.01	305.49	265.28	216.25	7207.4	3582.9	0.81916	0.20635	0.79365	0.4127	0.6287	FALSE	-0.2936
BRPF1_4	BRPF1	1154.5	902.97	925.7	989.8	1028.8	957.75	31642	18860	0.517	0.30258	0.69742	0.60516	0.77612	FALSE	-0.10307
BRPF1_5	BRPF1	440.68	407.4	769.89	349.23	424.04	559.56	553.93	6361.2	1.6991	0.95535	0.044648	0.089295	0.24965	TRUE	0.39926
BRPF1_6	BRPF1	573.49	579.18	265.8	437.34	576.33	351.57	16.15	9264.7	2.3352	0.0097672	0.99023	0.019534	0.090369	FALSE	-0.71151
BRPF1_7	BRPF1	455.78	559.41	705.08	747.98	507.6	726.53	5370.5	7929.2	2.4586	0.99303	0.0069732	0.013946	0.071141	TRUE	0.51648
BRPF1_8	BRPF1	1112.3	1254.1	1861.2	2179	1183.2	2020.1	10060	22394	5.5926	1	1.1187e-08	2.2375e-08	7.2036e-07	TRUE	0.77123
BRPF1_9	BRPF1	1297.9	1508	1288.4	1326.8	1402.9	1307.6	22067	27606	0.57387	0.28303	0.71697	0.56606	0.74998	FALSE	-0.10147
BZW2_1	BZW2	611.22	594.38	653.36	571.75	602.8	612.56	141.88	9788.9	0.098618	0.53928	0.46072	0.92144	0.9644	TRUE	0.023127
BZW2_10	BZW2	765.16	752.47	602.3	666.94	758.82	634.62	80.483	12982	1.0901	0.13784	0.86216	0.27568	0.49983	FALSE	-0.25749
BZW2_11	BZW2	399.94	221.94	8828.9	5846.2	310.94	7337.5	15841	4351.1	106.52	1	0	0	0	TRUE	4.5562
BZW2_12	BZW2	418.05	636.94	724.07	1103	527.49	913.53	23958	8311.8	4.2343	0.99999	1.1465e-05	2.2931e-05	0.00040739	TRUE	0.79114
BZW2_13	BZW2	943.25	758.55	1029.1	1108.1	850.9	1068.6	17055	14940	1.7814	0.96258	0.037425	0.07485	0.22203	TRUE	0.32837
BZW2_14	BZW2	449.74	171.78	220.62	119.62	310.76	170.12	38632	4348	2.1328	0.01647	0.98353	0.032941	0.12827	FALSE	-0.86538
BZW2_15	BZW2	1795.9	1328.6	1849.4	1879.9	1562.3	1864.7	109200	31507	1.7037	0.95578	0.044223	0.088446	0.24839	TRUE	0.25513
BZW2_2	BZW2	627.82	583.74	396.73	546.03	605.78	471.38	971.84	9848.3	1.3543	0.087817	0.91218	0.17563	0.3803	FALSE	-0.36123
BZW2_3	BZW2	58.859	88.169	45.172	191.01	73.514	118.09	429.54	748.45	1.6295	0.94821	0.051791	0.10358	0.2742	TRUE	0.67651
BZW2_4	BZW2	884.39	953.13	1171.2	670.8	918.76	921	2363	16415	0.017498	0.50698	0.49302	0.98604	0.99405	TRUE	0.0035122
BZW2_5	BZW2	949.28	930.33	621.94	687.52	939.81	654.73	179.58	16878	2.1943	0.014106	0.98589	0.028212	0.11559	FALSE	-0.5208
BZW2_6	BZW2	786.29	763.11	686.75	495.22	774.7	590.98	268.54	13316	1.5921	0.055683	0.94432	0.11137	0.28679	FALSE	-0.38994
BZW2_7	BZW2	181.1	86.648	206.88	148.57	133.88	177.72	4460.8	1553.9	1.1123	0.86694	0.13306	0.26611	0.48961	TRUE	0.40608
BZW2_8	BZW2	158.47	123.13	39.28	0.64314	140.8	19.962	624.22	1652.5	3.0331	0.0012104	0.99879	0.0024209	0.019711	FALSE	-2.758
BZW2_9	BZW2	1906.1	1468.5	1124.1	1371.2	1687.3	1247.6	95767	34633	2.3625	0.0090759	0.99092	0.018152	0.08608	FALSE	-0.43522
C11orf74_1	C11orf74	176.58	145.93	172.18	320.29	161.25	246.23	469.44	1950.1	1.9243	0.97284	0.027161	0.054322	0.18146	TRUE	0.6076
C11orf74_10	C11orf74	632.35	714.47	489.04	484.29	673.41	486.66	3371.7	11213	1.7636	0.038902	0.9611	0.077803	0.22741	FALSE	-0.46774
C11orf74_11	C11orf74	227.89	636.94	396.08	706.81	432.42	551.45	83663	6515.4	1.4746	0.92985	0.070155	0.14031	0.33068	TRUE	0.35008
C11orf74_12	C11orf74	516.14	249.3	726.68	618.06	382.72	672.37	35602	5610.7	3.8669	0.99994	5.5115e-05	0.00011023	0.0016005	TRUE	0.81134
C11orf74_13	C11orf74	718.38	527.49	619.97	557.61	622.93	588.79	18218	10191	0.33823	0.3676	0.6324	0.73519	0.86164	FALSE	-0.081194
C11orf74_14	C11orf74	1660.1	2097.8	2256.6	2525	1879	2390.8	95788	39530	2.5744	0.99498	0.0050202	0.01004	0.056325	TRUE	0.3474
C11orf74_15	C11orf74	196.2	162.66	89.69	82.965	179.43	86.328	562.44	2221.6	1.9764	0.024056	0.97594	0.048112	0.16759	FALSE	-1.0469
C11orf74_2	C11orf74	445.21	594.38	405.9	607.13	519.8	506.51	11125	8163.4	0.14702	0.44156	0.55844	0.88312	0.94412	FALSE	-0.037275
C11orf74_3	C11orf74	645.93	1492.8	1864.5	2800.2	1069.4	2332.4	358580	19778	8.9809	1	1.3429e-19	2.6859e-19	2.0302e-17	TRUE	1.1243
C11orf74_4	C11orf74	630.84	950.09	752.87	846.38	790.47	799.62	50960	13649	0.078371	0.53123	0.46877	0.93753	0.97194	TRUE	0.016594
C11orf74_5	C11orf74	584.06	576.14	422.92	717.1	580.1	570.01	31.374	9338.9	0.10437	0.45844	0.54156	0.91688	0.9627	FALSE	-0.025261
C11orf74_6	C11orf74	113.19	153.54	93.618	82.965	133.36	88.292	813.88	1546.6	1.1475	0.12558	0.87442	0.25117	0.47234	FALSE	-0.58953
C11orf74_7	C11orf74	786.29	749.43	1237.3	1158.9	767.86	1198.1	679.19	13172	3.7491	0.99991	8.8742e-05	0.00017748	0.0024248	TRUE	0.6412
C11orf74_8	C11orf74	2853.9	2555.4	2047.2	2714.1	2704.6	2380.6	44555	61870	1.3027	0.096347	0.90365	0.19269	0.40189	FALSE	-0.18403
C11orf74_9	C11orf74	2005.7	2759.1	1727.7	2307	2382.4	2017.3	283770	52931	1.5868	0.056275	0.94373	0.11255	0.28895	FALSE	-0.23987
C15orf27_1	C15orf27	445.21	881.69	538.79	621.92	663.45	580.36	95255	11010	0.7919	0.21421	0.78579	0.42842	0.64369	FALSE	-0.19274
C15orf27_10	C15orf27	309.38	217.38	667.11	378.81	263.38	522.96	4232.3	3551.5	4.3557	0.99999	6.6317e-06	1.3263e-05	0.0002495	TRUE	0.98683
C15orf27_11	C15orf27	2386	1550.6	2266.5	2991.3	1968.3	2628.9	349020	41854	3.2289	0.99938	0.00062135	0.0012427	0.011905	TRUE	0.41731
C15orf27_12	C15orf27	191.67	244.74	263.18	47.593	218.21	155.39	1408.6	2821.7	1.1827	0.11846	0.88154	0.23692	0.45642	FALSE	-0.48718
C15orf27_13	C15orf27	1901.6	1438.1	1365.6	1641.3	1669.8	1503.5	107430	34193	0.89961	0.18416	0.81584	0.36833	0.59036	FALSE	-0.1513
C15orf27_14	C15orf27	1186.2	937.93	1336.2	1043.2	1062.1	1189.7	30825	19613	0.91115	0.81889	0.18111	0.36222	0.58472	TRUE	0.16354
C15orf27_15	C15orf27	2155.1	2035.5	2122.4	1732	2095.3	1927.2	7157.9	45199	0.79064	0.21458	0.78542	0.42915	0.64394	FALSE	-0.12058
C15orf27_2	C15orf27	1509.2	1793.8	1674	1632.3	1651.5	1653.1	40494	33732	0.009043	0.50361	0.49639	0.99278	0.99654	TRUE	0.0014493
C15orf27_3	C15orf27	947.77	1193.3	1092.6	1231	1070.5	1161.8	30146	19805	0.64852	0.74168	0.25832	0.51665	0.7162	TRUE	0.11792
C15orf27_4	C15orf27	416.54	647.58	298.53	675.94	532.06	487.24	26691	8400.1	0.48906	0.3124	0.6876	0.6248	0.78982	FALSE	-0.12672
C15orf27_5	C15orf27	571.98	712.95	806.55	685.59	642.47	746.07	9935.7	10585	1.007	0.84304	0.15696	0.31391	0.53891	TRUE	0.21538
C15orf27_6	C15orf27	1151.5	1064.1	952.55	1302.4	1107.8	1127.5	3820.3	20654	0.1367	0.55437	0.44563	0.89127	0.94845	TRUE	0.025338
C15orf27_7	C15orf27	977.96	986.58	1609.8	1140.3	982.27	1375.1	37.148	17819	2.9426	0.99837	0.0016275	0.003255	0.024715	TRUE	0.48489
C15orf27_8	C15orf27	1005.1	1260.2	1152.9	988.51	1132.7	1070.7	32533	21225	0.42536	0.33529	0.66471	0.67057	0.82051	FALSE	-0.0811
C15orf27_9	C15orf27	744.03	731.19	746.98	805.22	737.61	776.1	82.441	12538	0.3437	0.63446	0.36554	0.73107	0.86025	TRUE	0.073279
C17orf50_1	C17orf50	487.47	538.13	415.06	366.59	512.8	390.83	1283.4	8029	1.3613	0.086717	0.91328	0.17343	0.37803	FALSE	-0.391
C17orf50_10	C17orf50	1942.3	1099.1	1617	1223.3	1520.7	1420.1	355550	30480	0.57595	0.28232	0.71768	0.56465	0.74922	FALSE	-0.098627
C17orf50_11	C17orf50	3365.5	3748.7	2980.1	2972.6	3557.1	2976.3	73416	86678	1.9726	0.02427	0.97573	0.04854	0.1682	FALSE	-0.25708
C17orf50_12	C17orf50	863.26	674.95	667.11	783.35	769.1	725.23	17731	13198	0.3819	0.35127	0.64873	0.70254	0.84047	FALSE	-0.084626
C17orf50_13	C17orf50	973.43	1132.5	892.32	860.53	1053	876.42	12653	19406	1.2673	0.10252	0.89748	0.20503	0.41756	FALSE	-0.26449
C17orf50_14	C17orf50	1119.8	872.57	920.47	773.06	996.19	846.76	30568	18130	1.1098	0.13354	0.86646	0.26708	0.49043	FALSE	-0.23421
C17orf50_15	C17orf50	4725.3	5303.8	5743.4	6162	5014.5	5952.7	167340	132300	2.5793	0.99505	0.0049502	0.0099004	0.055728	TRUE	0.24738
C17orf50_2	C17orf50	232.42	127.69	246.16	281.05	180.05	263.6	5483.5	2231.1	1.7688	0.96154	0.038464	0.076928	0.22634	TRUE	0.54742
C17orf50_3	C17orf50	953.81	764.63	1031.1	668.23	859.22	849.67	17894	15120	0.077718	0.46903	0.53097	0.93805	0.97203	FALSE	-0.016117
C17orf50_4	C17orf50	730.45	484.93	1116.2	847.66	607.69	981.94	30141	9886.3	3.7639	0.99992	8.3626e-05	0.00016725	0.0023049	TRUE	0.6914
C17orf50_5	C17orf50	227.89	244.74	373.82	289.41	236.32	331.62	142.06	3110.5	1.7087	0.95625	0.04375	0.0875	0.24699	TRUE	0.48705
C17orf50_6	C17orf50	789.31	1099.1	1010.8	736.4	944.19	873.61	47975	16975	0.54174	0.294	0.706	0.58799	0.76558	FALSE	-0.11197
C17orf50_7	C17orf50	484.45	395.24	496.89	427.05	439.84	461.97	3979.4	6652.8	0.27127	0.60691	0.39309	0.78618	0.89118	TRUE	0.070651
C17orf50_8	C17orf50	1352.2	1734.5	1569.9	1227.8	1543.4	1398.8	73059	31039	0.82038	0.206	0.794	0.412	0.62798	FALSE	-0.14176
C17orf50_9	C17orf50	1534.8	1270.8	1552.9	1281.8	1402.8	1417.3	34849	27604	0.087182	0.53474	0.46526	0.93053	0.96838	TRUE	0.014809
C19orf10_1	C19orf10	2484.1	2058.3	1674	1521	2271.2	1597.5	90674	49909	3.0156	0.0012824	0.99872	0.0025647	0.020624	FALSE	-0.50736
C19orf10_10	C19orf10	946.26	972.9	1190.2	1336.5	959.58	1263.3	354.61	17315	2.3083	0.98951	0.010491	0.020983	0.094817	TRUE	0.39639
C19orf10_11	C19orf10	2464.5	2313.7	3134.6	3382.3	2389.1	3258.4	11377	53114	3.7721	0.99992	8.0934e-05	0.00016187	0.0022431	TRUE	0.44755
C19orf10_12	C19orf10	1580.1	1726.9	1227.5	1220	1653.5	1223.8	10770	33783	2.338	0.0096929	0.99031	0.019386	0.089781	FALSE	-0.43388
C19orf10_13	C19orf10	759.12	743.35	1078.2	1224.5	751.24	1151.4	124.37	12823	3.5338	0.9998	0.00020484	0.00040968	0.0048294	TRUE	0.61537
C19orf10_14	C19orf10	1214.9	1179.6	1573.2	1341.6	1197.3	1457.4	621.81	22721	1.7257	0.9578	0.042205	0.08441	0.24074	TRUE	0.28342
C19orf10_15	C19orf10	2132.5	1576.4	2266.5	2481.2	1854.4	2373.9	154620	38897	2.6336	0.99578	0.0042238	0.0084476	0.049838	TRUE	0.35608
C19orf10_2	C19orf10	3839.4	3236.4	3459.9	3324.4	3537.9	3392.2	181800	86102	0.49661	0.30973	0.69027	0.61946	0.78682	FALSE	-0.060664
C19orf10_3	C19orf10	973.43	1091.5	1609.2	1202	1032.4	1405.6	6966.4	18943	2.7113	0.99665	0.0033514	0.0067028	0.042768	TRUE	0.44475
C19orf10_4	C19orf10	2867.5	3265.3	3905.1	4125.1	3066.4	4015.1	79128	72204	3.5308	0.99979	0.00020719	0.00041437	0.0048618	TRUE	0.3888
C19orf10_5	C19orf10	848.17	772.24	1057.3	1148	810.2	1102.7	2882.8	14068	2.4657	0.99316	0.006838	0.013676	0.070222	TRUE	0.44415
C19orf10_6	C19orf10	849.68	1330.1	1517.5	1049	1089.9	1283.2	115420	20245	1.3588	0.9129	0.087099	0.1742	0.37852	TRUE	0.2354
C19orf10_7	C19orf10	3134.6	2705.9	3026.5	2198.9	2920.2	2612.7	91904	67993	1.1793	0.11914	0.88086	0.23828	0.45799	FALSE	-0.16047
C19orf10_8	C19orf10	1303.9	1421.3	1543.1	1414.3	1362.6	1478.7	6890.9	26635	0.71093	0.76143	0.23857	0.47713	0.68431	TRUE	0.11781
C19orf10_9	C19orf10	639.9	632.38	777.09	735.76	636.14	756.42	28.245	10457	1.1763	0.88026	0.11974	0.23948	0.4593	TRUE	0.24949
C1orf174_1	C1orf174	1620.9	1454.8	1626.2	1701.8	1537.8	1664	13793	30902	0.71763	0.76351	0.23649	0.47299	0.68094	TRUE	0.11367
C1orf174_10	C1orf174	671.59	639.98	607.53	417.4	655.79	512.47	499.54	10854	1.3756	0.084466	0.91553	0.16893	0.37159	FALSE	-0.35515
C1orf174_11	C1orf174	1307	971.37	1476.9	1102.3	1139.2	1289.6	56309	21375	1.0292	0.84831	0.15169	0.30337	0.53	TRUE	0.17884
C1orf174_12	C1orf174	2632	2271.1	1550.3	1415.6	2451.6	1482.9	65135	54827	4.1369	1.7603e-05	0.99998	3.5207e-05	0.00059019	FALSE	-0.72489
C1orf174_13	C1orf174	1862.3	2059.8	1430.5	1016.8	1961.1	1223.6	19495	41665	3.6128	0.00015146	0.99985	0.00030293	0.0037819	FALSE	-0.68003
C1orf174_14	C1orf174	3018.4	3298.7	2843.9	2543	3158.6	2693.4	39294	74884	1.6997	0.044596	0.9554	0.089193	0.24957	FALSE	-0.22974
C1orf174_15	C1orf174	1856.3	1137.1	1858	1600.1	1496.7	1729	258650	29889	1.344	0.91053	0.089474	0.17895	0.38473	TRUE	0.20807
C1orf174_2	C1orf174	416.54	559.41	643.54	594.91	487.98	619.22	10207	7555.3	1.51	0.93447	0.065526	0.13105	0.31688	TRUE	0.34303
C1orf174_3	C1orf174	854.2	1634.2	1103.1	1508.2	1244.2	1305.6	304170	23819	0.39825	0.65478	0.34522	0.69045	0.83345	TRUE	0.069512
C1orf174_4	C1orf174	1030.8	1103.6	855	1091.4	1067.2	973.21	2653.5	19729	0.66921	0.25168	0.74832	0.50336	0.70399	FALSE	-0.13289
C1orf174_5	C1orf174	1684.3	1619	1820	2228.5	1651.6	2024.2	2132.1	33735	2.0288	0.97876	0.02124	0.042481	0.15308	TRUE	0.29335
C1orf174_6	C1orf174	1761.2	2037	2664.5	1998.2	1899.1	2331.4	38025	40052	2.1599	0.98461	0.01539	0.03078	0.1228	TRUE	0.29572
C1orf174_7	C1orf174	445.21	653.66	555.16	653.43	549.44	604.3	21726	8737.6	0.58689	0.72136	0.27864	0.55728	0.74459	TRUE	0.13706
C1orf174_8	C1orf174	736.49	539.65	443.87	526.09	638.07	484.98	19372	10496	1.4943	0.067547	0.93245	0.13509	0.32352	FALSE	-0.39508
C1orf174_9	C1orf174	4002.4	3727.4	4259.3	4460.8	3864.9	4360.1	37806	96002	1.5981	0.94499	0.055005	0.11001	0.28466	TRUE	0.17388
C1orf233_1	C1orf233	765.16	940.97	434.05	556.32	853.07	495.18	15455	14987	2.9234	0.0017313	0.99827	0.0034625	0.025917	FALSE	-0.78348
C1orf233_10	C1orf233	1709.9	1696.5	1949.6	1948.1	1703.2	1948.8	90.178	35035	1.3124	0.9053	0.094698	0.1894	0.3978	TRUE	0.19426
C1orf233_11	C1orf233	710.83	708.39	909.34	975.01	709.61	942.17	2.9782	11957	2.1268	0.98328	0.016717	0.033434	0.12954	TRUE	0.40846
C1orf233_12	C1orf233	718.38	767.68	931.6	670.8	743.03	801.2	1215.2	12651	0.51719	0.69749	0.30251	0.60502	0.77612	TRUE	0.10861
C1orf233_13	C1orf233	831.57	557.89	706.39	863.1	694.73	784.74	37448	11650	0.83397	0.79785	0.20215	0.4043	0.62084	TRUE	0.17553
C1orf233_14	C1orf233	315.42	351.15	275.62	367.23	333.29	321.43	638.42	4736.8	0.17236	0.43158	0.56842	0.86316	0.93381	FALSE	-0.052125
C1orf233_15	C1orf233	1044.4	1094.5	1086.1	885.61	1069.4	985.85	1257.3	19779	0.59429	0.27616	0.72384	0.55232	0.74158	FALSE	-0.11729
C1orf233_2	C1orf233	947.77	525.97	696.57	416.11	736.87	556.34	88958	12523	1.6133	0.053344	0.94666	0.10669	0.27954	FALSE	-0.40481
C1orf233_3	C1orf233	728.94	1231.3	452.38	643.79	980.13	548.08	126190	17771	3.2409	0.00059567	0.9994	0.0011913	0.011509	FALSE	-0.83742
C1orf233_4	C1orf233	2841.8	3362.6	2435.4	2243.9	3102.2	2339.7	135590	73243	2.8176	0.0024193	0.99758	0.0048385	0.033433	FALSE	-0.40684
C1orf233_5	C1orf233	2330.2	1442.6	2947.3	2447.8	1886.4	2697.6	393890	39723	4.0699	0.99998	2.3517e-05	4.7034e-05	0.00076084	TRUE	0.51579
C1orf233_6	C1orf233	910.04	1140.1	899.52	1362.2	1025.1	1130.8	26466	18777	0.77188	0.77991	0.22009	0.44019	0.65377	TRUE	0.14154
C1orf233_7	C1orf233	926.64	1071.7	887.73	1258	999.17	1072.9	10521	18196	0.54625	0.70755	0.29245	0.58489	0.76366	TRUE	0.10255
C1orf233_8	C1orf233	0	22.802	0	0	11.401	0	259.97	78.222	2.4483	0.0071767	0.99282	0.014353	0.072652	FALSE	-3.6324
C1orf233_9	C1orf233	949.28	886.25	599.68	820.65	917.76	710.16	1986.7	16394	1.6214	0.052466	0.94753	0.10493	0.27639	FALSE	-0.36951
C1orf74_1	C1orf74	202.23	185.46	172.83	125.41	193.84	149.12	140.68	2441.6	0.9052	0.18268	0.81732	0.36536	0.58782	FALSE	-0.37618
C1orf74_10	C1orf74	591.6	407.4	762.69	1041.9	499.5	902.29	16966	7774.6	4.5682	1	2.4602e-06	4.9204e-06	0.00010401	TRUE	0.85182
C1orf74_11	C1orf74	811.95	910.57	928.32	663.08	861.26	795.7	4863.3	15164	0.53236	0.29724	0.70276	0.59447	0.76984	FALSE	-0.11408
C1orf74_12	C1orf74	1578.6	1193.3	2134.9	2595.1	1386	2365	74228	27196	5.9366	1	1.4551e-09	2.9101e-09	1.052e-07	TRUE	0.77051
C1orf74_13	C1orf74	286.75	316.19	350.9	196.8	301.47	273.85	433.48	4189.5	0.42666	0.33481	0.66519	0.66962	0.8199	FALSE	-0.13813
C1orf74_14	C1orf74	576.51	515.33	264.49	428.98	545.92	346.73	1871.6	8669.1	2.1393	0.016204	0.9838	0.032408	0.12716	FALSE	-0.65336
C1orf74_15	C1orf74	241.47	188.5	233.72	225.74	214.98	229.73	1403	2770.8	0.28013	0.6103	0.3897	0.77939	0.88708	TRUE	0.095279
C1orf74_2	C1orf74	1288.9	1100.6	1424.6	1343.5	1194.7	1384	17722	22662	1.2577	0.89574	0.10426	0.20852	0.42144	TRUE	0.21205
C1orf74_3	C1orf74	651.97	907.53	769.89	1023.2	779.75	896.57	32655	13422	1.0083	0.84335	0.15665	0.31331	0.53849	TRUE	0.20116
C1orf74_4	C1orf74	1396	1688.9	1677.3	1902.4	1542.4	1789.8	42890	31016	1.4048	0.91995	0.080046	0.16009	0.35912	TRUE	0.21448
C1orf74_5	C1orf74	2790.5	2730.2	3249.8	3042.7	2760.3	3146.2	1818.7	63442	1.5321	0.93725	0.062746	0.12549	0.30836	TRUE	0.18872
C1orf74_6	C1orf74	1562	1314.9	2214.1	2542.3	1438.5	2378.2	30526	28467	5.5698	1	1.2752e-08	2.5504e-08	8.1353e-07	TRUE	0.72495
C1orf74_7	C1orf74	239.96	249.3	341.74	343.44	244.63	342.59	43.643	3244.9	1.7196	0.95725	0.042752	0.085504	0.24308	TRUE	0.48418
C1orf74_8	C1orf74	925.14	910.57	848.45	554.39	917.85	701.42	106.09	16396	1.6903	0.045488	0.95451	0.090976	0.25265	FALSE	-0.3875
C1orf74_9	C1orf74	1738.6	1571.8	2259.3	2135.9	1655.2	2197.6	13904	33826	2.9489	0.99841	0.0015943	0.0031887	0.024324	TRUE	0.40868
C20orf202_1	C20orf202	312.4	592.86	384.29	526.09	452.63	455.19	39328	6890.4	0.030851	0.51231	0.48769	0.97539	0.98932	TRUE	0.0081217
C20orf202_10	C20orf202	1326.6	1064.1	955.82	815.51	1195.3	885.66	34447	22676	2.0565	0.019867	0.98013	0.039735	0.14603	FALSE	-0.43217
C20orf202_11	C20orf202	935.7	1115.8	993.79	1153.8	1025.7	1073.8	16216	18792	0.35052	0.63702	0.36298	0.72595	0.8565	TRUE	0.065984
C20orf202_12	C20orf202	3045.6	2356.2	3073	2856.2	2700.9	2964.6	237580	61765	1.0611	0.85569	0.14431	0.28863	0.51397	TRUE	0.13436
C20orf202_13	C20orf202	1560.5	1258.7	1912.9	1807.9	1409.6	1860.4	45548	27767	2.7054	0.99659	0.0034107	0.0068214	0.043362	TRUE	0.40009
C20orf202_14	C20orf202	1907.6	1939.7	2273	2294.7	1923.7	2283.9	514.88	40690	1.7857	0.96293	0.037072	0.074144	0.22091	TRUE	0.24751
C20orf202_15	C20orf202	2118.9	2058.3	1934.6	1913.4	2088.6	1924	1837.7	45021	0.77596	0.21889	0.78111	0.43777	0.65178	FALSE	-0.1184
C20orf202_2	C20orf202	810.44	1048.9	816.37	1251.6	929.67	1034	28433	16655	0.80815	0.7905	0.2095	0.419	0.6342	TRUE	0.15324
C20orf202_3	C20orf202	1270.7	1457.8	1577.1	1494	1364.3	1535.6	17500	26674	1.0487	0.85285	0.14715	0.29431	0.52062	TRUE	0.17051
C20orf202_4	C20orf202	368.24	554.85	263.83	539.6	461.55	401.71	17412	7057.1	0.71225	0.23815	0.76185	0.47631	0.68384	FALSE	-0.19985
C20orf202_5	C20orf202	1845.7	2339.5	2185.3	2004	2092.6	2094.7	121900	45127	0.0095861	0.50382	0.49618	0.99235	0.99627	TRUE	0.0014026
C20orf202_6	C20orf202	2168.7	2135.8	2032.8	1941	2152.3	1986.9	541.25	46714	0.76517	0.22208	0.77792	0.44417	0.65737	FALSE	-0.11529
C20orf202_7	C20orf202	547.84	489.49	595.1	409.68	518.66	502.39	1702.3	8141.6	0.18036	0.42844	0.57156	0.85687	0.93059	FALSE	-0.045902
C20orf202_8	C20orf202	993.05	957.69	988.55	906.83	975.37	947.69	625	17666	0.20825	0.41752	0.58248	0.83503	0.91718	FALSE	-0.04149
C20orf202_9	C20orf202	513.13	676.47	750.91	688.81	594.8	719.86	13340	9629.8	1.2744	0.89874	0.10126	0.20251	0.41486	TRUE	0.27489
C21orf54_1	C21orf54	1706.9	1220.7	1696.9	1229	1463.8	1463	118200	29084	0.0047609	0.4981	0.5019	0.9962	0.99836	FALSE	-0.00079991
C21orf54_10	C21orf54	2019.3	2242.2	1983	2146.2	2130.8	2064.6	24846	46141	0.30808	0.37901	0.62099	0.75802	0.8757	FALSE	-0.045496
C21orf54_11	C21orf54	291.27	328.35	187.24	383.31	309.81	285.27	687.38	4331.8	0.37283	0.35464	0.64536	0.70927	0.84514	FALSE	-0.11865
C21orf54_12	C21orf54	1510.7	1298.2	1976.5	1796.3	1404.5	1886.4	22577	27642	2.8986	0.99813	0.0018742	0.0037484	0.027614	TRUE	0.42534
C21orf54_13	C21orf54	425.59	332.91	588.55	513.87	379.25	551.21	4294.8	5548.5	2.3085	0.98952	0.010485	0.02097	0.094807	TRUE	0.53826
C21orf54_14	C21orf54	1047.4	980.5	1674	1486.9	1013.9	1580.5	2236.7	18527	4.1622	0.99998	1.5759e-05	3.1518e-05	0.0005341	TRUE	0.63987
C21orf54_15	C21orf54	2162.7	2610.1	2477.3	2627.9	2386.4	2552.6	100090	53040	0.72163	0.76474	0.23526	0.47052	0.67908	TRUE	0.097089
C21orf54_2	C21orf54	1373.4	1445.7	1310.7	1331.9	1409.5	1321.3	2613.3	27765	0.5294	0.29826	0.70174	0.59652	0.77169	FALSE	-0.093171
C21orf54_3	C21orf54	446.72	453	582.66	383.96	449.86	483.31	19.739	6838.9	0.40441	0.65705	0.34295	0.68591	0.83086	TRUE	0.10323
C21orf54_4	C21orf54	1571.1	1964	1465.2	1465.7	1767.6	1465.4	77210	36669	1.5777	0.057319	0.94268	0.11464	0.29172	FALSE	-0.27025
C21orf54_5	C21orf54	996.07	770.72	1457.3	1130	883.39	1293.6	25392	15643	3.2801	0.99948	0.00051877	0.0010375	0.010262	TRUE	0.5498
C21orf54_6	C21orf54	313.91	221.94	873.33	1049	267.93	961.15	4229.3	3626.6	11.511	1	5.7903e-31	1.1581e-30	1.3888e-28	TRUE	1.839
C21orf54_7	C21orf54	715.36	1115.8	931.6	1075.3	915.57	1003.5	80173	16346	0.68747	0.75411	0.24589	0.49179	0.69563	TRUE	0.13211
C21orf54_8	C21orf54	1584.7	1781.6	2117.2	2635.6	1683.1	2376.4	19397	34528	3.7309	0.9999	9.5397e-05	0.00019079	0.0025725	TRUE	0.49738
C21orf54_9	C21orf54	689.7	782.88	645.51	503.58	736.29	574.54	4340.8	12510	1.4461	0.074075	0.92592	0.14815	0.34173	FALSE	-0.35731
C2orf78_1	C2orf78	1634.5	1539.9	1677.9	1553.8	1587.2	1615.9	4469.4	32125	0.16009	0.5636	0.4364	0.87281	0.93896	TRUE	0.025833
C2orf78_10	C2orf78	196.2	115.53	217.35	182.65	155.86	200	3253.3	1870.8	1.0205	0.84623	0.15377	0.30754	0.5337	TRUE	0.3577
C2orf78_11	C2orf78	496.52	288.83	334.54	358.23	392.68	346.38	21569	5789.9	0.60838	0.27147	0.72853	0.54293	0.73523	FALSE	-0.18048
C2orf78_12	C2orf78	718.38	563.98	534.21	493.93	641.18	514.07	11920	10558	1.237	0.10805	0.89195	0.2161	0.43075	FALSE	-0.31819
C2orf78_13	C2orf78	1097.2	1059.5	1453.4	1441.9	1078.4	1447.6	708.37	19982	2.6124	0.9955	0.0044957	0.0089913	0.052108	TRUE	0.42453
C2orf78_14	C2orf78	772.71	571.58	430.12	422.55	672.14	426.33	20227	11187	2.324	0.010062	0.98994	0.020124	0.092205	FALSE	-0.65555
C2orf78_15	C2orf78	733.47	308.59	322.75	229.6	521.03	276.18	90260	8187.1	2.7061	0.0034044	0.9966	0.0068087	0.043304	FALSE	-0.91332
C2orf78_2	C2orf78	523.69	612.62	595.75	871.46	568.15	733.6	3954.3	9103.8	1.734	0.95854	0.041457	0.082914	0.23805	TRUE	0.36815
C2orf78_3	C2orf78	955.32	737.27	1120.1	949.92	846.3	1035	23772	14841	1.5493	0.93934	0.06066	0.12132	0.30213	TRUE	0.29013
C2orf78_4	C2orf78	466.34	437.8	390.18	311.28	452.07	350.73	407.2	6880	1.2218	0.1109	0.8891	0.2218	0.43781	FALSE	-0.36526
C2orf78_5	C2orf78	1370.3	1018.5	1305.4	1414.9	1194.4	1360.2	61898	22655	1.1012	0.86459	0.13541	0.27083	0.49426	TRUE	0.18732
C2orf78_6	C2orf78	1285.8	1070.2	982.01	886.89	1178	934.45	23252	22273	1.632	0.051343	0.94866	0.10269	0.27255	FALSE	-0.33384
C2orf78_7	C2orf78	327.49	258.43	107.37	317.07	292.96	212.22	2385.3	4045.3	1.2695	0.10213	0.89787	0.20427	0.41639	FALSE	-0.46329
C2orf78_8	C2orf78	1065.5	854.32	1197.4	1164.7	959.91	1181.1	22296	17322	1.6803	0.95355	0.046447	0.092893	0.25638	TRUE	0.29884
C2orf78_9	C2orf78	710.83	419.56	467.43	508.08	565.2	487.76	42419	9045.7	0.81419	0.20777	0.79223	0.41554	0.63087	FALSE	-0.21218
C3_1	C3	606.7	971.37	758.11	935.77	789.04	846.94	66496	13619	0.4962	0.69012	0.30988	0.61976	0.78705	TRUE	0.10205
C3_10	C3	1886.5	2351.7	1782.7	1845.2	2119.1	1813.9	108200	45830	1.4254	0.077015	0.92299	0.15403	0.35008	FALSE	-0.22421
C3_11	C3	2161.2	2227	1517.5	1875.4	2194.1	1696.5	2168.3	47833	2.2753	0.011444	0.98856	0.022888	0.10105	FALSE	-0.3709
C3_12	C3	469.36	708.39	553.2	471.42	588.87	512.31	28568	9512.4	0.78502	0.21622	0.78378	0.43244	0.64646	FALSE	-0.20058
C3_13	C3	605.19	638.46	784.3	560.18	621.82	672.24	553.65	10169	0.49991	0.69143	0.30857	0.61714	0.78548	TRUE	0.11229
C3_14	C3	813.45	500.13	659.91	472.07	656.79	565.99	49087	10875	0.87076	0.19194	0.80806	0.38388	0.60515	FALSE	-0.21431
C3_15	C3	867.79	1080.8	1033.1	863.74	974.31	948.41	22693	17642	0.195	0.4227	0.5773	0.84539	0.92384	FALSE	-0.03883
C3_2	C3	1397.5	1466.9	1287.7	1294	1432.2	1290.9	2410.3	28316	0.84005	0.20044	0.79956	0.40088	0.61817	FALSE	-0.14981
C3_3	C3	787.8	833.04	276.27	425.76	810.42	351.02	1023.5	14073	3.8726	5.3839e-05	0.99995	0.00010768	0.0015707	FALSE	-1.2048
C3_4	C3	923.63	991.14	784.3	791.71	957.38	788	2278.9	17266	1.289	0.098696	0.9013	0.19739	0.40834	FALSE	-0.28057
C3_5	C3	1915.2	1761.9	1612.5	1350.6	1838.5	1481.5	11753	38487	1.8197	0.034405	0.96559	0.068811	0.21076	FALSE	-0.31126
C3_6	C3	3474.2	3884	3332.3	3573.3	3679.1	3452.8	83975	90351	0.75281	0.22578	0.77422	0.45157	0.66405	FALSE	-0.091554
C3_7	C3	1201.3	931.85	872.02	1173.1	1066.6	1022.6	36306	19715	0.31356	0.37693	0.62307	0.75385	0.87323	FALSE	-0.060758
C3_8	C3	590.09	419.56	900.17	850.88	504.83	875.53	14541	7876.3	4.177	0.99999	1.4772e-05	2.9544e-05	0.00050684	TRUE	0.79315
C3_9	C3	1477.5	1076.3	1289.7	899.11	1276.9	1094.4	80495	24591	1.1636	0.12229	0.87771	0.24457	0.46535	FALSE	-0.22229
C3AR1_1	C3AR1	1518.2	1622	1525.4	1695.3	1570.1	1610.4	5382.1	31701	0.22595	0.58938	0.41062	0.82124	0.90842	TRUE	0.036477
C3AR1_10	C3AR1	1.5092	16.722	2.6187	0	9.1154	1.3093	115.71	59.738	1.7262	0.042152	0.95785	0.084304	0.24067	FALSE	-2.131
C3AR1_11	C3AR1	772.71	512.29	1016	946.06	642.5	981.06	33908	10585	3.2907	0.9995	0.00049975	0.00099949	0.0099725	TRUE	0.60987
C3AR1_12	C3AR1	1133.4	971.37	1334.9	1391.1	1052.4	1363	13127	19393	2.2304	0.98714	0.01286	0.025719	0.10844	TRUE	0.3728
C3AR1_13	C3AR1	1220.9	1231.3	1122.1	986.58	1226.1	1054.3	53.907	23396	1.1231	0.1307	0.8693	0.2614	0.48492	FALSE	-0.21757
C3AR1_14	C3AR1	642.92	831.52	816.37	726.75	737.22	771.56	17786	12530	0.30682	0.62051	0.37949	0.75898	0.87633	TRUE	0.065604
C3AR1_15	C3AR1	588.59	483.41	307.7	480.43	536	394.06	5531.2	8476.3	1.5416	0.061579	0.93842	0.12316	0.30483	FALSE	-0.44283
C3AR1_2	C3AR1	408.99	217.38	199.67	373.02	313.19	286.35	18357	4389.6	0.40507	0.34271	0.65729	0.68543	0.83053	FALSE	-0.12882
C3AR1_3	C3AR1	442.19	440.84	369.89	419.33	441.52	394.61	0.91181	6683.8	0.57378	0.28306	0.71694	0.56612	0.74998	FALSE	-0.16166
C3AR1_4	C3AR1	2810.1	3155.8	3075.6	3467.8	2983	3271.7	59758	69795	1.093	0.86281	0.13719	0.27438	0.4982	TRUE	0.13326
C3AR1_5	C3AR1	641.41	1001.8	879.88	1146.1	821.59	1013	64934	14311	1.5998	0.94518	0.054819	0.10964	0.28405	TRUE	0.30178
C3AR1_6	C3AR1	1949.9	2778.8	2367.3	2744.3	2364.4	2555.8	343580	52438	0.83599	0.79842	0.20158	0.40316	0.62004	TRUE	0.11228
C3AR1_7	C3AR1	1960.4	2027.9	2263.9	2242.6	1994.2	2253.2	2273.9	42531	1.2563	0.8955	0.1045	0.20901	0.42186	TRUE	0.17614
C3AR1_8	C3AR1	153.94	148.97	176.76	83.609	151.46	130.18	12.316	1806.4	0.50084	0.30824	0.69176	0.61648	0.78508	FALSE	-0.21679
C3AR1_9	C3AR1	1036.8	1232.8	1300.2	1214.3	1134.8	1257.2	19213	21275	0.83908	0.79929	0.20071	0.40142	0.61855	TRUE	0.14763
C3orf43_1	C3orf43	277.69	749.43	1048.8	976.93	513.56	1012.9	111270	8043.6	5.5672	1	1.2947e-08	2.5893e-08	8.2383e-07	TRUE	0.97844
C3orf43_10	C3orf43	731.96	1222.2	1231.4	1196.9	977.08	1214.2	120170	17704	1.7819	0.96261	0.037387	0.074774	0.22194	TRUE	0.31313
C3orf43_11	C3orf43	2538.5	3105.7	3056	2760.4	2822.1	2908.2	160860	65192	0.33731	0.63206	0.36794	0.73589	0.86227	TRUE	0.043354
C3orf43_12	C3orf43	451.25	390.68	246.16	246.32	420.96	246.24	1834.4	6304.7	2.2005	0.013886	0.98611	0.027772	0.11485	FALSE	-0.77121
C3orf43_13	C3orf43	402.95	326.83	284.13	360.8	364.89	322.47	2897.3	5292.4	0.58321	0.27987	0.72013	0.55975	0.74593	FALSE	-0.17781
C3orf43_14	C3orf43	676.12	753.99	467.43	529.95	715.06	498.69	3032.3	12069	1.9694	0.024451	0.97555	0.048903	0.16924	FALSE	-0.51903
C3orf43_15	C3orf43	335.04	408.92	206.22	414.83	371.98	310.52	2729.1	5418.5	0.83488	0.20189	0.79811	0.40378	0.62048	FALSE	-0.25976
C3orf43_2	C3orf43	722.9	653.66	941.42	1067.6	688.28	1004.5	2397.1	11518	2.9466	0.99839	0.0016062	0.0032124	0.024489	TRUE	0.54477
C3orf43_3	C3orf43	831.57	687.11	1130.6	1267	759.34	1198.8	10434	12993	3.8555	0.99994	5.7747e-05	0.00011549	0.0016691	TRUE	0.65809
C3orf43_4	C3orf43	170.54	173.3	106.06	114.48	171.92	110.27	3.8037	2108.6	1.3431	0.089626	0.91037	0.17925	0.3851	FALSE	-0.63605
C3orf43_5	C3orf43	904.01	890.81	869.4	819.36	897.41	844.38	87.113	15948	0.41986	0.33729	0.66271	0.67459	0.82267	FALSE	-0.087763
C3orf43_6	C3orf43	390.88	314.67	519.15	313.21	352.78	416.18	2904	5078	0.88979	0.81321	0.18679	0.37358	0.59525	TRUE	0.23784
C3orf43_7	C3orf43	837.6	524.45	800.01	689.45	681.03	744.73	49032	11369	0.59744	0.72489	0.27511	0.55021	0.7405	TRUE	0.12882
C3orf43_8	C3orf43	867.79	1115.8	835.36	1033.5	991.79	934.45	30753	18031	0.42703	0.33468	0.66532	0.66936	0.81971	FALSE	-0.085832
C3orf43_9	C3orf43	949.28	1088.4	771.86	947.99	1018.9	859.92	9680.5	18637	1.1642	0.12218	0.87782	0.24436	0.46521	FALSE	-0.2444
C4BPB_1	C4BPB	484.45	548.77	583.31	872.1	516.61	727.71	2068.7	8102.2	2.3452	0.99049	0.0095089	0.019018	0.088702	TRUE	0.49347
C4BPB_10	C4BPB	1380.9	1333.2	844.52	1312	1357	1078.3	1139.6	26500	1.7125	0.043405	0.9566	0.08681	0.24549	FALSE	-0.33147
C4BPB_11	C4BPB	1186.2	1403.1	1846.8	1650.3	1294.7	1748.6	23517	25012	2.8701	0.99795	0.002052	0.004104	0.029605	TRUE	0.43331
C4BPB_12	C4BPB	442.19	446.92	642.23	537.67	444.56	589.95	11.187	6740.2	1.7709	0.96171	0.038286	0.076573	0.22545	TRUE	0.40742
C4BPB_13	C4BPB	1187.7	1216.1	735.19	856.67	1201.9	795.93	402.83	22830	2.687	0.0036046	0.9964	0.0072093	0.044756	FALSE	-0.59402
C4BPB_14	C4BPB	1545.4	1298.2	1541.7	1461.9	1421.8	1501.8	30556	28063	0.47754	0.68351	0.31649	0.63298	0.79527	TRUE	0.078916
C4BPB_15	C4BPB	676.12	753.99	826.19	724.82	715.06	775.51	3032.3	12069	0.55026	0.70893	0.29107	0.58214	0.76177	TRUE	0.11693
C4BPB_2	C4BPB	493.51	624.78	1207.9	852.16	559.14	1030	8616.6	8927.1	4.9837	1	3.1198e-07	6.2395e-07	1.5689e-05	TRUE	0.8802
C4BPB_3	C4BPB	821	741.83	1071	1218.8	781.42	1144.9	3133.8	13458	3.1333	0.99914	0.00086429	0.0017286	0.015312	TRUE	0.55047
C4BPB_4	C4BPB	107.15	173.3	115.88	63.028	140.22	89.452	2187.5	1644.3	1.2534	0.10502	0.89498	0.21004	0.423	FALSE	-0.64276
C4BPB_5	C4BPB	1925.7	1793.8	2317.5	2234.9	1859.8	2276.2	8706	39034	2.108	0.98248	0.017516	0.035033	0.13378	TRUE	0.29139
C4BPB_6	C4BPB	988.52	934.89	716.86	794.28	961.71	755.57	1438.1	17362	1.5644	0.058863	0.94114	0.11773	0.29704	FALSE	-0.34762
C4BPB_7	C4BPB	1827.6	2032.4	1326.4	1735.2	1930	1530.8	20973	40856	1.9753	0.024119	0.97588	0.048239	0.16772	FALSE	-0.33416
C4BPB_8	C4BPB	2081.2	2327.3	2548.6	2514	2204.3	2531.3	30300	48106	1.4913	0.93205	0.067948	0.1359	0.32447	TRUE	0.19952
C4BPB_9	C4BPB	217.32	162.66	147.3	210.31	189.99	178.8	1494.3	2382.4	0.22924	0.40934	0.59066	0.81868	0.90779	FALSE	-0.087068
C5_1	C5	668.57	709.91	727.99	888.82	689.24	808.41	854.37	11537	1.1095	0.86638	0.13362	0.26723	0.4905	TRUE	0.22977
C5_10	C5	1996.7	1830.3	1719.2	1893.4	1913.5	1806.3	13845	40425	0.53303	0.297	0.703	0.59401	0.76971	FALSE	-0.083111
C5_11	C5	1288.9	1637.2	1791.8	1897.9	1463	1844.9	60674	29065	2.2398	0.98745	0.012553	0.025106	0.10708	TRUE	0.33436
C5_12	C5	654.99	570.06	1185	1054.8	612.52	1119.9	3606.9	9982.9	5.0777	1	1.9105e-07	3.8209e-07	9.9837e-06	TRUE	0.86941
C5_13	C5	27.165	38.004	51.719	31.514	32.585	41.616	58.734	278.51	0.5412	0.69813	0.30187	0.60373	0.77585	TRUE	0.34361
C5_14	C5	1350.7	1298.2	1357.8	1103.6	1324.5	1230.7	1379.2	25721	0.5846	0.27941	0.72059	0.55882	0.74517	FALSE	-0.10584
C5_15	C5	1279.8	1283	993.14	975.65	1281.4	984.39	5.1517	24698	1.8899	0.029385	0.97062	0.05877	0.19138	FALSE	-0.38008
C5_2	C5	2248.7	1742.1	2045.2	1906.3	1995.4	1975.7	128330	42563	0.095295	0.46204	0.53796	0.92408	0.96576	FALSE	-0.014278
C5_3	C5	226.38	468.21	837.98	862.46	347.29	850.22	29240	4981.6	7.1256	1	5.1829e-13	1.0366e-12	5.192e-11	TRUE	1.2892
C5_4	C5	267.13	311.63	314.9	370.45	289.38	342.67	990.27	3984.9	0.84426	0.80074	0.19926	0.39853	0.61657	TRUE	0.2431
C5_5	C5	233.92	282.75	178.73	578.19	258.34	378.46	1191.8	3468.5	2.0396	0.9793	0.020696	0.041392	0.15042	TRUE	0.54911
C5_6	C5	384.84	307.07	460.23	187.8	345.96	324.02	3024.4	4958.1	0.31161	0.37767	0.62233	0.75534	0.87417	FALSE	-0.094248
C5_7	C5	795.34	705.35	964.98	885.61	750.35	925.3	4049.6	12804	1.5461	0.93896	0.06104	0.12208	0.30318	TRUE	0.30199
C5_8	C5	252.04	174.82	499.51	228.32	213.43	363.91	2981.3	2746.3	2.8716	0.99796	0.0020418	0.0040836	0.029525	TRUE	0.76708
C5_9	C5	357.68	741.83	369.89	439.91	549.76	404.9	73787	8743.7	1.5491	0.060675	0.93932	0.12135	0.30213	FALSE	-0.44029
C5AR2_1	C5AR2	2710.5	1979.2	3032.4	2328.8	2344.9	2680.6	267380	51907	1.4737	0.92972	0.070281	0.14056	0.33096	TRUE	0.19298
C5AR2_10	C5AR2	2476.6	2965.8	1905.7	2163.5	2721.2	2034.6	119670	62337	2.7498	0.0029813	0.99702	0.0059627	0.039182	FALSE	-0.41929
C5AR2_11	C5AR2	1094.2	1181.2	1186.9	1118.4	1137.7	1152.7	3783.7	21340	0.10276	0.54092	0.45908	0.91815	0.96332	TRUE	0.018896
C5AR2_12	C5AR2	1934.8	1582.5	1790.5	1701.1	1758.6	1745.8	62061	36442	0.06711	0.47325	0.52675	0.94649	0.9764	FALSE	-0.010542
C5AR2_13	C5AR2	1871.4	1886.5	1905.1	1717.2	1879	1811.1	114.08	39530	0.34106	0.36653	0.63347	0.73306	0.86081	FALSE	-0.053
C5AR2_14	C5AR2	404.46	304.03	246.16	210.31	354.25	228.23	5043.5	5104	1.7639	0.038876	0.96112	0.077752	0.22737	FALSE	-0.63201
C5AR2_15	C5AR2	1565	1758.8	1679.2	1973.8	1661.9	1826.5	18775	33994	0.89272	0.814	0.186	0.37201	0.5936	TRUE	0.13616
C5AR2_2	C5AR2	576.51	550.29	573.49	441.84	563.4	507.67	343.69	9010.5	0.58718	0.27854	0.72146	0.55708	0.74445	FALSE	-0.15001
C5AR2_3	C5AR2	1521.3	1609.8	1827.2	2117.9	1565.6	1972.5	3922.4	31588	2.2899	0.98899	0.011015	0.02203	0.098127	TRUE	0.33318
C5AR2_4	C5AR2	1367.3	1483.7	1420.6	1748.7	1425.5	1584.7	6767.1	28152	0.94867	0.82861	0.17139	0.34279	0.56857	TRUE	0.15262
C5AR2_5	C5AR2	1302.4	845.2	964.98	1141.6	1073.8	1053.3	104530	19879	0.14565	0.4421	0.5579	0.88419	0.94431	FALSE	-0.027832
C5AR2_6	C5AR2	1930.3	1924.5	1338.8	1890.8	1927.4	1614.8	16.529	40787	1.5477	0.060851	0.93915	0.1217	0.30245	FALSE	-0.25512
C5AR2_7	C5AR2	381.83	349.63	915.88	1157.7	365.73	1036.8	518.15	5307.2	9.2112	1	1.6128e-20	3.2256e-20	2.5462e-18	TRUE	1.5007
C5AR2_8	C5AR2	3108.9	2327.3	2519.8	3022.1	2718.1	2771	305440	62251	0.21177	0.58386	0.41614	0.83229	0.91537	TRUE	0.027764
C5AR2_9	C5AR2	208.27	342.03	506.06	662.44	275.15	584.25	8946.5	3746.6	5.0499	1	2.2106e-07	4.4213e-07	1.1417e-05	TRUE	1.0836
C5orf15_1	C5orf15	897.97	1085.4	1028.5	1166	991.68	1097.3	17562	18029	0.78628	0.78415	0.21585	0.4317	0.64623	TRUE	0.14581
C5orf15_10	C5orf15	2244.2	1971.6	2525.7	2373.2	2107.9	2449.5	37138	45533	1.6007	0.94527	0.054725	0.10945	0.28386	TRUE	0.21656
C5orf15_11	C5orf15	917.59	784.4	1215.1	1014.2	850.99	1114.7	8870.1	14942	2.1569	0.98449	0.015506	0.031011	0.12353	TRUE	0.38897
C5orf15_12	C5orf15	301.84	405.88	350.25	624.49	353.86	487.37	5412.3	5097.1	1.8701	0.96926	0.030738	0.061476	0.19726	TRUE	0.46073
C5orf15_13	C5orf15	1476	1155.3	1190.8	1339	1315.7	1264.9	51417	25511	0.31753	0.37542	0.62458	0.75084	0.87128	FALSE	-0.056671
C5orf15_14	C5orf15	615.75	872.57	790.84	863.1	744.16	826.97	32977	12675	0.73557	0.769	0.231	0.46199	0.67298	TRUE	0.15203
C5orf15_15	C5orf15	632.35	650.62	756.8	771.13	641.49	763.96	166.93	10565	1.1916	0.88329	0.11671	0.23343	0.45221	TRUE	0.25172
C5orf15_2	C5orf15	1107.7	1389.4	1605.3	1335.2	1248.6	1470.2	39669	23923	1.4329	0.92406	0.075944	0.15189	0.34701	TRUE	0.23556
C5orf15_3	C5orf15	576.51	524.45	455	701.67	550.48	578.33	1355.1	8757.9	0.29761	0.617	0.383	0.766	0.8795	TRUE	0.07108
C5orf15_4	C5orf15	947.77	808.72	894.93	460.49	878.25	677.71	9668	15532	1.6091	0.053799	0.9462	0.1076	0.2808	FALSE	-0.37347
C5orf15_5	C5orf15	464.83	530.53	369.89	435.41	497.68	402.65	2158.3	7739.9	1.0802	0.14002	0.85998	0.28005	0.50481	FALSE	-0.30502
C5orf15_6	C5orf15	393.9	632.38	701.15	865.03	513.14	783.09	28437	8035.5	3.0115	0.9987	0.0013	0.0026	0.020867	TRUE	0.60886
C5orf15_7	C5orf15	78.478	92.729	197.06	182.01	85.604	189.53	101.55	900.89	3.4626	0.99973	0.00026808	0.00053616	0.0059919	TRUE	1.1375
C5orf15_8	C5orf15	694.23	881.69	868.75	1183.4	787.96	1026.1	17570	13596	2.0421	0.97943	0.020572	0.041144	0.14983	TRUE	0.38051
C5orf15_9	C5orf15	553.87	843.68	1374.8	1354.5	698.78	1364.6	41995	11733	6.1471	1	3.9454e-10	7.8907e-10	3.0948e-08	TRUE	0.9646
CAB39_1	CAB39	51.313	114.01	35.352	0	82.662	17.676	1965.6	863.33	2.288	0.011068	0.98893	0.022137	0.098463	FALSE	-2.1634
CAB39_10	CAB39	55.84	288.83	282.16	544.74	172.33	413.45	27142	2114.9	5.2431	1	7.8959e-08	1.5792e-07	4.3963e-06	TRUE	1.2577
CAB39_11	CAB39	1450.3	779.84	740.43	1335.2	1115.1	1037.8	224780	20821	0.53561	0.29611	0.70389	0.59223	0.76844	FALSE	-0.10353
CAB39_12	CAB39	484.45	703.83	387.56	416.11	594.14	401.84	24063	9616.8	1.9609	0.024943	0.97506	0.049886	0.17135	FALSE	-0.56302
CAB39_13	CAB39	67.914	94.249	98.855	0	81.081	49.428	346.78	843.27	1.1004	0.13558	0.86442	0.27117	0.49445	FALSE	-0.70284
CAB39_14	CAB39	424.08	539.65	480.53	572.4	481.87	526.46	6678.2	7439.6	0.51702	0.69743	0.30257	0.60514	0.77612	TRUE	0.12744
CAB39_15	CAB39	329	139.85	327.99	157.57	234.43	242.78	17889	3080.2	0.15047	0.5598	0.4402	0.8804	0.94283	TRUE	0.050289
CAB39_2	CAB39	354.66	802.64	564.98	1213	578.65	888.97	100340	9310.3	3.2161	0.99935	0.00064965	0.0012993	0.012323	TRUE	0.61858
CAB39_3	CAB39	113.19	101.85	72.668	18.651	107.52	45.66	64.292	1189.3	1.8049	0.035548	0.96445	0.071097	0.21575	FALSE	-1.2177
CAB39_4	CAB39	811.95	530.53	1127.3	935.13	671.24	1031.2	39597	11169	3.4064	0.99967	0.0003291	0.0006582	0.007089	TRUE	0.61873
CAB39_5	CAB39	172.05	77.528	22.259	189.73	124.79	105.99	4467.1	1426.2	0.49861	0.30903	0.69097	0.61805	0.78587	FALSE	-0.23347
CAB39_6	CAB39	2164.2	2195.1	2424.9	1614.9	2179.6	2019.9	477.78	47446	0.73328	0.2317	0.7683	0.46339	0.67375	FALSE	-0.10974
CAB39_7	CAB39	466.34	687.11	766.62	600.05	576.72	683.34	24369	9272.4	1.1072	0.86589	0.13411	0.26822	0.49131	TRUE	0.24432
CAB39_8	CAB39	31.693	47.125	32.734	0	39.409	16.367	119.07	350.78	1.3209	0.093263	0.90674	0.18653	0.39472	FALSE	-1.2183
CAB39_9	CAB39	283.73	299.47	274.31	212.24	291.6	243.27	123.89	4022.3	0.76199	0.22303	0.77697	0.44606	0.65932	FALSE	-0.26043
CABIN1_1	CABIN1	289.77	639.98	461.54	495.86	464.87	478.7	61326	7119.5	0.1639	0.56509	0.43491	0.86981	0.9373	TRUE	0.042202
CABIN1_10	CABIN1	701.77	673.43	427.5	438.62	687.6	433.06	401.83	11503	2.3732	0.0088168	0.99118	0.017634	0.084295	FALSE	-0.66577
CABIN1_11	CABIN1	578.02	494.05	578.73	389.74	536.03	484.24	3525.7	8477	0.56259	0.28686	0.71314	0.57372	0.75508	FALSE	-0.14633
CABIN1_12	CABIN1	833.07	1004.8	680.86	756.98	918.95	718.92	14748	16420	1.561	0.059259	0.94074	0.11852	0.2982	FALSE	-0.35372
CABIN1_13	CABIN1	1307	1418.3	1218.3	1645.8	1362.6	1432.1	6198	26635	0.42551	0.66477	0.33523	0.67047	0.82051	TRUE	0.07166
CABIN1_14	CABIN1	1207.4	773.76	662.53	718.39	990.55	690.46	94004	18004	2.2366	0.012658	0.98734	0.025315	0.10753	FALSE	-0.52005
CABIN1_15	CABIN1	573.49	377	673.66	619.35	475.25	646.5	19305	7314.5	2.0024	0.97738	0.02262	0.04524	0.16043	TRUE	0.44318
CABIN1_2	CABIN1	662.54	647.58	741.74	875.96	655.06	808.85	111.79	10839	1.4772	0.93018	0.069816	0.13963	0.32966	TRUE	0.30383
CABIN1_3	CABIN1	232.42	190.02	226.52	183.94	211.22	205.23	898.76	2711.6	0.11506	0.4542	0.5458	0.9084	0.95776	FALSE	-0.041305
CABIN1_4	CABIN1	256.56	266.03	349.59	169.79	261.29	259.69	44.776	3517.1	0.027028	0.48922	0.51078	0.97844	0.99107	FALSE	-0.0088411
CABIN1_5	CABIN1	116.21	127.69	236.34	262.4	121.95	249.37	65.948	1386.7	3.4217	0.99969	0.00031134	0.00062268	0.0067649	TRUE	1.026
CABIN1_6	CABIN1	654.99	355.71	652.71	718.39	505.35	685.55	44783	7886.3	2.0291	0.97878	0.021223	0.042445	0.15302	TRUE	0.43922
CABIN1_7	CABIN1	814.96	715.99	905.41	549.89	765.48	727.65	4897.9	13122	0.33024	0.37061	0.62939	0.74122	0.86543	FALSE	-0.07302
CABIN1_8	CABIN1	439.18	355.71	365.31	404.54	397.44	384.92	3482.8	5876.1	0.16337	0.43511	0.56489	0.87023	0.93758	FALSE	-0.046073
CABIN1_9	CABIN1	958.34	1010.9	754.84	949.92	984.62	852.38	1381.3	17871	0.9892	0.16128	0.83872	0.32257	0.54671	FALSE	-0.20784
CAPN8_1	CAPN8	143.37	68.407	56.302	44.377	105.89	50.339	2810	1167.4	1.6346	0.051069	0.94893	0.10214	0.27158	FALSE	-1.058
CAPN8_10	CAPN8	538.78	985.06	978.08	836.09	761.92	907.08	99580	13047	1.2709	0.89811	0.10189	0.20377	0.41601	TRUE	0.25129
CAPN8_11	CAPN8	484.45	538.13	281.51	405.18	511.29	343.34	1440.9	8000	1.8777	0.030211	0.96979	0.060421	0.19479	FALSE	-0.57311
CAPN8_12	CAPN8	1142.5	846.72	1023.9	1504.3	994.59	1264.1	43730	18094	2.0037	0.97745	0.022554	0.045108	0.16005	TRUE	0.34564
CAPN8_13	CAPN8	292.78	442.36	195.75	79.107	367.57	137.43	11187	5340	3.1495	0.00081765	0.99918	0.0016353	0.014727	FALSE	-1.4128
CAPN8_14	CAPN8	1341.7	975.94	993.14	915.19	1158.8	954.16	66882	21828	1.3851	0.08301	0.91699	0.16602	0.36778	FALSE	-0.28006
CAPN8_15	CAPN8	650.46	1175.1	1225.5	701.67	912.77	963.61	137610	16284	0.39839	0.65483	0.34517	0.69035	0.83345	TRUE	0.078111
CAPN8_2	CAPN8	1971	2325.8	2240.3	1778.9	2148.4	2009.6	62949	46611	0.64294	0.26013	0.73987	0.52026	0.71886	FALSE	-0.096313
CAPN8_3	CAPN8	2582.2	2442.9	1998.1	1577.6	2512.6	1787.8	9709.2	56510	3.0486	0.0011495	0.99885	0.0022989	0.018901	FALSE	-0.4907
CAPN8_4	CAPN8	1735.6	1881.9	2377.8	2227.8	1808.8	2302.8	10712	37723	2.5437	0.99452	0.0054841	0.010968	0.060024	TRUE	0.34822
CAPN8_5	CAPN8	156.96	247.78	208.19	94.542	202.37	151.36	4124.9	2573.5	1.0056	0.15731	0.84269	0.31462	0.53955	FALSE	-0.41659
CAPN8_6	CAPN8	2671.3	2207.3	2633.1	3056.9	2439.3	2845	107660	54489	1.738	0.9589	0.041102	0.082204	0.23672	TRUE	0.22188
CAPN8_7	CAPN8	587.08	840.64	655.98	795.57	713.86	725.77	32148	12045	0.10857	0.54323	0.45677	0.91355	0.96093	TRUE	0.023848
CAPN8_8	CAPN8	300.33	345.07	270.38	394.25	322.7	332.31	1001	4553.4	0.14243	0.55663	0.44337	0.88674	0.94606	TRUE	0.042213
CAPN8_9	CAPN8	1835.2	1734.5	1558.8	2121.7	1784.8	1840.3	5069.1	37110	0.28767	0.6132	0.3868	0.7736	0.88343	TRUE	0.044088
CAPN9_1	CAPN9	1139.4	1190.3	929.63	1015.5	1164.9	972.58	1292.1	21968	1.2973	0.097265	0.90274	0.19453	0.40467	FALSE	-0.26002
CAPN9_10	CAPN9	1035.3	901.45	1081.5	650.22	968.38	865.87	8959	17510	0.77468	0.21926	0.78074	0.43853	0.65243	FALSE	-0.16125
CAPN9_11	CAPN9	1159.1	1050.4	1422.6	879.18	1104.7	1150.9	5901	20584	0.32164	0.62614	0.37386	0.74772	0.86991	TRUE	0.058986
CAPN9_12	CAPN9	2814.6	1977.7	2602.3	2294.7	2396.2	2448.5	350230	53308	0.22672	0.58968	0.41032	0.82064	0.90842	TRUE	0.031164
CAPN9_13	CAPN9	842.13	906.01	762.04	944.78	874.07	853.41	2040.3	15441	0.16628	0.43397	0.56603	0.86794	0.93656	FALSE	-0.034474
CAPN9_14	CAPN9	1489.6	1492.8	1703.5	2375.8	1491.2	2039.6	5.1603	29754	3.1794	0.99926	0.00073784	0.0014757	0.013634	TRUE	0.45158
CAPN9_15	CAPN9	1577.1	1070.2	908.03	985.94	1323.6	946.98	128480	25702	2.3495	0.0093997	0.9906	0.018799	0.08798	FALSE	-0.48267
CAPN9_2	CAPN9	418.05	334.43	369.23	342.8	376.24	356.01	3495.6	5494.5	0.27285	0.39249	0.60751	0.78497	0.8905	FALSE	-0.079497
CAPN9_3	CAPN9	384.84	273.63	419.64	149.21	329.24	284.43	6184.7	4666.4	0.65595	0.25593	0.74407	0.51185	0.71185	FALSE	-0.21038
CAPN9_4	CAPN9	425.59	373.96	500.17	495.22	399.77	497.69	1333.1	5918.3	1.2728	0.89846	0.10154	0.20308	0.41519	TRUE	0.31537
CAPN9_5	CAPN9	161.48	287.31	286.75	197.44	224.4	242.1	7915.9	2919.8	0.32755	0.62837	0.37163	0.74326	0.86684	TRUE	0.10906
CAPN9_6	CAPN9	1015.7	1147.7	804.59	1018.1	1081.7	911.34	8715.4	20058	1.2029	0.11452	0.88548	0.22903	0.44703	FALSE	-0.24698
CAPN9_7	CAPN9	1302.4	1238.9	1226.9	993.01	1270.7	1109.9	2016.9	24444	1.0281	0.15194	0.84806	0.30389	0.5306	FALSE	-0.19496
CAPN9_8	CAPN9	1741.6	945.53	1784.6	1112.6	1343.6	1448.6	316870	26178	0.64937	0.74195	0.25805	0.5161	0.71579	TRUE	0.10854
CAPN9_9	CAPN9	1254.1	995.7	2487.1	2083.1	1124.9	2285.1	33396	21047	7.9972	1	6.363e-16	1.2726e-15	7.7048e-14	TRUE	1.0218
CASC11_1	CASC11	66.404	115.53	35.352	40.518	90.968	37.935	1206.7	970.12	1.7208	0.042642	0.95736	0.085284	0.24268	FALSE	-1.2401
CASC11_10	CASC11	147.9	234.1	118.5	255.97	191	187.23	3715.4	2398	0.077025	0.4693	0.5307	0.9386	0.97217	FALSE	-0.0286
CASC11_11	CASC11	965.88	1234.4	1117.5	1415.6	1100.1	1266.5	36040	20479	1.1629	0.87757	0.12243	0.24486	0.46548	TRUE	0.20306
CASC11_12	CASC11	1073	1191.8	1526.7	1541	1132.4	1533.8	7052	21219	2.7557	0.99707	0.0029285	0.005857	0.03865	TRUE	0.4374
CASC11_13	CASC11	188.65	196.1	53.683	51.451	192.37	52.567	27.752	2419	2.8491	0.0021919	0.99781	0.0043838	0.031162	FALSE	-1.852
CASC11_14	CASC11	882.88	1105.1	791.5	1201.4	994.01	996.44	24702	18081	0.01808	0.50721	0.49279	0.98557	0.99402	TRUE	0.0035207
CASC11_15	CASC11	369.75	174.82	214.08	215.45	272.28	214.77	19000	3698.9	0.94577	0.17213	0.82787	0.34427	0.56968	FALSE	-0.34094
CASC11_2	CASC11	1110.8	668.87	858.93	928.06	889.82	893.49	97638	15783	0.029261	0.51167	0.48833	0.97666	0.99031	TRUE	0.0059411
CASC11_3	CASC11	552.36	1009.4	481.84	635.43	780.87	558.63	104430	13446	1.9166	0.027646	0.97235	0.055292	0.18394	FALSE	-0.48245
CASC11_4	CASC11	241.47	360.28	276.93	559.53	300.87	418.23	7057.2	4179.4	1.8153	0.96526	0.034737	0.069475	0.21212	TRUE	0.4738
CASC11_5	CASC11	362.21	468.21	471.36	778.85	415.21	625.1	5617.9	6199.3	2.6659	0.99616	0.0038394	0.0076788	0.046603	TRUE	0.58911
CASC11_6	CASC11	597.64	944.01	566.94	519.02	770.83	542.98	59987	13234	1.9806	0.023819	0.97618	0.047638	0.1664	FALSE	-0.50472
CASC11_7	CASC11	817.98	972.9	929.63	993.01	895.44	961.32	11999	15906	0.5224	0.6993	0.3007	0.60139	0.77421	TRUE	0.10232
CASC11_8	CASC11	230.91	190.02	399.35	318.36	210.46	358.85	835.91	2699.8	2.8559	0.99785	0.0021459	0.0042918	0.030675	TRUE	0.767
CASC11_9	CASC11	138.85	240.18	181.34	185.87	189.51	183.61	5134.7	2375.2	0.12131	0.45172	0.54828	0.90345	0.95511	FALSE	-0.045452
CASP5_1	CASP5	1033.8	1506.5	1134.5	861.17	1270.1	997.86	111710	24431	1.742	0.040758	0.95924	0.081516	0.23523	FALSE	-0.34776
CASP5_10	CASP5	630.84	533.57	654.67	558.25	582.21	606.46	4730.8	9380.6	0.2504	0.59886	0.40114	0.80228	0.90023	TRUE	0.058779
CASP5_11	CASP5	470.87	690.15	847.8	748.62	580.51	798.21	24042	9347	2.2518	0.98783	0.012169	0.024337	0.10516	TRUE	0.45877
CASP5_12	CASP5	479.92	620.22	441.25	785.92	550.07	613.58	9841.7	8749.9	0.67898	0.75142	0.24858	0.49715	0.69904	TRUE	0.15737
CASP5_13	CASP5	267.13	349.63	350.9	287.49	308.38	319.19	3403.7	4307.3	0.16476	0.56543	0.43457	0.86913	0.93715	TRUE	0.049564
CASP5_14	CASP5	1169.6	1299.7	1666.8	1233.5	1234.7	1450.2	8463.3	23596	1.4029	0.91967	0.080329	0.16066	0.35967	TRUE	0.23192
CASP5_15	CASP5	556.89	1118.8	1037.7	1155.7	837.86	1096.7	157890	14660	2.1377	0.98373	0.01627	0.03254	0.12746	TRUE	0.38797
CASP5_2	CASP5	1065.5	869.53	898.21	542.17	967.51	720.19	19201	17491	1.87	0.030739	0.96926	0.061478	0.19726	FALSE	-0.42539
CASP5_3	CASP5	393.9	649.1	625.21	656.01	521.5	640.61	32565	8196.2	1.3156	0.90585	0.094151	0.1883	0.39664	TRUE	0.29626
CASP5_4	CASP5	1119.8	656.7	885.77	738.97	888.26	812.37	107240	15749	0.60474	0.27268	0.72732	0.54535	0.73715	FALSE	-0.1287
CASP5_5	CASP5	531.24	643.02	1124.1	981.44	587.13	1052.8	6248.2	9477.9	4.7828	1	8.6449e-07	1.729e-06	4.061e-05	TRUE	0.84133
CASP5_6	CASP5	90.552	291.87	198.37	424.47	191.21	311.42	20264	2401.2	2.4532	0.99292	0.0070802	0.01416	0.071997	TRUE	0.7008
CASP5_7	CASP5	1154.5	1310.4	1140.4	1149.9	1232.5	1145.2	12142	23544	0.56871	0.28478	0.71522	0.56956	0.75177	FALSE	-0.10586
CASP5_8	CASP5	680.65	904.49	1012.1	953.78	792.57	982.95	25053	13693	1.6269	0.94813	0.051874	0.10375	0.27443	TRUE	0.31023
CASP5_9	CASP5	1276.8	1650.9	2018.3	1742.3	1463.8	1880.3	69977	29085	2.4421	0.9927	0.0073012	0.014602	0.073466	TRUE	0.36101
CAV1_1	CAV1	439.18	296.43	621.28	594.26	367.8	607.77	10188	5344.1	3.2826	0.99949	0.0005142	0.0010284	0.010179	TRUE	0.72306
CAV1_10	CAV1	2733.1	3310.9	3221	2896.1	3022	3058.5	166890	70921	0.1371	0.55452	0.44548	0.89095	0.9484	TRUE	0.01732
CAV1_11	CAV1	309.38	355.71	503.44	522.88	332.55	513.16	1073.2	4724	2.6278	0.9957	0.0042976	0.0085951	0.05047	TRUE	0.62431
CAV1_12	CAV1	688.19	253.86	253.36	423.83	471.03	338.59	94320	7235.1	1.557	0.05974	0.94026	0.11948	0.29953	FALSE	-0.47506
CAV1_13	CAV1	2779.9	1921.5	2713.6	2355.2	2350.7	2534.4	368480	52066	0.80506	0.78961	0.21039	0.42078	0.63578	TRUE	0.10851
CAV1_14	CAV1	2731.6	1958	1935.2	1870.3	2344.8	1902.7	299300	51905	1.9403	0.026169	0.97383	0.052338	0.17767	FALSE	-0.30125
CAV1_15	CAV1	1708.4	1365.1	1835	1759	1536.7	1797	58932	30875	1.4812	0.93072	0.069275	0.13855	0.32831	TRUE	0.22559
CAV1_2	CAV1	324.48	234.1	284.78	386.53	279.29	335.66	4083.7	3815.6	0.9125	0.81925	0.18075	0.36151	0.58403	TRUE	0.26435
CAV1_3	CAV1	1169.6	1128	1000.3	827.08	1148.8	913.71	868.37	21597	1.5996	0.05484	0.94516	0.10968	0.2841	FALSE	-0.32998
CAV1_4	CAV1	623.3	772.24	430.12	704.89	697.77	567.5	11091	11712	1.2037	0.11436	0.88564	0.22872	0.44656	FALSE	-0.29764
CAV1_5	CAV1	418.05	279.71	372.51	564.04	348.88	468.27	9568.9	5009.4	1.6869	0.95419	0.04581	0.09162	0.25382	TRUE	0.42358
CAV1_6	CAV1	2312.1	2000.5	3808.2	2476.1	2156.3	3142.2	48537	46822	4.5561	1	2.6059e-06	5.2118e-06	0.00010943	TRUE	0.54299
CAV1_7	CAV1	1118.3	1755.8	1741.4	1688.3	1437	1714.8	203180	28432	1.6475	0.95027	0.049731	0.099461	0.26706	TRUE	0.25481
CAV1_8	CAV1	674.61	446.92	1017.4	1150.6	560.77	1084	25920	8958.9	5.5277	1	1.6223e-08	3.2446e-08	1.0041e-06	TRUE	0.94961
CAV1_9	CAV1	689.7	639.98	578.73	465.64	664.84	522.18	1236	11038	1.3578	0.087257	0.91274	0.17451	0.37879	FALSE	-0.34787
CCDC178_1	CCDC178	502.56	320.75	515.23	371.09	411.66	443.16	16527	6134.4	0.40223	0.65624	0.34376	0.68752	0.83129	TRUE	0.10614
CCDC178_10	CCDC178	2167.2	1576.4	1700.2	1738.4	1871.8	1719.3	174530	39345	0.76882	0.221	0.779	0.442	0.65533	FALSE	-0.12254
CCDC178_11	CCDC178	158.47	249.3	155.81	194.23	203.88	175.02	4125.9	2597	0.56647	0.28554	0.71446	0.57108	0.75306	FALSE	-0.21907
CCDC178_12	CCDC178	881.37	1194.8	699.84	897.83	1038.1	798.84	49131	19070	1.7326	0.041581	0.95842	0.083163	0.23855	FALSE	-0.37756
CCDC178_13	CCDC178	608.2	627.82	1440.3	789.78	618.01	1115	192.41	10093	4.9473	1	3.7631e-07	7.5261e-07	1.8698e-05	TRUE	0.85033
CCDC178_14	CCDC178	599.15	471.25	370.54	266.26	535.2	318.4	8179.7	8460.8	2.3569	0.0092137	0.99079	0.018427	0.086826	FALSE	-0.74739
CCDC178_15	CCDC178	488.98	319.23	318.82	430.26	404.1	374.54	14407	5996.9	0.38173	0.35133	0.64867	0.70266	0.84047	FALSE	-0.10931
CCDC178_2	CCDC178	1374.9	1549	1622.3	1802.7	1462	1712.5	15165	29039	1.4703	0.92926	0.070743	0.14149	0.33201	TRUE	0.22806
CCDC178_3	CCDC178	428.61	373.96	301.8	208.38	401.28	255.09	1493.5	5945.7	1.8959	0.028983	0.97102	0.057967	0.1898	FALSE	-0.65156
CCDC178_4	CCDC178	552.36	621.74	588.55	711.96	587.05	650.25	2406.5	9476.4	0.64924	0.74191	0.25809	0.51618	0.71579	TRUE	0.14728
CCDC178_5	CCDC178	2364.9	1544.5	2669.1	2256.8	1954.7	2462.9	336560	41498	2.495	0.9937	0.0062984	0.012597	0.066087	TRUE	0.33329
CCDC178_6	CCDC178	274.67	252.34	237.65	330.58	263.51	284.11	249.28	3553.6	0.34559	0.63517	0.36483	0.72965	0.85919	TRUE	0.10821
CCDC178_7	CCDC178	1856.3	1693.4	2618	1825.2	1774.9	2221.6	13262	36856	2.3271	0.99002	0.0099795	0.019959	0.091755	TRUE	0.32374
CCDC178_8	CCDC178	246	401.32	269.72	263.69	323.66	266.71	12062	4569.9	0.84248	0.19976	0.80024	0.39952	0.61723	FALSE	-0.27827
CCDC178_9	CCDC178	401.45	463.65	443.21	409.04	432.55	426.13	1934.4	6517.8	0.079519	0.46831	0.53169	0.93662	0.97152	FALSE	-0.021523
CCDC22_1	CCDC22	368.24	459.08	180.03	286.2	413.66	233.12	4126.1	6171.1	2.2983	0.010772	0.98923	0.021543	0.096511	FALSE	-0.82472
CCDC22_10	CCDC22	1242.1	1394	926.36	922.27	1318	924.31	11538	25567	2.4622	0.0069036	0.9931	0.013807	0.070633	FALSE	-0.51145
CCDC22_11	CCDC22	544.82	401.32	259.25	373.02	473.07	316.14	10296	7273.5	1.8401	0.032877	0.96712	0.065754	0.2051	FALSE	-0.57999
CCDC22_12	CCDC22	303.35	224.98	166.29	215.45	264.16	190.87	3070.6	3564.4	1.2277	0.10978	0.89022	0.21956	0.43508	FALSE	-0.46676
CCDC22_13	CCDC22	908.53	805.68	982.66	915.19	857.11	948.93	5289.6	15074	0.74786	0.77273	0.22727	0.45454	0.66647	TRUE	0.14666
CCDC22_14	CCDC22	440.68	598.94	375.78	446.98	519.81	411.38	12522	8163.7	1.2001	0.11506	0.88494	0.23012	0.44837	FALSE	-0.33678
CCDC22_15	CCDC22	932.68	858.88	878.57	1304.3	895.78	1091.4	2723	15913	1.551	0.93954	0.060456	0.12091	0.30169	TRUE	0.28471
CCDC22_2	CCDC22	772.71	763.11	598.37	1029.7	767.91	814.02	46.005	13173	0.40175	0.65607	0.34393	0.68787	0.83155	TRUE	0.08402
CCDC22_3	CCDC22	274.67	316.19	327.99	295.85	295.43	311.92	861.86	4087.1	0.25787	0.60175	0.39825	0.79651	0.89672	TRUE	0.078083
CCDC22_4	CCDC22	384.84	205.22	169.56	77.177	295.03	123.37	16132	4080.3	2.6876	0.0035987	0.9964	0.0071974	0.044747	FALSE	-1.2511
CCDC22_5	CCDC22	348.62	177.86	128.32	120.91	263.24	124.61	14581	3549.2	2.3271	0.0099793	0.99002	0.019959	0.091755	FALSE	-1.0729
CCDC22_6	CCDC22	220.34	533.57	403.93	467.57	376.96	435.75	49057	5507.4	0.79221	0.78588	0.21412	0.42824	0.64357	TRUE	0.20858
CCDC22_7	CCDC22	3285.5	3389.9	3341.4	3322.5	3337.7	3332	5451.6	80146	0.02036	0.49188	0.50812	0.98376	0.99299	FALSE	-0.0024929
CCDC22_8	CCDC22	1720.5	1664.6	2007.9	1818.2	1692.5	1913	1563.4	34765	1.1826	0.88151	0.11849	0.23697	0.45643	TRUE	0.17658
CCDC22_9	CCDC22	3154.2	2997.7	4073.4	4722	3076	4397.7	12243	72482	4.9092	1	4.572e-07	9.1441e-07	2.2231e-05	TRUE	0.51555
CCDC77_1	CCDC77	1652.6	1591.6	2235.7	2081.2	1622.1	2158.5	1858.7	32995	2.9528	0.99843	0.0015743	0.0031486	0.024166	TRUE	0.41193
CCDC77_10	CCDC77	2348.3	1508	2392.2	1941.6	1928.1	2166.9	353070	40806	1.182	0.88139	0.11861	0.23722	0.45674	TRUE	0.16834
CCDC77_11	CCDC77	1620.9	1778.6	1539.1	1541.6	1699.7	1540.4	12435	34947	0.85241	0.19699	0.80301	0.39399	0.61269	FALSE	-0.14193
CCDC77_12	CCDC77	98.098	109.45	47.136	2.5726	103.77	24.854	64.447	1139	2.3807	0.008639	0.99136	0.017278	0.083105	FALSE	-2.0188
CCDC77_13	CCDC77	184.12	168.74	271.03	234.75	176.43	252.89	118.35	2176.4	1.639	0.94939	0.050613	0.10123	0.27017	TRUE	0.51696
CCDC77_14	CCDC77	2075.1	2296.9	2385	2112.7	2186	2248.8	24599	47617	0.2878	0.61325	0.38675	0.7735	0.88343	TRUE	0.040844
CCDC77_15	CCDC77	1341.7	1047.4	1516.9	1231	1194.5	1373.9	43303	22657	1.1918	0.88333	0.11667	0.23333	0.45216	TRUE	0.2017
CCDC77_2	CCDC77	626.32	430.2	806.55	520.95	528.26	663.75	19230	8326.6	1.4848	0.93121	0.068793	0.13759	0.32679	TRUE	0.32884
CCDC77_3	CCDC77	300.33	253.86	63.503	167.22	277.1	115.36	1079.5	3779	2.6313	0.0042534	0.99575	0.0085069	0.05007	FALSE	-1.257
CCDC77_4	CCDC77	285.24	77.528	121.77	175.58	181.38	148.67	21572	2251.3	0.68953	0.24524	0.75476	0.49049	0.69454	FALSE	-0.28515
CCDC77_5	CCDC77	167.52	194.58	69.395	250.83	181.05	160.11	366.08	2246.2	0.44193	0.32927	0.67073	0.65854	0.81191	FALSE	-0.17628
CCDC77_6	CCDC77	1869.9	2059.8	1679.2	1701.1	1964.8	1690.2	18033	41763	1.3441	0.089464	0.91054	0.17893	0.38473	FALSE	-0.21713
CCDC77_7	CCDC77	442.19	529.01	527.01	608.41	485.6	567.71	3768.7	7510.3	0.94746	0.8283	0.1717	0.3434	0.56893	TRUE	0.22495
CCDC77_8	CCDC77	1251.1	1392.5	1857.3	1942.9	1321.8	1900.1	9987.8	25657	3.6105	0.99985	0.00015279	0.00030558	0.0038074	TRUE	0.52327
CCDC77_9	CCDC77	2008.7	1243.5	1768.3	1384	1626.1	1576.2	292810	33096	0.27459	0.39182	0.60818	0.78363	0.89004	FALSE	-0.044986
CCDC91_1	CCDC91	2404.1	1983.8	2424.2	2754.6	2194	2589.4	88347	47830	1.8082	0.96471	0.035291	0.070582	0.21465	TRUE	0.23898
CCDC91_10	CCDC91	3296.1	2429.2	2888.4	2904.4	2862.6	2896.4	375740	66347	0.13116	0.55217	0.44783	0.89565	0.95061	TRUE	0.01692
CCDC91_11	CCDC91	1610.3	1269.3	1695.6	1297.2	1439.8	1496.4	58135	28500	0.33522	0.63127	0.36873	0.73746	0.86354	TRUE	0.055581
CCDC91_12	CCDC91	404.46	864.96	689.37	546.03	634.71	617.7	106030	10428	0.16663	0.43383	0.56617	0.86766	0.93649	FALSE	-0.039142
CCDC91_13	CCDC91	677.63	658.22	873.33	549.24	667.93	711.29	188.24	11101	0.41155	0.65966	0.34034	0.68067	0.82702	TRUE	0.090613
CCDC91_14	CCDC91	1450.3	1577.9	2419	2294.7	1514.1	2356.9	8138.3	30318	4.84	1	6.4908e-07	1.2982e-06	3.1076e-05	TRUE	0.63805
CCDC91_15	CCDC91	2161.2	1880.4	2366.6	3136.6	2020.8	2751.6	39408	43230	3.515	0.99978	0.00021991	0.00043982	0.0051074	TRUE	0.44517
CCDC91_2	CCDC91	217.32	284.27	327.34	245.04	250.8	286.19	2240.8	3345.1	0.61191	0.7297	0.2703	0.5406	0.73367	TRUE	0.18973
CCDC91_3	CCDC91	808.93	708.39	835.36	515.16	758.66	675.26	5054	12978	0.73208	0.23206	0.76794	0.46412	0.67431	FALSE	-0.16778
CCDC91_4	CCDC91	279.2	589.82	246.16	418.69	434.51	332.42	48241	6554.1	1.261	0.10365	0.89635	0.2073	0.42	FALSE	-0.38536
CCDC91_5	CCDC91	1252.6	1114.3	803.94	1360.9	1183.4	1082.4	9571.9	22400	0.67508	0.24981	0.75019	0.49962	0.70111	FALSE	-0.12863
CCDC91_6	CCDC91	1420.2	1284.5	1051.4	1501.1	1352.3	1276.2	9197.1	26388	0.46841	0.31975	0.68025	0.63949	0.79933	FALSE	-0.083483
CCDC91_7	CCDC91	495.02	691.67	872.68	772.42	593.34	822.55	19336	9601	2.3392	0.99034	0.0096629	0.019326	0.08957	TRUE	0.47056
CCDC91_8	CCDC91	72.441	65.366	132.9	0	68.904	66.449	25.027	691.73	0.099311	0.46045	0.53955	0.92089	0.96418	FALSE	-0.051573
CCDC91_9	CCDC91	262.6	91.209	133.55	138.92	176.9	136.24	14687	2183.6	0.87054	0.192	0.808	0.38401	0.60525	FALSE	-0.37444
CCDC93_1	CCDC93	140.35	185.46	83.798	105.48	162.91	94.637	1017.1	1974.5	1.5373	0.062105	0.9379	0.12421	0.30646	FALSE	-0.77724
CCDC93_10	CCDC93	827.04	801.12	800.01	504.87	814.08	652.44	335.91	14151	1.3588	0.087103	0.9129	0.17421	0.37852	FALSE	-0.31889
CCDC93_11	CCDC93	1688.8	1555.1	1514.3	1463.8	1621.9	1489	8934.5	32992	0.73182	0.23214	0.76786	0.46428	0.67441	FALSE	-0.12328
CCDC93_12	CCDC93	419.56	282.75	269.72	245.04	351.15	257.38	9358.2	5049.4	1.3196	0.093482	0.90652	0.18696	0.39522	FALSE	-0.4467
CCDC93_13	CCDC93	39.239	50.165	5.892	31.514	44.702	18.703	59.688	408.78	1.3601	0.086892	0.91311	0.17378	0.37839	FALSE	-1.2138
CCDC93_14	CCDC93	581.04	612.62	558.43	309.35	596.83	433.89	498.67	9670.2	1.6569	0.048768	0.95123	0.097536	0.26399	FALSE	-0.45907
CCDC93_15	CCDC93	128.28	229.54	262.52	269.48	178.91	266	5126.9	2213.9	1.8509	0.96791	0.032095	0.064189	0.20219	TRUE	0.56955
CCDC93_2	CCDC93	1039.8	497.09	733.23	538.31	768.46	635.77	147290	13184	1.1556	0.12392	0.87608	0.24784	0.46894	FALSE	-0.27307
CCDC93_3	CCDC93	922.12	363.32	755.49	628.35	642.72	691.92	156130	10590	0.47815	0.68373	0.31627	0.63254	0.79495	TRUE	0.10626
CCDC93_4	CCDC93	970.41	840.64	964.98	1092.1	905.53	1028.5	8420	16126	0.96856	0.83362	0.16638	0.33277	0.55776	TRUE	0.18355
CCDC93_5	CCDC93	313.91	299.47	163.67	210.31	306.69	186.99	104.3	4278.5	1.8301	0.033621	0.96638	0.067241	0.20784	FALSE	-0.71084
CCDC93_6	CCDC93	452.76	418.04	517.19	377.53	435.4	447.36	602.63	6570.5	0.14752	0.55864	0.44136	0.88272	0.94379	TRUE	0.039
CCDC93_7	CCDC93	1454.9	959.21	1403.6	1373.8	1207	1388.7	122830	22949	1.1991	0.88475	0.11525	0.2305	0.44877	TRUE	0.20209
CCDC93_8	CCDC93	910.04	1039.8	1006.9	1131.9	974.91	1069.4	8416	17655	0.71117	0.76151	0.23849	0.47698	0.68426	TRUE	0.13334
CCDC93_9	CCDC93	445.21	454.52	390.18	436.69	449.87	413.44	43.362	6839	0.44051	0.32978	0.67022	0.65957	0.81254	FALSE	-0.12155
CCDC94_1	CCDC94	25.656	18.242	28.151	0	21.949	14.075	27.487	172.57	0.71152	0.23838	0.76162	0.47676	0.68418	FALSE	-0.60624
CCDC94_10	CCDC94	108.66	193.06	93.618	99.044	150.86	96.331	3561.4	1797.7	1.2871	0.099038	0.90096	0.19808	0.40941	FALSE	-0.64177
CCDC94_11	CCDC94	37.73	47.125	12.439	0	42.427	6.2194	44.131	383.66	2.1113	0.017372	0.98263	0.034744	0.133	FALSE	-2.5887
CCDC94_12	CCDC94	259.58	276.67	449.1	477.21	268.12	463.16	145.96	3629.9	3.2372	0.9994	0.00060362	0.0012072	0.011618	TRUE	0.78634
CCDC94_13	CCDC94	464.83	372.44	402.62	323.5	418.63	363.06	4268.4	6262	0.70227	0.24126	0.75874	0.48251	0.68855	FALSE	-0.20495
CCDC94_14	CCDC94	419.56	927.29	477.91	617.42	673.42	547.66	128900	11213	1.1876	0.11749	0.88251	0.23499	0.45389	FALSE	-0.29773
CCDC94_15	CCDC94	84.515	72.967	93.618	36.659	78.741	65.139	66.674	813.73	0.48241	0.31476	0.68524	0.62952	0.79291	FALSE	-0.26983
CCDC94_2	CCDC94	176.58	182.42	122.42	167.22	179.5	144.82	17.066	2222.7	0.73569	0.23096	0.76904	0.46192	0.67298	FALSE	-0.30778
CCDC94_3	CCDC94	155.45	220.42	0	77.177	187.93	38.589	2110.9	2351	3.0958	0.00098156	0.99902	0.0019631	0.016839	FALSE	-2.2547
CCDC94_4	CCDC94	54.331	144.41	156.47	19.294	99.373	87.88	4057.5	1080.4	0.35176	0.36251	0.63749	0.72502	0.85593	FALSE	-0.17543
CCDC94_5	CCDC94	137.34	150.49	64.158	185.23	143.92	124.69	86.569	1697.2	0.46709	0.32022	0.67978	0.64044	0.80003	FALSE	-0.20533
CCDC94_6	CCDC94	445.21	275.15	384.29	286.2	360.18	335.25	14461	5208.8	0.34548	0.36487	0.63513	0.72973	0.85919	FALSE	-0.1032
CCDC94_7	CCDC94	209.78	200.66	105.4	217.38	205.22	161.39	41.571	2617.8	0.85667	0.19581	0.80419	0.39163	0.6107	FALSE	-0.34469
CCDC94_8	CCDC94	81.496	95.769	40.59	81.679	88.633	61.134	101.86	939.87	0.90286	0.1833	0.8167	0.3666	0.58883	FALSE	-0.52864
CCDC94_9	CCDC94	66.404	74.487	5.2374	92.613	70.446	48.925	32.666	710.61	0.8187	0.20648	0.79352	0.41296	0.62894	FALSE	-0.51709
CCHCR1_1	CCHCR1	342.59	659.74	370.54	414.83	501.17	392.69	50295	7806.3	1.2278	0.10976	0.89024	0.21952	0.43507	FALSE	-0.35112
CCHCR1_10	CCHCR1	492	468.21	410.48	366.59	480.1	388.54	283.01	7406.2	1.064	0.14367	0.85633	0.28733	0.51275	FALSE	-0.30459
CCHCR1_11	CCHCR1	120.74	118.57	49.1	82.965	119.65	66.033	2.3411	1354.9	1.4606	0.072064	0.92794	0.14413	0.33568	FALSE	-0.84793
CCHCR1_12	CCHCR1	473.89	446.92	735.85	1480.5	460.41	1108.2	363.5	7035.7	7.7228	1	5.6922e-15	1.1384e-14	6.3957e-13	TRUE	1.2654
CCHCR1_13	CCHCR1	1054.9	1316.4	1010.2	1272.8	1185.7	1141.5	34197	22452	0.29511	0.38396	0.61604	0.76791	0.88035	FALSE	-0.054785
CCHCR1_14	CCHCR1	1451.8	1045.9	1442.2	1331.3	1248.9	1386.8	82410	23929	0.89158	0.81369	0.18631	0.37262	0.59428	TRUE	0.15101
CCHCR1_15	CCHCR1	1193.8	1023.1	818.99	1067	1108.4	942.98	14571	20668	1.1507	0.12493	0.87507	0.24985	0.47055	FALSE	-0.23297
CCHCR1_2	CCHCR1	2201.9	2269.6	1789.9	1795.7	2235.7	1792.8	2289.6	48952	2.0022	0.022633	0.97737	0.045266	0.16046	FALSE	-0.31841
CCHCR1_3	CCHCR1	4317.8	3618	3750.6	4284.6	3967.9	4017.6	244890	99161	0.15794	0.56275	0.43725	0.8745	0.93959	TRUE	0.017967
CCHCR1_4	CCHCR1	1140.9	1089.9	1224.9	1365.4	1115.4	1295.1	1300.7	20829	1.2451	0.89345	0.10655	0.21311	0.42683	TRUE	0.21531
CCHCR1_5	CCHCR1	492	399.8	882.5	1470.9	445.9	1176.7	4250.2	6765.1	8.8849	1	3.1992e-19	6.3984e-19	4.6942e-17	TRUE	1.3979
CCHCR1_6	CCHCR1	488.98	545.73	686.75	962.79	517.36	824.77	1610.6	8116.5	3.4122	0.99968	0.00032218	0.00064436	0.006952	TRUE	0.67179
CCHCR1_7	CCHCR1	1061	550.29	793.46	922.27	805.63	857.86	130390	13971	0.44193	0.67073	0.32927	0.65854	0.81191	TRUE	0.090526
CCHCR1_8	CCHCR1	977.96	525.97	743.71	1002	751.96	872.86	102150	12838	1.067	0.85702	0.14298	0.28597	0.51119	TRUE	0.21482
CCHCR1_9	CCHCR1	1397.5	822.4	1471.7	1040.6	1110	1256.2	165380	20704	1.016	0.8452	0.1548	0.30961	0.53549	TRUE	0.17836
CCNI_1	CCNI	1642	2103.9	2218	2060.6	1872.9	2139.3	106670	39375	1.3424	0.91027	0.089725	0.17945	0.38535	TRUE	0.19175
CCNI_10	CCNI	700.27	363.32	776.44	522.23	531.79	649.34	56768	8394.8	1.2829	0.90024	0.099761	0.19952	0.41099	TRUE	0.28762
CCNI_11	CCNI	3098.4	2473.3	2955.8	3966.9	2785.8	3461.4	195370	64163	2.6669	0.99617	0.0038274	0.0076548	0.046533	TRUE	0.31314
CCNI_12	CCNI	2716.5	3599.7	3786	3721.2	3158.1	3753.6	389990	74872	2.1762	0.98523	0.014771	0.029542	0.11924	TRUE	0.24913
CCNI_13	CCNI	630.84	1108.2	980.04	938.35	869.52	959.19	113930	15342	0.72401	0.76547	0.23453	0.46906	0.67765	TRUE	0.14146
CCNI_14	CCNI	1175.7	974.42	843.87	829.01	1075	836.44	20250	19907	1.6911	0.04541	0.95459	0.090821	0.25228	FALSE	-0.36167
CCNI_15	CCNI	1171.1	924.25	1114.9	917.77	1047.7	1016.3	30476	19287	0.22579	0.41068	0.58932	0.82136	0.90842	FALSE	-0.043797
CCNI_2	CCNI	1020.2	837.6	921.78	955.71	928.91	938.74	16674	16638	0.076249	0.53039	0.46961	0.93922	0.97252	TRUE	0.015179
CCNI_3	CCNI	673.1	790.48	764	1104.9	731.79	934.46	6888.7	12417	1.8188	0.96553	0.034469	0.068939	0.21105	TRUE	0.35228
CCNI_4	CCNI	252.04	448.44	473.33	437.98	350.24	455.65	19288	5033.4	1.4858	0.93134	0.068662	0.13732	0.32667	TRUE	0.37865
CCNI_5	CCNI	1537.9	1459.3	944.03	1496	1498.6	1220	3083.1	29936	1.6103	0.053669	0.94633	0.10734	0.2803	FALSE	-0.29653
CCNI_6	CCNI	1436.8	1631.1	1253	1589.2	1533.9	1421.1	18889	30806	0.64275	0.26019	0.73981	0.52039	0.71886	FALSE	-0.11013
CCNI_7	CCNI	931.17	1100.6	1245.2	1660.6	1015.9	1452.9	14351	18570	3.2069	0.99933	0.00067095	0.0013419	0.01265	TRUE	0.51577
CCNI_8	CCNI	2742.2	2487	2507.4	2619.5	2614.6	2563.5	32574	59346	0.20988	0.41688	0.58312	0.83376	0.91651	FALSE	-0.02848
CCNI_9	CCNI	1750.7	1657	1717.9	1797.6	1703.8	1757.7	4390	35050	0.28794	0.6133	0.3867	0.77339	0.88343	TRUE	0.044913
CCR1_1	CCR1	1374.9	1237.4	1150.3	1490.8	1306.1	1320.5	9449.5	25285	0.090517	0.53606	0.46394	0.92788	0.96703	TRUE	0.015799
CCR1_10	CCR1	980.98	1389.4	1490	1531.3	1185.2	1510.7	83412	22440	2.1728	0.9851	0.014899	0.029798	0.11987	TRUE	0.34981
CCR1_11	CCR1	2242.7	2684.6	2748.3	3008	2463.6	2878.1	97647	55159	1.765	0.96122	0.038784	0.077567	0.2272	TRUE	0.22427
CCR1_12	CCR1	1005.1	697.75	744.36	1003.3	851.44	873.83	47239	14952	0.18316	0.57266	0.42734	0.85467	0.92958	TRUE	0.037415
CCR1_13	CCR1	258.07	547.25	334.54	399.39	402.66	366.96	41813	5970.7	0.462	0.32204	0.67796	0.64408	0.80234	FALSE	-0.13358
CCR1_14	CCR1	988.52	986.58	1045.5	1315.9	987.55	1180.7	1.8913	17937	1.4421	0.92537	0.074633	0.14927	0.34322	TRUE	0.25747
CCR1_15	CCR1	2191.3	1476.1	2669.7	2513.4	1833.7	2591.6	255820	38363	3.8693	0.99995	5.4567e-05	0.00010913	0.0015882	TRUE	0.49884
CCR1_2	CCR1	561.42	653.66	908.03	1056	607.54	982.03	4254.5	9883.4	3.7669	0.99992	8.2627e-05	0.00016525	0.0022825	TRUE	0.69189
CCR1_3	CCR1	621.79	563.98	705.73	335.72	592.88	520.73	1671.1	9591.8	0.73673	0.23064	0.76936	0.46129	0.67226	FALSE	-0.18688
CCR1_4	CCR1	1549.9	1251.1	1592.2	1363.5	1400.5	1477.8	44658	27547	0.46573	0.6793	0.3207	0.64141	0.80068	TRUE	0.077454
CCR1_5	CCR1	1193.8	752.47	812.45	958.28	973.12	885.36	97372	17616	0.66121	0.25424	0.74576	0.50848	0.70873	FALSE	-0.1362
CCR1_6	CCR1	238.45	270.59	377.74	349.23	254.52	363.49	516.3	3405.9	1.8671	0.96906	0.030942	0.061883	0.19767	TRUE	0.51243
CCR1_7	CCR1	2810.1	2784.9	3287.1	2817	2797.5	3052	317.64	64495	1.0022	0.84188	0.15812	0.31624	0.54084	TRUE	0.12558
CCR1_8	CCR1	2374	2110	2813.8	2886.4	2242	2850.1	34846	49120	2.7439	0.99696	0.0030354	0.0060708	0.039683	TRUE	0.34611
CCR1_9	CCR1	1780.8	1495.8	1751.9	1819.5	1638.3	1785.7	40619	33402	0.80617	0.78993	0.21007	0.42014	0.63532	TRUE	0.12417
CCR2_1	CCR2	2147.6	2304.5	2262.5	1922.4	2226.1	2092.4	12319	48692	0.60552	0.27242	0.72758	0.54483	0.73682	FALSE	-0.089261
CCR2_10	CCR2	193.18	164.18	180.69	113.84	178.68	147.26	420.52	2210.3	0.66835	0.25196	0.74804	0.50391	0.70434	FALSE	-0.27724
CCR2_11	CCR2	43.767	39.524	22.259	45.02	41.645	33.639	9.0004	375.09	0.44243	0.32909	0.67091	0.65818	0.81178	FALSE	-0.29997
CCR2_12	CCR2	1657.1	1898.7	1620.3	1442.6	1777.9	1531.4	29178	36933	1.2823	0.09986	0.90014	0.19972	0.41125	FALSE	-0.21514
CCR2_13	CCR2	712.34	969.85	1095.9	1575.1	841.1	1335.5	33157	14729	4.0736	0.99998	2.3145e-05	4.629e-05	0.00075075	TRUE	0.66639
CCR2_14	CCR2	905.52	871.05	1441.6	1424.6	888.28	1433.1	594.11	15750	4.3411	0.99999	7.0898e-06	1.418e-05	0.00026514	TRUE	0.68941
CCR2_15	CCR2	335.04	612.62	217.35	419.33	473.83	318.34	38525	7287.9	1.8214	0.034274	0.96573	0.068547	0.21021	FALSE	-0.57232
CCR2_2	CCR2	1168.1	1585.5	1270.7	848.95	1376.8	1059.8	87111	26976	1.93	0.026805	0.97319	0.053611	0.18032	FALSE	-0.37719
CCR2_3	CCR2	1086.6	848.24	970.22	1147.4	967.43	1058.8	28412	17489	0.69086	0.75517	0.24483	0.48965	0.69382	TRUE	0.13006
CCR2_4	CCR2	179.59	348.11	379.71	519.02	263.85	449.36	14200	3559.3	3.1094	0.99906	0.00093721	0.0018744	0.016249	TRUE	0.76589
CCR2_5	CCR2	449.74	1380.3	739.12	1650.9	915.02	1195	432970	16333	2.191	0.98578	0.014225	0.02845	0.11622	TRUE	0.38481
CCR2_6	CCR2	1933.3	2085.6	2786.9	2338.5	2009.5	2562.7	11608	42932	2.6701	0.99621	0.0037919	0.0075837	0.046308	TRUE	0.3507
CCR2_7	CCR2	1224	1003.3	1372.8	1134.5	1113.6	1253.7	24345	20788	0.97134	0.83431	0.16569	0.33138	0.55617	TRUE	0.17075
CCR2_8	CCR2	573.49	507.73	936.83	758.91	540.61	847.87	2162.4	8565.8	3.3199	0.99955	0.0004503	0.00090059	0.0091917	TRUE	0.64829
CCR2_9	CCR2	1361.3	719.03	975.46	830.94	1040.2	903.2	206250	19117	0.99058	0.16095	0.83905	0.32189	0.54632	FALSE	-0.20348
CCR3_1	CCR3	929.66	688.63	1067.8	802	809.15	934.88	29049	14046	1.061	0.85564	0.14436	0.28871	0.51397	TRUE	0.20815
CCR3_10	CCR3	1144	942.49	1197.4	980.15	1043.2	1088.8	20296	19186	0.32878	0.62884	0.37116	0.74232	0.86627	TRUE	0.061586
CCR3_11	CCR3	1477.5	1611.4	1797.7	2821.5	1544.4	2309.6	8958.9	31065	4.3413	0.99999	7.0818e-06	1.4164e-05	0.00026514	TRUE	0.58026
CCR3_12	CCR3	270.15	278.19	375.78	207.09	274.17	291.44	32.334	3730.2	0.28277	0.61132	0.38868	0.77736	0.88562	TRUE	0.087819
CCR3_13	CCR3	1082.1	1445.7	1185	1165.4	1263.9	1175.2	66092	24283	0.56928	0.28458	0.71542	0.56917	0.7516	FALSE	-0.10491
CCR3_14	CCR3	712.34	673.43	748.29	703.6	692.88	725.94	757.12	11612	0.30681	0.6205	0.3795	0.75899	0.87633	TRUE	0.067152
CCR3_15	CCR3	242.98	349.63	81.834	298.42	296.31	190.13	5687.6	4101.9	1.6579	0.048669	0.95133	0.097338	0.26374	FALSE	-0.63743
CCR3_2	CCR3	4477.8	3715.2	6642.3	6628.2	4096.5	6635.3	290730	103130	7.9053	1	1.336e-15	2.6719e-15	1.5645e-13	TRUE	0.69562
CCR3_3	CCR3	757.61	650.62	926.36	1411.1	704.12	1168.7	5723.6	11843	4.269	0.99999	9.8154e-06	1.9631e-05	0.00035638	TRUE	0.73021
CCR3_4	CCR3	3007.8	1638.7	2931.6	2869.1	2323.3	2900.3	937220	51320	2.5473	0.99457	0.0054276	0.010855	0.059641	TRUE	0.31994
CCR3_5	CCR3	639.9	506.21	661.22	787.85	573.05	724.53	8936.3	9200.1	1.5793	0.94286	0.057136	0.11427	0.29125	TRUE	0.33786
CCR3_6	CCR3	182.61	296.43	145.34	132.49	239.52	138.91	6477.1	3162.1	1.7893	0.036787	0.96321	0.073573	0.22012	FALSE	-0.78164
CCR3_7	CCR3	742.52	668.87	670.38	542.81	705.69	606.6	2712.7	11876	0.90934	0.18159	0.81841	0.36317	0.58589	FALSE	-0.21797
CCR3_8	CCR3	185.63	288.83	243.54	30.228	237.23	136.88	5324.9	3125.2	1.7951	0.036316	0.96368	0.072632	0.21839	FALSE	-0.78891
CCR3_9	CCR3	96.588	86.648	34.698	67.53	91.618	51.114	49.401	978.58	1.3038	0.096154	0.90385	0.19231	0.40155	FALSE	-0.82963
CCR5_1	CCR5	363.72	250.82	447.14	279.77	307.27	363.45	6372.2	4288.4	0.85795	0.80454	0.19546	0.39092	0.60988	TRUE	0.24154
CCR5_10	CCR5	733.47	804.16	741.74	812.93	768.81	777.34	2498.6	13192	0.074217	0.52958	0.47042	0.94084	0.97298	TRUE	0.015887
CCR5_11	CCR5	274.67	418.04	364.65	295.85	346.36	330.25	10277	4965.2	0.2286	0.40959	0.59041	0.81918	0.90783	FALSE	-0.068504
CCR5_12	CCR5	697.25	868	568.25	950.57	782.63	759.41	14579	13483	0.19994	0.42076	0.57924	0.84153	0.92171	FALSE	-0.043388
CCR5_13	CCR5	887.41	830	815.06	831.58	858.7	823.32	1647.6	15109	0.28783	0.38674	0.61326	0.77348	0.88343	FALSE	-0.060626
CCR5_14	CCR5	979.47	1155.3	1209.2	1083.7	1067.4	1146.4	15461	19733	0.56271	0.71319	0.28681	0.57363	0.75508	TRUE	0.10298
CCR5_15	CCR5	1297.9	1333.2	1515.6	1400.1	1315.5	1457.8	621.79	25508	0.891	0.81354	0.18646	0.37293	0.59448	TRUE	0.14807
CCR5_2	CCR5	1685.8	1874.3	1915.6	1711.4	1780.1	1813.5	17780	36988	0.17382	0.569	0.431	0.86201	0.93349	TRUE	0.026827
CCR5_3	CCR5	996.07	761.59	860.24	933.84	878.83	897.04	27489	15544	0.14605	0.55806	0.44194	0.88388	0.94431	TRUE	0.029554
CCR5_4	CCR5	1014.2	1307.3	830.78	1012.3	1160.8	921.54	42969	21873	1.6174	0.052893	0.94711	0.10579	0.2777	FALSE	-0.33262
CCR5_5	CCR5	1805	1356	1543.7	1719.1	1580.5	1631.4	100810	31959	0.28491	0.61214	0.38786	0.77571	0.885	TRUE	0.045731
CCR5_6	CCR5	624.81	491.01	459.58	691.38	557.91	575.48	8950.9	8902.9	0.18623	0.57387	0.42613	0.85226	0.92817	TRUE	0.04466
CCR5_7	CCR5	75.46	66.887	8.5107	157.57	71.173	83.04	36.749	719.55	0.44241	0.66959	0.33041	0.66083	0.81361	TRUE	0.21962
CCR5_8	CCR5	718.38	647.58	716.86	965.36	682.98	841.11	2505.8	11409	1.4805	0.93063	0.069374	0.13875	0.32841	TRUE	0.30006
CCR5_9	CCR5	279.2	262.99	1568.6	1365.4	271.09	1467	131.46	3679.1	19.716	1	7.8221e-87	1.5644e-86	4.3359e-84	TRUE	2.4317
CCR9_1	CCR9	2647.1	2224	2300.5	2157.1	2435.6	2228.8	89527	54387	0.88651	0.18767	0.81233	0.37534	0.59687	FALSE	-0.12792
CCR9_10	CCR9	1112.3	1013.9	976.11	1120.4	1063.1	1048.2	4835	19636	0.10614	0.45774	0.54226	0.91548	0.96194	FALSE	-0.020306
CCR9_11	CCR9	458.79	506.21	561.05	764.7	482.5	662.87	1124.1	7451.6	2.0895	0.98167	0.018331	0.036661	0.13831	TRUE	0.45739
CCR9_12	CCR9	1171.1	1000.3	1183.6	854.74	1085.7	1019.2	14599	20149	0.46851	0.31971	0.68029	0.63942	0.79932	FALSE	-0.091109
CCR9_13	CCR9	653.48	399.8	707.04	612.27	526.64	659.66	32177	8295.3	1.4605	0.92792	0.072079	0.14416	0.33569	TRUE	0.32435
CCR9_14	CCR9	310.89	334.43	280.85	190.37	322.66	235.61	277.04	4552.7	1.2902	0.098498	0.9015	0.197	0.40777	FALSE	-0.45197
CCR9_15	CCR9	977.96	913.61	1328.3	1552.5	945.78	1440.4	2070.3	17010	3.7927	0.99993	7.4508e-05	0.00014902	0.0020836	TRUE	0.6064
CCR9_2	CCR9	1053.4	585.26	868.09	1034.8	819.34	951.46	109590	14263	1.1063	0.86569	0.13431	0.26862	0.49188	TRUE	0.21543
CCR9_3	CCR9	304.86	234.1	287.4	320.93	269.48	304.16	2503.1	3652.3	0.57392	0.71699	0.28301	0.56603	0.74998	TRUE	0.17407
CCR9_4	CCR9	778.74	904.49	690.68	526.73	841.62	608.71	7905.9	14740	1.9184	0.027532	0.97247	0.055064	0.18348	FALSE	-0.46676
CCR9_5	CCR9	1222.4	1666.1	2619.3	3098	1444.3	2858.7	98407	28608	8.3624	1	3.0725e-17	6.1449e-17	4.0125e-15	TRUE	0.98452
CCR9_6	CCR9	375.79	300.99	301.8	290.06	338.39	295.93	2797.5	4825.7	0.61121	0.27053	0.72947	0.54106	0.73381	FALSE	-0.19282
CCR9_7	CCR9	1026.3	995.7	1135.2	526.09	1011	830.64	466.77	18460	1.3272	0.092216	0.90778	0.18443	0.3922	FALSE	-0.28313
CCR9_8	CCR9	1423.2	712.95	1988.2	1804.7	1068.1	1896.4	252210	19748	5.8948	1	1.8756e-09	3.7512e-09	1.3367e-07	TRUE	0.82772
CCR9_9	CCR9	129.79	282.75	140.1	182.01	206.27	161.05	11698	2634.2	0.88105	0.18915	0.81085	0.37829	0.59931	FALSE	-0.35503
CCRL2_1	CCRL2	271.65	494.05	316.86	552.46	382.85	434.66	24729	5613	0.69152	0.75538	0.24462	0.48924	0.69362	TRUE	0.18266
CCRL2_10	CCRL2	1054.9	857.36	1090	967.29	956.14	1028.7	19515	17239	0.55227	0.70962	0.29038	0.58076	0.76053	TRUE	0.10535
CCRL2_11	CCRL2	280.71	291.87	232.41	360.16	286.29	296.28	62.258	3932.9	0.15938	0.56331	0.43669	0.87337	0.93899	TRUE	0.049339
CCRL2_12	CCRL2	759.12	790.48	794.12	410.33	774.8	602.22	491.51	13318	1.4955	0.067398	0.9326	0.1348	0.32324	FALSE	-0.363
CCRL2_13	CCRL2	742.52	1511	651.4	839.95	1126.8	745.67	295300	21090	2.6243	0.0043416	0.99566	0.0086832	0.050867	FALSE	-0.59493
CCRL2_14	CCRL2	132.81	223.46	196.4	94.542	178.14	145.47	4109	2202.1	0.69623	0.24314	0.75686	0.48628	0.69125	FALSE	-0.29043
CCRL2_15	CCRL2	739.5	545.73	506.71	374.31	642.62	440.51	18774	10588	1.9642	0.024754	0.97525	0.049509	0.17071	FALSE	-0.54375
CCRL2_2	CCRL2	781.76	649.1	404.59	505.51	715.43	455.05	8799.1	12077	2.3694	0.0089093	0.99109	0.017819	0.084952	FALSE	-0.65164
CCRL2_3	CCRL2	150.92	165.7	216.7	126.06	158.31	171.38	109.18	1906.6	0.29928	0.61758	0.38242	0.76483	0.87944	TRUE	0.11374
CCRL2_4	CCRL2	1738.6	1248	1789.2	1620.1	1493.3	1704.6	120320	29807	1.2241	0.88954	0.11046	0.22093	0.43653	TRUE	0.19083
CCRL2_5	CCRL2	873.82	934.89	746.32	725.47	904.36	735.89	1864.7	16100	1.3277	0.092145	0.90785	0.18429	0.39209	FALSE	-0.29703
CCRL2_6	CCRL2	140.35	141.37	68.086	172.36	140.86	120.22	0.51906	1653.4	0.50813	0.30568	0.69432	0.61136	0.78092	FALSE	-0.22684
CCRL2_7	CCRL2	167.52	259.95	291.98	520.3	213.73	406.14	4271.2	2751.1	3.6684	0.99988	0.00012206	0.00024411	0.0031583	TRUE	0.92299
CCRL2_8	CCRL2	1325.1	1126.4	1238	1571.8	1225.8	1404.9	19729	23387	1.1715	0.87931	0.12069	0.24138	0.46159	TRUE	0.19666
CCRL2_9	CCRL2	3827.3	3409.7	3625.6	3015.7	3618.5	3320.6	87203	88524	1.0011	0.15838	0.84162	0.31675	0.5414	FALSE	-0.1239
CCZ1B_1	CCZ1B	128.28	41.044	35.352	102.9	84.663	69.128	3805.2	888.84	0.52562	0.29958	0.70042	0.59915	0.77252	FALSE	-0.28869
CCZ1B_10	CCZ1B	24.147	66.887	41.244	90.683	45.517	65.964	913.33	417.85	1.0003	0.83933	0.16067	0.32135	0.54601	TRUE	0.52563
CCZ1B_11	CCZ1B	738	758.55	551.89	610.99	748.27	581.44	211.33	12761	1.4769	0.069848	0.93015	0.1397	0.32966	FALSE	-0.36339
CCZ1B_12	CCZ1B	350.13	457.56	257.29	477.86	403.85	367.57	5770.8	5992.2	0.46865	0.31966	0.68034	0.63932	0.79932	FALSE	-0.13544
CCZ1B_13	CCZ1B	249.02	196.1	211.46	249.54	222.56	230.5	1400.1	2890.6	0.1477	0.5587	0.4413	0.88259	0.94379	TRUE	0.050357
CCZ1B_14	CCZ1B	2428.3	2683.1	2591.8	2273.5	2555.7	2432.7	32454	57705	0.51204	0.30431	0.69569	0.60863	0.7787	FALSE	-0.071133
CCZ1B_15	CCZ1B	143.37	141.37	79.87	138.28	142.37	109.07	1.999	1675.1	0.81435	0.20772	0.79228	0.41545	0.63086	FALSE	-0.38132
CCZ1B_2	CCZ1B	1003.6	953.13	1284.5	887.54	978.37	1086	1274.1	17732	0.80824	0.79052	0.20948	0.41895	0.6342	TRUE	0.15042
CCZ1B_3	CCZ1B	357.68	457.56	219.31	595.55	407.62	407.43	4988.6	6060.9	0.0024288	0.49903	0.50097	0.99806	0.99918	FALSE	-0.00066774
CCZ1B_4	CCZ1B	107.15	54.725	34.043	121.55	80.939	77.798	1374.3	841.47	0.11188	0.45546	0.54454	0.91092	0.95914	FALSE	-0.056383
CCZ1B_5	CCZ1B	49.803	42.564	1.964	0	46.184	0.98201	26.203	425.29	2.9377	0.0016532	0.99835	0.0033064	0.025068	FALSE	-4.5733
CCZ1B_6	CCZ1B	60.368	79.048	8.5107	55.953	69.708	32.232	174.47	701.56	1.4422	0.074623	0.92538	0.14925	0.34322	FALSE	-1.0893
CCZ1B_7	CCZ1B	129.79	148.97	113.91	185.23	139.38	149.57	184.01	1632.2	0.25213	0.59942	0.40058	0.80116	0.89928	TRUE	0.10106
CCZ1B_8	CCZ1B	249.02	152.01	96.237	268.19	200.52	182.21	4704.7	2544.7	0.36288	0.35835	0.64165	0.7167	0.85014	FALSE	-0.13737
CCZ1B_9	CCZ1B	2537	2357.8	3095.3	2321.7	2447.4	2708.5	16057	54711	1.1165	0.8679	0.1321	0.26419	0.4875	TRUE	0.14622
CD46_1	CD46	697.25	741.83	724.72	474.64	719.54	599.68	993.93	12162	1.0868	0.13855	0.86145	0.27711	0.50151	FALSE	-0.26248
CD46_10	CD46	383.33	396.76	606.88	783.35	390.05	695.11	90.099	5742.4	4.0258	0.99997	2.8396e-05	5.6792e-05	0.00089208	TRUE	0.83198
CD46_11	CD46	132.81	44.084	114.57	28.941	88.447	71.754	3936	937.46	0.54917	0.29145	0.70855	0.58289	0.76196	FALSE	-0.29799
CD46_12	CD46	264.11	363.32	329.95	391.67	313.71	360.81	4921	4398.6	0.7102	0.76121	0.23879	0.47758	0.68451	TRUE	0.20122
[truncated: 10,473 more rows]
