# Supplementary material for: Type I interferon signaling induces a delayed antiproliferative response in respiratory epithelial cells during SARS-CoV-2 infection
Source: J Virol. 2023 Nov 17;97(12):e01276-23. doi: 10.1128/jvi.01276-23 (PMC10734423; doi:10.1128/jvi.01276-23)
Supplement: Table S3 — CRISPR screen gene level analysis, pre-infection. [file jvi.01276-23-s0004.xlsx]

## Sheet: annotation
High-throughput CRISPR screen for Calu-3 fitness modifiers independently of SARS-CoV-2 infection.
Control = plasmid pool
Treatment = day 0 pre-infection (2-3 weeks post-lentiviral transduction)
Gene-level analysis (tab: "plasmid_vs_d0_gene")
id	gene ID
num	number of individual gRNAs detected for a given gene
neg|score	MAGeCK significance score for depletion in day 0 samples (low score indicates gene disruption reduces cell fitness)
neg|p-value	p-value for depletion in day 0 samples (gene disruption reduces cell fitness)
neg|fdr	FDR for depletion in day 0 cells (gene disruption reduces cell fitness)
neg|rank	gene rank for depletion in day 0 cells (gene disruption reduces cell fitness)
neg|goodsgrna	number of gene-targeting gRNA with significant depletion in day 0 cells (gene disruption reduces cell fitness)
pos|score	MAGeCK significance score for enrichment in day 0 samples (low score indicates gene disruption increases cell fitness)
pos|p-value	p-value for enrichment in day 0 samples (gene disruption increases cell fitness)
pos|fdr	FDR for enrichment in day 0 cells (gene disruption increases cell fitness)
pos|rank	gene rank for enrichment in day 0 cells (gene disruption increases cell fitness)
pos|goodsgrna	number of gene-targeting gRNA with significant enrichment in day 0 cells (gene disruption increases cell fitness)
l2fc	composite log2 fold change of gene-targeting gRNA (positive value indicates gene disruption increases cell fitness)

## Sheet: plasmid_vs_d0_gene
id	num	neg|score	neg|p-value	neg|fdr	neg|rank	neg|goodsgrna	pos|score	pos|p-value	pos|fdr	pos|rank	pos|goodsgrna	l2fc
VCP	15	3.06e-14	4.93e-06	0.000102	1	15	1	1	0.999995	826	0	-2.9579
ERBB2	15	1.42e-13	4.93e-06	0.000102	2	15	1	1	0.999995	831	0	-4.2551
GAPDH	15	2.24e-13	4.93e-06	0.000102	3	15	1	1	0.999995	828	0	-3.0927
CLTC	15	7.68e-13	4.93e-06	0.000102	4	15	1	1	0.999995	830	0	-2.3998
POLR3A	15	2.54e-12	4.93e-06	0.000102	5	15	1	1	0.999995	829	0	-3.2944
PTPN11	15	2.12e-11	4.93e-06	0.000102	6	14	0.99998	0.99999	0.999995	803	0	-2.4963
MIR6859-1	14	4.84e-11	4.93e-06	0.000102	7	14	1	1	0.999995	827	0	-3.6403
RPS11	15	5.31e-11	4.93e-06	0.000102	8	14	0.9935	0.99762	0.999995	746	1	-2.1246
SUPT16H	15	7.46e-11	4.93e-06	0.000102	9	15	1	1	0.999995	823	0	-2.6545
ELP3	15	2.55e-10	4.93e-06	0.000102	10	15	1	1	0.999995	824	0	-1.9766
GTF2B	15	4.76e-10	4.93e-06	0.000102	11	15	1	1	0.999995	825	0	-1.8782
ZNF217	15	1.37e-09	4.93e-06	0.000102	12	14	0.72067	0.91817	0.999995	607	1	-2.346
POLA1	15	1.51e-09	4.93e-06	0.000102	13	15	1	1	0.999995	820	0	-2.3884
ATP6V0C	15	3.12e-09	4.93e-06	0.000102	14	14	1	1	0.999995	810	0	-2.4928
ALDOA	15	3.37e-09	4.93e-06	0.000102	15	13	0.9999	0.9999	0.999995	794	0	-1.7967
DYN2	15	4.61e-09	4.93e-06	0.000102	16	15	1	1	0.999995	819	0	-2.1558
DDX47	15	5.71e-09	4.93e-06	0.000102	17	14	0.97737	0.99369	0.999995	727	1	-3.6123
WIPF2	15	7.98e-09	4.93e-06	0.000102	18	13	0.99141	0.99703	0.999995	742	1	-1.5661
ATP6V1A	15	8.68e-09	4.93e-06	0.000102	19	13	0.99741	0.99844	0.999995	755	1	-2.436
EIF3I	15	1.09e-08	4.93e-06	0.000102	20	13	0.96907	0.99221	0.999995	717	1	-2.3226
GINS1	15	1.56e-08	4.93e-06	0.000102	21	13	0.99639	0.99816	0.999995	751	1	-2.2555
CHMP2A	15	1.67e-08	4.93e-06	0.000102	22	14	0.98167	0.99449	0.999995	731	1	-2.2137
VPS29	15	1.67e-08	4.93e-06	0.000102	23	12	0.99978	0.99977	0.999995	786	0	-2.9621
UBR4	15	1.74e-08	4.93e-06	0.000102	24	14	1	1	0.999995	808	0	-1.3249
EGFR	15	2.08e-08	4.93e-06	0.000102	25	14	0.99908	0.99915	0.999995	774	1	-1.8131
PCID2	15	3.56e-08	4.93e-06	0.000102	26	14	0.99998	0.99998	0.999995	801	0	-1.6179
TINF2	15	4.76e-08	4.93e-06	0.000102	27	12	0.9149	0.97904	0.999995	682	3	-2.8781
CNOT1	15	4.96e-08	4.93e-06	0.000102	28	13	0.9979	0.99865	0.999995	761	1	-1.7518
ELOB	15	5.09e-08	4.93e-06	0.000102	29	13	0.99999	1	0.999995	804	0	-1.6867
CCDC94	15	5.27e-08	4.93e-06	0.000102	30	13	1	1	0.999995	814	0	-2.3973
ACTR3	15	6.47e-08	4.93e-06	0.000102	31	14	0.99999	1	0.999995	805	0	-2.5125
BPTF	15	6.71e-08	4.93e-06	0.000102	32	15	1	1	0.999995	822	0	-1.1769
SMARCE1	15	6.79e-08	4.93e-06	0.000102	33	12	0.99004	0.99662	0.999995	741	2	-2.1573
PSMA4	15	7.5e-08	4.93e-06	0.000102	34	14	1	1	0.999995	816	0	-2.0616
WDR82	15	8.78e-08	4.93e-06	0.000102	35	15	1	1	0.999995	821	0	-1.9506
TNPO1	15	9.49e-08	4.93e-06	0.000102	36	13	0.99913	0.99922	0.999995	777	1	-1.9493
WASH1	15	1.31e-07	4.93e-06	0.000102	37	13	0.49068	0.79364	0.999995	516	1	-2.6752
NDUFB9	15	1.87e-07	4.93e-06	0.000102	38	14	0.99782	0.99861	0.999995	758	1	-1.2581
TONSL	15	1.9e-07	4.93e-06	0.000102	39	12	0.94015	0.98496	0.999995	696	1	-1.8331
TIMM10	15	2.7e-07	1.48e-05	0.000246	40	14	0.99986	0.99982	0.999995	791	0	-1.8719
MMS19	15	2.73e-07	1.48e-05	0.000246	41	14	1	1	0.999995	813	0	-1.5733
MRPS25	15	2.78e-07	1.48e-05	0.000246	42	13	0.99989	0.99987	0.999995	793	0	-1.261
GTPBP4	15	2.85e-07	1.48e-05	0.000246	43	14	1	1	0.999995	817	0	-1.5646
MIR4472-2	6	3.06e-07	4.93e-06	0.000102	44	6	1	1	0.999995	818	0	-3.7005
ATP6V0B	15	3.1e-07	1.48e-05	0.000246	45	13	0.99978	0.99977	0.999995	787	0	-1.3868
FNTB	15	3.43e-07	1.48e-05	0.000246	46	14	1	1	0.999995	811	0	-1.103
CDK7	15	4.44e-07	1.48e-05	0.000246	47	13	0.99983	0.9998	0.999995	789	0	-1.3033
RAC1	15	5.41e-07	1.48e-05	0.000246	48	11	0.99769	0.99855	0.999995	756	1	-1.3431
KAT6A	15	6.56e-07	1.48e-05	0.000246	49	14	0.89213	0.9744	0.999995	672	1	-1.0721
EIF3C	15	7.56e-07	1.48e-05	0.000246	50	14	0.99994	0.99994	0.999995	795	0	-1.61
ACAD9	15	8.31e-07	2.47e-05	0.000394	51	14	0.99985	0.99981	0.999995	790	0	-0.87631
SFPQ	15	1.01e-06	2.47e-05	0.000394	52	14	0.93085	0.98265	0.999995	688	1	-1.9834
PCF11	15	1.46e-06	3.45e-05	0.000531	53	14	0.94571	0.98632	0.999995	698	1	-1.3095
SCAP	15	1.52e-06	3.45e-05	0.000531	54	13	0.15115	0.42799	0.999995	317	2	-1.6612
EIF2B1	15	1.92e-06	4.44e-05	0.000659	55	13	0.99998	0.99999	0.999995	802	0	-1.5657
ATP6V1B2	15	2.38e-06	4.44e-05	0.000659	56	13	0.80469	0.94686	0.999995	638	1	-2.3695
CSNK2B	15	2.66e-06	5.43e-05	0.000764	57	11	0.99462	0.9978	0.999995	747	1	-1.4812
ACTR2	15	2.75e-06	5.43e-05	0.000764	58	14	0.99672	0.99822	0.999995	752	1	-3.6199
RNASEK	15	2.91e-06	5.43e-05	0.000764	59	12	0.041859	0.17685	0.706655	206	2	-1.272
SMARCA5	15	3.48e-06	6.41e-05	0.000873	60	13	1	1	0.999995	809	0	-1.4285
WDR18	15	3.99e-06	6.41e-05	0.000873	61	13	0.72574	0.92042	0.999995	608	1	-1.5074
PABPC1	15	4.68e-06	7.4e-05	0.000992	62	14	0.92345	0.98093	0.999995	686	1	-1.7264
PSMD4	15	5.83e-06	8.38e-05	0.001106	63	11	0.5982	0.86047	0.999995	553	2	-1.732
ATRX	15	6.71e-06	0.00010357	0.001345	64	14	0.99999	1	0.999995	806	0	-0.75155
ARPC4	15	7.67e-06	0.00011343	0.00145	65	12	0.98941	0.99645	0.999995	740	1	-2.0494
RPL12	15	8.86e-06	0.0001233	0.001552	66	11	0.97394	0.99293	0.999995	723	2	-2.5343
RBX1	15	9.9e-06	0.00013316	0.001652	67	12	0.98695	0.99567	0.999995	736	1	-1.414
ATP6V1E1	15	1.07e-05	0.00014302	0.001722	68	13	0.99997	0.99998	0.999995	800	0	-2.1614
GTF3C5	15	1.09e-05	0.00014302	0.001722	69	12	0.99223	0.99734	0.999995	743	1	-1.3305
DONSON	15	1.19e-05	0.00016275	0.001932	70	13	0.93803	0.98436	0.999995	694	2	-2.3832
BRF1	15	1.25e-05	0.00018248	0.002136	71	11	0.83219	0.95558	0.999995	648	3	-1.5734
RPF2	15	1.38e-05	0.00019234	0.00222	72	12	0.68924	0.90355	0.999995	590	2	-2.1782
ARPC3	15	1.43e-05	0.00020221	0.002302	73	12	0.95263	0.98807	0.999995	702	3	-1.9172
VMP1	15	1.66e-05	0.00022193	0.002492	74	13	1	1	0.999995	812	0	-1.3367
RPP21	15	1.78e-05	0.00024166	0.002678	75	11	0.42986	0.74873	0.999995	491	1	-1.6893
TBCA	15	1.81e-05	0.00025152	0.00268	76	13	0.9962	0.99811	0.999995	750	1	-0.89804
DHX16	15	1.86e-05	0.00025152	0.00268	77	11	0.97349	0.99288	0.999995	722	2	-1.5247
ATP6V0D1	15	1.86e-05	0.00025152	0.00268	78	12	0.7332	0.92374	0.999995	610	3	-1.3258
ATP6V1C1	15	1.93e-05	0.00026139	0.00275	79	12	0.90936	0.97763	0.999995	678	1	-1.6667
EIF3CL	15	2.37e-05	0.00032057	0.00333	80	12	0.99996	0.99996	0.999995	796	0	-1.5652
KIAA1033	15	2.48e-05	0.00033043	0.00339	81	13	0.99918	0.99924	0.999995	779	1	-1.213
NOC4L	15	2.72e-05	0.00035016	0.003506	82	12	0.71773	0.91676	0.999995	605	1	-1.0788
NARS2	15	2.73e-05	0.00035016	0.003506	83	12	0.99997	0.99998	0.999995	799	0	-1.1478
RAD54L2	15	3.11e-05	0.00037975	0.003713	84	13	1	1	0.999995	815	0	-1.2482
DDX10	15	3.15e-05	0.00037975	0.003713	85	12	0.93368	0.98326	0.999995	689	2	-1.3504
SRP54	15	3.29e-05	0.00040934	0.003955	86	12	0.99565	0.99798	0.999995	748	1	-2.2709
MED17	15	4.75e-05	0.00062634	0.005983	87	12	0.73668	0.92508	0.999995	614	2	-1.3142
ANAPC1	15	4.99e-05	0.00064607	0.006101	88	12	0.99987	0.99984	0.999995	792	0	-1.0977
ASH2L	15	5.19e-05	0.00065593	0.006125	89	11	0.99914	0.99922	0.999995	778	1	-1.361
SIAH1	15	6.15e-05	0.00073484	0.006785	90	11	0.82501	0.95327	0.999995	644	2	-1.1609
PIAS1	15	6.54e-05	0.0007743	0.007071	91	13	0.9082	0.97735	0.999995	677	1	-1.0484
RAB1A	15	7.47e-05	0.00093212	0.008419	92	13	0.91768	0.97978	0.999995	683	1	-0.48218
ALG11	15	7.81e-05	0.00098144	0.00877	93	12	0.98379	0.99494	0.999995	732	1	-1.1113
KDM1A	15	9.74e-05	0.001159	0.010246	94	11	0.33655	0.67291	0.999995	444	1	-1.4436
GOLGA8O	15	0.00011181	0.0012872	0.011142	95	12	0.96018	0.99022	0.999995	708	1	-0.93644
NDOR1	15	0.00011234	0.0012872	0.011142	96	12	0.78032	0.93953	0.999995	630	2	-1.7731
DDX18	15	0.00015631	0.0015437	0.013225	97	12	0.99981	0.99979	0.999995	788	0	-1.3958
ELOC	15	0.00017532	0.0016719	0.014177	98	10	0.67635	0.89774	0.999995	584	4	-1.1102
SACM1L	15	0.00018632	0.00181	0.015123	99	9	0.59563	0.85914	0.999995	551	2	-1.8025
JMJD6	15	0.00018749	0.0018198	0.015123	100	12	0.99672	0.99822	0.999995	753	1	-0.94456
DNMT1	15	0.00019781	0.0019086	0.015637	101	11	0.999	0.99909	0.999995	770	1	-1.0212
ATP6AP1	15	0.00020311	0.0019382	0.015637	102	10	0.98152	0.99446	0.999995	730	1	-1.535
CDC42	15	0.00020387	0.0019382	0.015637	103	12	0.43199	0.75041	0.999995	492	3	-1.2824
MRPS27	15	0.00023498	0.0022539	0.018009	104	12	0.67676	0.89796	0.999995	585	3	-0.75404
RPE	15	0.00024824	0.0024117	0.019061	105	12	0.99896	0.99907	0.999995	768	1	-0.79758
AP2M1	15	0.00024992	0.0024314	0.019061	106	11	0.98476	0.99512	0.999995	733	1	-0.97781
EMC3	15	0.00026905	0.0025892	0.020109	107	12	0.99911	0.9992	0.999995	775	1	-0.59808
ATP6V1H	15	0.00027413	0.0026188	0.02015	108	12	0.99833	0.9988	0.999995	762	1	-1.5039
COMMD3	15	0.00028768	0.002678	0.020417	109	12	0.99841	0.99884	0.999995	764	1	-1.06
NSMCE4A	15	0.00031498	0.0029936	0.022559	110	9	0.42198	0.7428	0.999995	488	2	-0.80583
TRIM28	15	0.0003194	0.0030134	0.022559	111	12	0.99997	0.99998	0.999995	798	0	-0.77282
GRPEL1	15	0.00032677	0.0030627	0.022724	112	12	0.99999	1	0.999995	807	0	-1.0732
PIK3C3	15	0.0003765	0.0033684	0.024772	113	11	0.96154	0.99055	0.999995	710	2	-0.89725
RAB7A	15	0.00043233	0.0037334	0.027215	114	9	0.52956	0.8224	0.999995	535	4	-0.72653
ATP6V1G1	15	0.00045024	0.0038419	0.027762	115	10	0.006595	0.040939	0.285417	119	4	-1.2276
INTS2	15	0.00045299	0.0038814	0.027805	116	10	0.62937	0.87482	0.999995	566	3	-1.116
NPIPA5	15	0.00046249	0.0039405	0.027988	117	12	0.61185	0.86691	0.999995	558	2	-1.1929
N6AMT1	15	0.00051816	0.0043745	0.030807	118	12	0.78352	0.94038	0.999995	631	1	-0.40987
PFDN4	15	0.00053585	0.0045126	0.031513	119	12	0.15629	0.43762	0.999995	324	2	-0.48504
SMARCB1	15	0.00055609	0.0046902	0.03248	120	11	0.47837	0.78534	0.999995	509	2	-0.76563
VPS35	15	0.00057148	0.0048085	0.032753	121	12	0.99337	0.9976	0.999995	745	1	-1.0875
TRIAP1	15	0.00057261	0.0048085	0.032753	122	9	0.079202	0.28147	0.882632	265	6	-1.2886
TMEM199	15	0.0005996	0.0050058	0.03382	123	10	0.85679	0.96361	0.999995	655	2	-0.84699
TRMT6	15	0.00062226	0.0051538	0.034539	124	12	0.7409	0.92689	0.999995	617	2	-0.64
SETD1A	15	0.00068907	0.0056272	0.03741	125	11	0.94345	0.98578	0.999995	697	2	-1.2646
RPL35	15	0.00074357	0.0059725	0.03939	126	10	0.62985	0.87498	0.999995	567	4	-1.1411
HIST1H2BJ	15	0.00090506	0.0071068	0.046459	127	10	0.96414	0.9914	0.999995	714	2	-1.1886
CHD6	15	0.00091485	0.0071561	0.046459	128	11	0.99292	0.99755	0.999995	744	1	-0.85759
PDPR	15	0.0011104	0.0084778	0.054613	129	11	0.9521	0.98796	0.999995	700	2	-0.75103
SMG5	15	0.0012089	0.0090992	0.058165	130	9	0.87483	0.96942	0.999995	665	3	-0.90931
ARF1	15	0.0014444	0.010441	0.066231	131	10	0.99975	0.99975	0.999995	785	0	-1.0717
BRD2	15	0.0018638	0.012857	0.080943	132	10	0.9993	0.99939	0.999995	781	1	-0.77842
SNUPN	15	0.0019253	0.013203	0.082491	133	10	0.45085	0.7651	0.999995	499	4	-0.90572
EMC1	15	0.0019724	0.013489	0.083649	134	11	0.98652	0.99557	0.999995	735	1	-0.70073
ADAM9	15	0.0021569	0.014712	0.090559	135	11	0.85874	0.96432	0.999995	657	2	-0.61225
CAB39	15	0.0022975	0.015619	0.095438	136	11	0.97245	0.99269	0.999995	721	2	-0.68322
FOXM1	15	0.0027907	0.018825	0.114186	137	11	0.25969	0.58324	0.999995	390	1	-0.94855
UGP2	15	0.0028874	0.019407	0.116376	138	10	0.99836	0.99882	0.999995	763	1	-0.54972
G3BP1	15	0.0029012	0.019466	0.116376	139	11	0.71993	0.91778	0.999995	606	1	-0.61235
KITLG	15	0.0033978	0.022474	0.133402	140	9	0.5551	0.83835	0.999995	543	3	-0.81383
BCS1L	15	0.004331	0.027515	0.162161	141	10	0.35276	0.68682	0.999995	456	1	-0.70454
POLRMT	15	0.0052464	0.031993	0.187226	142	9	0.13972	0.40683	0.999995	306	2	-0.72398
EIF4G2	15	0.0053692	0.032742	0.190273	143	10	0.9994	0.99948	0.999995	782	0	-0.48883
VPS11	15	0.0056855	0.034459	0.198856	144	8	0.81296	0.9495	0.999995	641	2	-0.35415
ISCA2	15	0.0057801	0.034922	0.200141	145	8	0.21868	0.531	0.999995	369	3	-0.68822
CCZ1B	15	0.0060631	0.036303	0.20663	146	10	0.06138	0.23484	0.822364	237	3	-0.86002
CASC11	15	0.0061938	0.037023	0.209295	147	10	0.86028	0.96476	0.999995	658	3	-0.75829
FBXO42	15	0.0067651	0.039953	0.22433	148	9	0.83137	0.95539	0.999995	646	1	-0.79966
HIRA	15	0.0070658	0.041245	0.230031	149	9	0.63692	0.87846	0.999995	571	2	-0.57542
TMEM41B	15	0.0072283	0.042133	0.233415	150	10	0.99927	0.99933	0.999995	780	1	-1.1889
SPNS1	15	0.0077138	0.044658	0.245766	151	10	0.28734	0.61681	0.999995	410	3	-0.87542
HNRNPA2B1	15	0.0079298	0.045851	0.250674	152	8	0.70339	0.90982	0.999995	600	3	-0.51433
MRPS2	15	0.008147	0.046966	0.255089	153	9	0.93713	0.98419	0.999995	693	1	-0.677
ACOX1	15	0.0086599	0.049787	0.268656	154	9	0.60634	0.8643	0.999995	556	3	-0.43308
ATP5F1	15	0.009849	0.05532	0.296589	155	10	0.9616	0.99057	0.999995	711	3	-0.65511
RANBP10	15	0.010448	0.058368	0.310924	156	10	0.26872	0.59444	0.999995	396	3	-0.5515
DENR	15	0.010676	0.059345	0.314112	157	10	0.99996	0.99996	0.999995	797	0	-0.72561
PI4KB	15	0.010774	0.059808	0.314562	158	10	0.97533	0.99322	0.999995	724	1	-0.60567
DPP4	15	0.010892	0.060213	0.314697	159	10	0.84691	0.96029	0.999995	651	3	-0.72034
ELL	15	0.011057	0.061002	0.316829	160	10	0.98932	0.99643	0.999995	739	2	-0.90359
PPIL3	15	0.011354	0.062235	0.319343	161	10	0.79117	0.94283	0.999995	634	2	-0.58821
VPS26A	15	0.011364	0.062255	0.319343	162	9	0.95987	0.99015	0.999995	707	3	-0.68899
KMT2D	15	0.011768	0.064178	0.32719	163	10	0.39622	0.72172	0.999995	473	3	-0.44359
CCDC93	15	0.01211	0.066042	0.334641	164	9	0.95261	0.98806	0.999995	701	2	-0.60164
PLCD3	15	0.012568	0.06838	0.344386	165	10	0.26964	0.59567	0.999995	399	3	-0.64741
TEFM	15	0.013083	0.070678	0.353817	166	8	0.50335	0.80323	0.999995	519	2	-0.557
ALG8	15	0.013459	0.072316	0.359846	167	10	0.99901	0.99909	0.999995	771	1	-0.59114
ARNT	15	0.01426	0.07558	0.373853	168	9	0.97666	0.99354	0.999995	725	1	-0.6955
UROD	15	0.014499	0.076843	0.377849	169	10	0.21778	0.52974	0.999995	367	2	-0.70609
EXOC2	15	0.015525	0.081272	0.397276	170	10	0.99586	0.99801	0.999995	749	1	-0.73715
RAB18	15	0.015818	0.08284	0.402574	171	10	0.85855	0.96428	0.999995	656	1	-0.42709
USP17L11	15	0.016927	0.087397	0.42225	172	7	0.37045	0.701	0.999995	464	6	-0.25909
MNAT1	15	0.017895	0.091076	0.437482	173	9	0.66353	0.8914	0.999995	580	2	-0.75649
EMC2	15	0.018278	0.092802	0.443212	174	9	0.99786	0.99864	0.999995	760	1	-0.66041
ZMYM2	15	0.018733	0.094548	0.44897	175	9	0.63182	0.87589	0.999995	570	4	-0.61901
CABIN1	15	0.018979	0.095535	0.451076	176	8	0.98894	0.99632	0.999995	737	2	-0.44731
HMGB1	15	0.020396	0.10083	0.473395	177	7	0.37948	0.70835	0.999995	468	5	-0.2602
ACTR1A	15	0.020758	0.10207	0.475524	178	8	0.9639	0.99135	0.999995	713	3	-0.56349
CEP350	15	0.02084	0.10243	0.475524	179	9	0.97691	0.99362	0.999995	726	1	-0.43433
POU5F1	15	0.023553	0.11232	0.518556	180	6	0.034901	0.1549	0.666971	192	5	-0.045208
NUDT4	15	0.02438	0.11577	0.531496	181	8	0.89779	0.97536	0.999995	673	3	-0.62933
MBTPS2	15	0.026922	0.1245	0.568479	182	9	0.70743	0.9117	0.999995	601	3	-0.58442
TRIM59	15	0.027341	0.12598	0.572091	183	9	0.97146	0.99254	0.999995	719	2	-0.47718
CPN2	15	0.030788	0.13807	0.623552	184	8	0.17117	0.46453	0.999995	338	5	-0.56802
COMMD2	15	0.031413	0.14034	0.630372	185	8	0.97151	0.99255	0.999995	720	2	-0.54025
NGDN	15	0.031683	0.1413	0.631302	186	9	0.47694	0.78422	0.999995	507	5	-0.68893
TOMM70	15	0.03243	0.14408	0.640287	187	9	0.092189	0.30936	0.941677	273	4	-0.62361
VTA1	15	0.033365	0.14728	0.647563	188	8	0.96052	0.99031	0.999995	709	2	-0.54246
HSD17B4	15	0.036431	0.15708	0.687036	189	8	0.99899	0.99909	0.999995	769	1	-0.31852
RPEL1	15	0.037889	0.16187	0.704253	190	8	0.38205	0.71037	0.999995	469	4	-0.47599
LIN54	15	0.038155	0.16273	0.704299	191	9	0.90656	0.97707	0.999995	676	3	-0.67086
COMMD3-BMI1	15	0.039015	0.16574	0.713646	192	9	0.78897	0.94199	0.999995	633	4	-0.40199
ZNF880	15	0.041275	0.17322	0.741993	193	8	0.6999	0.90835	0.999995	598	4	-0.49569
ZNF250	15	0.043383	0.17999	0.767024	194	9	0.96457	0.99148	0.999995	715	2	-0.35881
hsa-mir-10a	8	0.043577	0.14647	0.647432	195	5	0.057359	0.18303	0.711266	235	3	-0.83044
PRR15L	15	0.044679	0.18444	0.781971	196	9	0.5046	0.80403	0.999995	520	5	-0.49325
PDAP1	15	0.045527	0.18709	0.786082	197	8	0.95277	0.98812	0.999995	703	2	-0.53819
NDUFAF1	15	0.045707	0.18777	0.786082	198	8	0.6975	0.90738	0.999995	595	2	-0.70519
CCRL2	15	0.045843	0.18824	0.786082	199	9	0.91138	0.97809	0.999995	680	3	-0.29132
F13B	15	0.046654	0.19072	0.792439	200	7	0.84372	0.95905	0.999995	650	3	-0.14507
KRTAP4-7	15	0.048988	0.19807	0.816649	201	9	0.71736	0.91661	0.999995	604	1	-0.45713
BZW2	15	0.049126	0.19851	0.816649	202	9	0.9636	0.99125	0.999995	712	1	-0.38781
EARS2	15	0.052509	0.209	0.853082	203	7	0.68441	0.9013	0.999995	587	3	-0.28087
VPS39	15	0.052652	0.20942	0.853082	204	9	0.9356	0.98372	0.999995	692	3	-0.3983
ZFP91	15	0.060042	0.2275	0.922211	205	8	0.87666	0.97	0.999995	667	4	-0.50553
NKAP	15	0.060481	0.22866	0.92243	206	7	0.90069	0.97599	0.999995	674	2	-0.33538
CXXC1	15	0.060992	0.22985	0.922725	207	6	0.56381	0.84294	0.999995	545	3	-0.19234
RBM44	15	0.062186	0.2327	0.929678	208	8	0.93377	0.9833	0.999995	690	2	-0.4097
LGI2	15	0.065637	0.24119	0.958997	209	6	0.63941	0.87987	0.999995	572	5	-0.14185
WRAP53	15	0.068846	0.249	0.985343	210	8	0.85258	0.96198	0.999995	653	4	-0.39916
BRPF1	15	0.069313	0.2504	0.98619	211	8	0.8084	0.94806	0.999995	639	3	-0.46945
COQ7	15	0.070254	0.2526	0.99016	212	8	0.070349	0.25944	0.855798	251	5	-0.32254
ATP6AP2	15	0.071299	0.255	0.994863	213	8	0.99971	0.99973	0.999995	784	0	-0.38895
LMLN	15	0.07258	0.25791	0.999995	214	7	0.54205	0.83117	0.999995	542	5	0.16589
FIG4	15	0.079482	0.27461	0.999995	215	8	0.67546	0.89724	0.999995	583	5	-0.32203
GEMIN8P4	15	0.080985	0.27816	0.999995	216	8	0.78841	0.94188	0.999995	632	4	-0.41863
SUV39H2	15	0.081829	0.27989	0.999995	217	7	0.42019	0.74127	0.999995	487	6	-0.20977
SEC61G	15	0.082476	0.28134	0.999995	218	6	0.64386	0.88212	0.999995	573	5	0.055879
NOMO1	15	0.083742	0.28429	0.999995	219	7	0.99904	0.99913	0.999995	772	1	-0.179
CENPF	15	0.084325	0.28546	0.999995	220	7	0.85146	0.96166	0.999995	652	3	-0.25162
NONO	15	0.086136	0.28981	0.999995	221	7	0.99777	0.9986	0.999995	757	1	-0.40275
ARPC4-TTLL3	15	0.087061	0.29185	0.999995	222	5	0.050274	0.20306	0.753312	223	5	0.11805
DYRK1A	15	0.087956	0.29396	0.999995	223	8	0.9996	0.99965	0.999995	783	0	-0.44639
BRD4	15	0.08857	0.29542	0.999995	224	5	0.03027	0.13937	0.636349	182	8	0.37305
ARF6	15	0.089653	0.29771	0.999995	225	8	0.24779	0.56857	0.999995	385	3	-0.5015
MRAP2	15	0.094937	0.30985	0.999995	226	7	0.046761	0.19243	0.733513	217	8	0.32635
STAMBP	15	0.095709	0.31168	0.999995	227	6	0.98017	0.9942	0.999995	729	2	-0.24429
SEPSECS	15	0.095737	0.31175	0.999995	228	7	0.47458	0.78245	0.999995	506	5	-0.17131
STK11	15	0.096956	0.3141	0.999995	229	8	0.6138	0.86781	0.999995	560	4	-0.30081
ALG5	15	0.097546	0.31551	0.999995	230	8	0.84351	0.95897	0.999995	649	2	-0.474
PRRC2A	15	0.099328	0.31964	0.999995	231	8	0.87077	0.9681	0.999995	661	4	-0.39105
UVRAG	15	0.10173	0.32495	0.999995	232	7	0.28823	0.61788	0.999995	412	3	-0.43264
ILK	15	0.10356	0.32893	0.999995	233	7	0.6136	0.86768	0.999995	559	3	-0.28334
TMEM106B	15	0.10357	0.32896	0.999995	234	8	0.99844	0.99888	0.999995	765	1	-0.35186
GIGYF2	15	0.1048	0.33194	0.999995	235	8	0.96893	0.99217	0.999995	716	2	-0.39677
ULK1	15	0.10631	0.33547	0.999995	236	6	0.042057	0.17747	0.706655	207	7	0.23473
ZC3H18	15	0.10807	0.33901	0.999995	237	6	0.32512	0.66032	0.999995	433	5	-0.20729
ZKSCAN2	15	0.10907	0.34119	0.999995	238	8	0.41612	0.73821	0.999995	485	4	-0.3827
CHD8	15	0.11073	0.34461	0.999995	239	8	0.41033	0.73354	0.999995	482	4	-0.45051
ETFA	15	0.11267	0.34866	0.999995	240	8	0.90972	0.97771	0.999995	679	3	-0.37147
CCDC178	15	0.11319	0.34976	0.999995	241	8	0.60597	0.86408	0.999995	555	4	-0.40932
SNX27	15	0.11449	0.35266	0.999995	242	8	0.8566	0.96355	0.999995	654	3	-0.20905
EMC4	15	0.11503	0.3538	0.999995	243	3	0.59761	0.86017	0.999995	552	5	0.091171
C5	15	0.11708	0.35805	0.999995	244	7	0.26346	0.58818	0.999995	393	6	-0.29463
OSBPL8	15	0.11995	0.36397	0.999995	245	8	0.99783	0.99862	0.999995	759	1	-0.30102
SLC22A25	15	0.12102	0.36622	0.999995	246	6	0.26883	0.59461	0.999995	397	5	-0.21624
LINC01322	15	0.12192	0.36822	0.999995	247	6	0.3664	0.69779	0.999995	462	5	-0.10006
KDM3B	15	0.12741	0.37935	0.999995	248	8	0.96958	0.99233	0.999995	718	1	-0.42779
GPAA1	15	0.12801	0.3805	0.999995	249	7	0.98575	0.99531	0.999995	734	2	-0.27055
CNOT4	15	0.13239	0.38977	0.999995	250	8	0.86181	0.9652	0.999995	659	2	-0.26572
STX4	15	0.14173	0.40692	0.999995	251	6	0.4096	0.73296	0.999995	481	6	-0.16804
NDUFA2	15	0.14413	0.41099	0.999995	252	6	0.039872	0.17056	0.701652	201	7	0.18083
PCBD1	15	0.14522	0.4129	0.999995	253	4	0.099381	0.32494	0.974833	277	8	0.3042
AGPS	15	0.14913	0.41907	0.999995	254	7	0.41107	0.73417	0.999995	484	3	-0.19078
MRPS5	15	0.15011	0.42045	0.999995	255	5	0.37584	0.70545	0.999995	466	6	0.030528
UBAP2L	15	0.15331	0.42589	0.999995	256	6	0.53154	0.82391	0.999995	537	6	0.13106
RHOA	15	0.15502	0.42872	0.999995	257	7	0.91471	0.97899	0.999995	681	1	-0.25961
TRMT61A	15	0.15713	0.43182	0.999995	258	7	0.06297	0.23926	0.823332	241	8	0.30961
HMGB1P4	15	0.1578	0.43293	0.999995	259	7	0.8652	0.96626	0.999995	660	3	-0.16776
SSH1	15	0.15916	0.43507	0.999995	260	7	0.48859	0.79218	0.999995	514	6	-0.34105
CCDC77	15	0.16447	0.44322	0.999995	261	3	0.24271	0.56198	0.999995	384	6	-0.061163
MPHOSPH8	15	0.1656	0.44482	0.999995	262	6	0.51208	0.80957	0.999995	528	6	0.026094
ZNF799	15	0.16834	0.44905	0.999995	263	4	0.30955	0.64248	0.999995	421	4	0.0010319
NUP62	15	0.16853	0.44939	0.999995	264	6	0.016115	0.084655	0.456808	154	1	-0.20387
KRTCAP2	15	0.1697	0.45111	0.999995	265	7	0.40288	0.7274	0.999995	476	6	-0.17853
NDUFAF2	15	0.17222	0.4552	0.999995	266	7	0.79551	0.94404	0.999995	635	3	-0.3077
RBM28	15	0.17413	0.45808	0.999995	267	7	0.88306	0.97204	0.999995	668	3	-0.29813
DCAKD	15	0.17574	0.4606	0.999995	268	7	0.89143	0.97422	0.999995	671	3	-0.15538
ARHGAP26	15	0.17681	0.46214	0.999995	269	4	0.61514	0.86839	0.999995	561	5	0.18545
SRPK1	15	0.17714	0.46262	0.999995	270	7	0.70199	0.90924	0.999995	599	5	-0.46175
GNG12-AS1	15	0.17831	0.46419	0.999995	271	5	0.52858	0.82161	0.999995	533	3	-0.072786
TET1	15	0.18033	0.46717	0.999995	272	6	0.7123	0.91407	0.999995	603	4	-0.20457
KDM6A	15	0.18141	0.46872	0.999995	273	6	0.88407	0.97245	0.999995	669	4	-0.046416
BAI1	15	0.18378	0.47233	0.999995	274	5	0.60936	0.86567	0.999995	557	5	0.055317
GNB1	15	0.18537	0.47468	0.999995	275	5	0.075625	0.27344	0.870177	261	6	0.091686
GPR155	15	0.18838	0.47914	0.999995	276	4	0.33496	0.6713	0.999995	441	6	0.011589
FAM25A	15	0.18926	0.4802	0.999995	277	6	0.01493	0.079378	0.436842	151	8	0.50176
HOXB3	15	0.18954	0.48057	0.999995	278	5	0.14597	0.41891	0.999995	314	6	0.12292
MT1A	15	0.18977	0.4809	0.999995	279	7	0.045117	0.18745	0.717855	215	5	-0.096352
DNMT3B	15	0.19083	0.48274	0.999995	280	6	0.76838	0.93558	0.999995	627	3	-0.20003
IRAK3	15	0.19646	0.49105	0.999995	281	7	0.53433	0.82576	0.999995	538	5	-0.09505
TRAF3	15	0.20005	0.49688	0.999995	282	7	0.14493	0.41684	0.999995	311	6	0.04088
SIL1	15	0.20207	0.49968	0.999995	283	4	0.017299	0.089912	0.475906	157	8	0.40508
SNAI1	15	0.2043	0.50284	0.999995	284	7	0.46978	0.77891	0.999995	504	5	-0.14219
LOC100287653	15	0.20819	0.50813	0.999995	285	7	0.0018027	0.012699	0.121302	87	5	-0.37323
UQCRC2P1	15	0.20836	0.50837	0.999995	286	6	0.32596	0.66109	0.999995	434	6	-0.020432
PDP2	15	0.20926	0.5098	0.999995	287	5	0.27606	0.60356	0.999995	404	7	-0.076077
C4BPB	15	0.21005	0.51089	0.999995	288	5	0.74143	0.9271	0.999995	618	5	-0.072018
DLGAP4	15	0.21463	0.5173	0.999995	289	5	0.0033629	0.022386	0.191778	97	8	0.61899
PPARG	15	0.21523	0.51826	0.999995	290	5	0.76524	0.93463	0.999995	624	4	-0.00034897
IL1R1	15	0.21582	0.51907	0.999995	291	4	0.050027	0.20234	0.753312	222	8	0.38227
MYL6B	15	0.2161	0.51953	0.999995	292	7	0.082956	0.28966	0.898168	268	7	-0.082864
KCNMB3	15	0.22156	0.52727	0.999995	293	7	0.76864	0.93571	0.999995	628	3	-0.38192
CR1	15	0.22252	0.52865	0.999995	294	7	0.83154	0.95542	0.999995	647	4	-0.17849
SCYL2	15	0.22557	0.53333	0.999995	295	7	0.88542	0.9728	0.999995	670	4	-0.30798
OS9	15	0.22659	0.53496	0.999995	296	7	0.50735	0.80622	0.999995	523	5	-0.23848
EXOC8	15	0.23502	0.54655	0.999995	297	7	0.65293	0.88646	0.999995	575	4	-0.2367
ZNF791	15	0.23607	0.54783	0.999995	298	7	0.76392	0.93421	0.999995	623	4	-0.083094
BEX1	15	0.23852	0.55094	0.999995	299	4	0.27903	0.60699	0.999995	406	5	-0.14777
JAK2	15	0.23898	0.55146	0.999995	300	7	0.80159	0.94585	0.999995	636	4	-0.12777
ZNF567	15	0.23986	0.5528	0.999995	301	5	0.58682	0.85474	0.999995	549	4	0.089102
TTLL9	15	0.24297	0.5572	0.999995	302	7	0.67128	0.89506	0.999995	581	3	-0.30963
EMC7	15	0.24307	0.55734	0.999995	303	5	0.90624	0.977	0.999995	675	1	-0.072089
ZNF616	15	0.24747	0.56331	0.999995	304	6	0.69923	0.9081	0.999995	597	4	0.022521
LINC00485	15	0.2504	0.56726	0.999995	305	7	0.80884	0.94823	0.999995	640	3	-0.3973
LOC645181	15	0.25275	0.57034	0.999995	306	7	0.14543	0.4178	0.999995	313	5	-0.29407
PARPBP	15	0.25318	0.57099	0.999995	307	7	0.9986	0.99893	0.999995	766	1	-0.35992
RND2	15	0.25426	0.5723	0.999995	308	6	0.98917	0.99639	0.999995	738	2	-0.08161
ANXA13	15	0.25662	0.57548	0.999995	309	7	0.95748	0.98931	0.999995	704	2	-0.17326
DRD3	15	0.26094	0.5809	0.999995	310	6	0.042859	0.18004	0.708224	210	7	-0.23058
TRIP12	15	0.26292	0.58381	0.999995	311	7	0.93524	0.98367	0.999995	691	3	-0.39654
SMARCA4	15	0.26512	0.58673	0.999995	312	3	0.34064	0.67727	0.999995	448	4	0.16907
VGLL3	15	0.26601	0.5879	0.999995	313	6	0.26923	0.5951	0.999995	398	7	0.11922
ARID1A	15	0.2662	0.58822	0.999995	314	7	0.93975	0.98479	0.999995	695	3	-0.25035
BECN1	15	0.26694	0.58918	0.999995	315	7	0.92765	0.98181	0.999995	687	2	-0.28085
TAPT1	15	0.2684	0.59112	0.999995	316	7	0.77738	0.93852	0.999995	629	3	-0.11639
ASAP1	15	0.2706	0.59411	0.999995	317	7	0.91919	0.9801	0.999995	685	3	-0.28204
RTN4	15	0.27148	0.59531	0.999995	318	7	0.44426	0.75994	0.999995	496	4	-0.19894
IL1R2	15	0.27258	0.59676	0.999995	319	4	0.093503	0.31257	0.947963	274	7	0.24362
KRT15	15	0.27459	0.59941	0.999995	320	7	0.68098	0.89975	0.999995	586	4	-0.33556
KAT14	15	0.2757	0.60073	0.999995	321	7	0.40489	0.72906	0.999995	479	4	-0.30787
CD46	15	0.27874	0.60459	0.999995	322	6	0.31311	0.64638	0.999995	425	7	0.19062
HK1	15	0.28039	0.60627	0.999995	323	7	0.46551	0.77579	0.999995	502	6	-0.17301
OAS1	15	0.28477	0.61067	0.999995	324	4	0.3561	0.68967	0.999995	457	5	0.013155
GNB5	15	0.28569	0.61166	0.999995	325	5	0.15752	0.44018	0.999995	327	7	0.18861
DDI2	15	0.28578	0.61172	0.999995	326	6	0.43412	0.75218	0.999995	493	5	-0.13761
SLC25A28	15	0.29521	0.62066	0.999995	327	2	0.16751	0.45802	0.999995	336	6	0.022883
EMC9	15	0.29607	0.62156	0.999995	328	2	0.012223	0.067473	0.406302	138	9	0.48152
GOLGA2	15	0.30369	0.62901	0.999995	329	6	0.48643	0.79073	0.999995	511	6	-0.071405
PTPRR	15	0.30764	0.63315	0.999995	330	5	0.42852	0.74772	0.999995	490	4	-0.13156
TM6SF1	15	0.30945	0.63481	0.999995	331	6	0.34627	0.68151	0.999995	454	6	0.062218
LRRC66	15	0.31019	0.63528	0.999995	332	6	0.47156	0.78035	0.999995	505	6	0.15377
EXT1	15	0.3124	0.63747	0.999995	333	6	0.48649	0.79078	0.999995	512	5	-0.12115
HDGFL3	15	0.31313	0.63813	0.999995	334	6	0.3435	0.67951	0.999995	452	6	0.20779
SIRT1	15	0.31338	0.63842	0.999995	335	6	0.052509	0.2099	0.765045	227	2	-0.032273
HAO1	15	0.3149	0.63983	0.999995	336	3	0.03412	0.15258	0.66037	191	9	0.32119
TDRKH	15	0.31559	0.64046	0.999995	337	6	0.28308	0.61153	0.999995	409	7	0.2543
LRRC2	15	0.31731	0.64197	0.999995	338	6	0.30568	0.63786	0.999995	419	4	0.086223
SLC4A4	15	0.31769	0.64234	0.999995	339	5	0.81513	0.95031	0.999995	642	4	0.017066
C5orf15	15	0.32176	0.6462	0.999995	340	6	0.27392	0.60123	0.999995	402	7	-0.049937
MYO1H	15	0.32355	0.64805	0.999995	341	5	0.99907	0.99914	0.999995	773	1	-0.20294
IFI44	15	0.32474	0.64914	0.999995	342	6	0.87183	0.96841	0.999995	662	3	-0.033168
SMIM22	15	0.32497	0.64931	0.999995	343	1	0.013178	0.071911	0.417889	143	8	0.23328
LRRC19	15	0.32548	0.64982	0.999995	344	6	0.34237	0.67856	0.999995	451	5	-0.24749
OC90	15	0.33185	0.65599	0.999995	345	4	0.076278	0.27491	0.870177	262	8	0.21347
FAM86A	15	0.3322	0.65628	0.999995	346	5	0.1145	0.35634	0.999995	288	8	0.30856
CPVL	15	0.34389	0.66649	0.999995	347	4	0.12391	0.37538	0.999995	293	8	0.27535
LZTFL1	15	0.34703	0.66918	0.999995	348	6	0.64919	0.88462	0.999995	574	5	0.097915
MIR1231	15	0.34712	0.66927	0.999995	349	4	0.061925	0.23619	0.822364	238	8	0.339
MAT2B	15	0.34753	0.66968	0.999995	350	6	0.40403	0.72837	0.999995	477	6	-0.0073145
LAMP2	15	0.34929	0.67115	0.999995	351	5	0.49784	0.79939	0.999995	518	5	-0.094337
S100A12	15	0.34956	0.67139	0.999995	352	6	0.7262	0.92062	0.999995	609	4	-0.42124
SAA2	15	0.35343	0.67499	0.999995	353	6	0.19589	0.5002	0.999995	358	3	-0.23102
PIAS2	15	0.35535	0.67678	0.999995	354	6	0.26752	0.5931	0.999995	395	7	-0.30178
COX6B1P1	15	0.35795	0.67924	0.999995	355	5	0.21134	0.52123	0.999995	364	7	0.14893
VAC14	15	0.35946	0.68054	0.999995	356	6	0.3155	0.6492	0.999995	426	6	0.16773
ZYG11B	15	0.36519	0.6855	0.999995	357	5	0.65306	0.88654	0.999995	576	5	-0.045154
GDA	15	0.37275	0.69226	0.999995	358	6	0.50609	0.8053	0.999995	521	6	0.1669
WDR81	15	0.37738	0.69651	0.999995	359	6	0.4894	0.79273	0.999995	515	4	-0.04753
TPRG1	15	0.38256	0.70105	0.999995	360	3	0.30298	0.63457	0.999995	418	6	0.18113
SPANXA1	15	0.38632	0.70456	0.999995	361	5	0.10891	0.34508	0.999995	285	5	-0.12492
POU6F2	15	0.38666	0.70478	0.999995	362	6	0.31926	0.65337	0.999995	430	6	0.038259
DDX60	15	0.38935	0.70708	0.999995	363	5	0.49586	0.79761	0.999995	517	5	0.0914
PDZRN4	15	0.39214	0.70964	0.999995	364	4	0.016571	0.086578	0.464172	155	9	0.37697
ZDHHC5	15	0.39475	0.71191	0.999995	365	6	0.16336	0.45076	0.999995	332	6	0.13663
MIPOL1	15	0.39728	0.71415	0.999995	366	6	0.20401	0.51156	0.999995	361	4	0.068875
PLD3	15	0.39996	0.71672	0.999995	367	3	0.014625	0.078007	0.434781	148	10	0.44375
NPC1	15	0.40221	0.71869	0.999995	368	6	0.2661	0.59141	0.999995	394	4	-0.012289
SMAD5	15	0.40299	0.71956	0.999995	369	6	0.68494	0.90161	0.999995	589	5	0.054188
RNF126	15	0.40351	0.72007	0.999995	370	6	0.011933	0.066101	0.403105	136	8	0.68994
THSD4	15	0.40517	0.72145	0.999995	371	5	0.30772	0.64036	0.999995	420	5	0.066828
RPH3A	15	0.40665	0.72278	0.999995	372	4	0.13551	0.39814	0.999995	304	5	0.099459
DNAJC19	15	0.40974	0.72586	0.999995	373	6	0.73571	0.92471	0.999995	613	4	-0.071788
LGR4	15	0.4173	0.73254	0.999995	374	4	0.17759	0.4751	0.999995	344	4	-0.1028
MIB1	15	0.41732	0.73255	0.999995	375	6	0.99677	0.99823	0.999995	754	1	-0.18492
AGTR1	15	0.41756	0.73278	0.999995	376	5	0.87218	0.96848	0.999995	664	3	-0.11652
PPHLN1	15	0.41967	0.73446	0.999995	377	6	0.52351	0.81767	0.999995	532	6	-0.11052
CTSS	15	0.42036	0.73503	0.999995	378	6	0.36073	0.69333	0.999995	460	6	-0.10293
IL6	15	0.42169	0.73629	0.999995	379	3	0.31698	0.65077	0.999995	428	7	0.29741
PRAME	15	0.42431	0.73864	0.999995	380	4	0.165	0.45349	0.999995	333	8	0.19713
TET2	15	0.42701	0.74082	0.999995	381	4	0.27637	0.60396	0.999995	405	7	0.12842
RSPH1	15	0.42915	0.7425	0.999995	382	3	0.031764	0.14481	0.64699	186	8	0.46839
DPP3	15	0.42976	0.74304	0.999995	383	6	0.31166	0.64478	0.999995	424	5	-0.0068949
C15orf27	15	0.43057	0.74378	0.999995	384	4	0.23364	0.55069	0.999995	376	7	0.18858
OAS2	15	0.43172	0.74474	0.999995	385	3	0.73329	0.92378	0.999995	611	5	0.14165
VWCE	15	0.43589	0.74865	0.999995	386	6	0.67273	0.89576	0.999995	582	4	0.085719
HIF1A	15	0.43703	0.7495	0.999995	387	5	0.39642	0.72187	0.999995	474	4	-0.077661
SLC3A2	15	0.43975	0.75185	0.999995	388	2	0.357	0.69038	0.999995	458	5	-0.036399
ANKFN1	15	0.4406	0.75256	0.999995	389	6	0.57814	0.85043	0.999995	546	5	0.054851
AKR1B1	15	0.44376	0.75507	0.999995	390	5	0.34658	0.68181	0.999995	455	6	-0.11039
WBP5	15	0.44393	0.75519	0.999995	391	4	0.14	0.4073	0.999995	307	7	0.22826
RAB2A	15	0.44418	0.75541	0.999995	392	5	0.39973	0.72474	0.999995	475	5	-0.061834
USP33	15	0.44847	0.75907	0.999995	393	6	0.87588	0.96972	0.999995	666	4	-0.1977
DGKE	15	0.44899	0.75964	0.999995	394	3	0.081815	0.28711	0.893581	267	7	0.27406
SNORD59A	4	0.4492	0.59698	0.999995	395	2	0.76102	0.77749	0.999995	622	1	-0.074546
AAAS	15	0.45555	0.76496	0.999995	396	5	0.039545	0.16953	0.700901	200	6	0.07561
MIR1205	9	0.45592	0.70604	0.999995	397	3	0.23969	0.50546	0.999995	378	3	-0.060564
H1-4	15	0.45923	0.76774	0.999995	398	6	0.82966	0.95486	0.999995	645	3	-0.044785
LDLRAD3	15	0.45998	0.76824	0.999995	399	5	0.099139	0.32441	0.974833	276	6	-0.091685
IL23A	15	0.46736	0.77436	0.999995	400	6	0.071315	0.26193	0.855798	253	6	0.071238
ZBTB41	15	0.46788	0.77473	0.999995	401	6	0.8194	0.95156	0.999995	643	4	-0.17124
ZEB2	15	0.47084	0.77712	0.999995	402	5	0.87206	0.96847	0.999995	663	3	0.052028
ROR2	15	0.4722	0.7782	0.999995	403	4	0.10246	0.33137	0.98697	279	6	0.089323
PKN2-AS1	15	0.4727	0.77858	0.999995	404	6	0.29854	0.62919	0.999995	415	4	-0.14047
CFTR	15	0.47442	0.77982	0.999995	405	2	0.3301	0.66579	0.999995	438	6	0.25752
ACBD3	15	0.4747	0.78007	0.999995	406	6	0.30126	0.63242	0.999995	416	5	-0.02026
MAPK1	15	0.47575	0.78083	0.999995	407	6	0.15218	0.43022	0.999995	321	3	-0.13833
DPF2	15	0.47657	0.78153	0.999995	408	5	0.047621	0.19552	0.741916	218	5	-0.047149
CLCA4	15	0.47706	0.78204	0.999995	409	6	0.32079	0.65515	0.999995	432	2	-0.19738
ESR1	15	0.47785	0.7827	0.999995	410	6	0.017704	0.091451	0.477962	159	8	0.35947
ELOA	15	0.48068	0.78437	0.999995	411	3	0.12294	0.37329	0.999995	292	8	0.29351
MIR6076	15	0.48208	0.78524	0.999995	412	5	0.37578	0.70543	0.999995	465	6	-0.13668
SERTAD4	15	0.48429	0.78635	0.999995	413	5	0.14795	0.42261	0.999995	315	7	0.2231
PITPNM1	15	0.48511	0.78668	0.999995	414	5	0.22274	0.53622	0.999995	371	7	0.13302
OR8K5	15	0.49068	0.78979	0.999995	415	4	0.9587	0.98979	0.999995	705	3	0.064342
CCR1	15	0.49387	0.79165	0.999995	416	3	0.011891	0.065934	0.403105	135	9	0.37121
WDR91	15	0.49437	0.79198	0.999995	417	5	0.25703	0.58016	0.999995	389	6	0.12671
GALNT5	15	0.49885	0.79483	0.999995	418	4	0.34073	0.67733	0.999995	449	6	0.13137
CCDC22	15	0.50052	0.79588	0.999995	419	5	0.1446	0.41618	0.999995	310	4	-0.2018
TNF	15	0.50147	0.79634	0.999995	420	4	0.28083	0.60879	0.999995	407	7	-0.096117
TAT	15	0.50187	0.7966	0.999995	421	5	0.12432	0.37627	0.999995	294	8	0.31623
ZC3H15	15	0.50762	0.79995	0.999995	422	5	0.76675	0.93508	0.999995	626	4	0.12204
HSD3B1	15	0.50782	0.80009	0.999995	423	4	0.14389	0.41474	0.999995	309	4	0.0098464
OFD1	15	0.51308	0.80289	0.999995	424	5	0.077595	0.27786	0.874612	264	8	0.28986
DDC	15	0.51417	0.80342	0.999995	425	5	0.085326	0.29474	0.910522	269	5	0.11338
POTEC	15	0.51572	0.80428	0.999995	426	4	0.0052432	0.032999	0.249292	110	8	0.50615
MDH2	15	0.51875	0.80605	0.999995	427	5	0.52907	0.822	0.999995	534	4	-0.23704
SPATC1	15	0.51909	0.80631	0.999995	428	4	0.22926	0.54494	0.999995	374	7	0.083261
SH3YL1	15	0.52152	0.80772	0.999995	429	5	0.063233	0.23995	0.823332	242	8	0.45201
MAS1	15	0.52587	0.81023	0.999995	430	5	0.69614	0.90672	0.999995	594	5	-0.029275
C3AR1	15	0.52721	0.81106	0.999995	431	5	0.74081	0.92685	0.999995	616	5	-0.11273
TCN1	15	0.53401	0.81506	0.999995	432	5	0.38985	0.71668	0.999995	472	4	-0.048046
ERP27	15	0.55227	0.8255	0.999995	433	1	0.062774	0.23856	0.823332	240	9	0.34007
GPRIN1	15	0.55405	0.82648	0.999995	434	3	0.15444	0.43462	0.999995	323	7	0.31251
MT1H	15	0.56127	0.83085	0.999995	435	4	0.0016948	0.012196	0.119238	85	10	0.64213
PRODH2	15	0.56405	0.83265	0.999995	436	2	0.10929	0.34588	0.999995	286	7	0.22143
GRID1	15	0.56983	0.83633	0.999995	437	3	0.018113	0.093315	0.481646	161	8	0.51406
ATG16L1	15	0.57066	0.8367	0.999995	438	4	0.1925	0.49556	0.999995	354	5	0.10481
C2orf78	15	0.57094	0.83685	0.999995	439	4	0.95982	0.99015	0.999995	706	2	0.0012725
CHRNB3	15	0.57284	0.8381	0.999995	440	5	0.35717	0.69059	0.999995	459	6	0.17555
PPRC1	15	0.57394	0.83877	0.999995	441	5	0.99889	0.99904	0.999995	767	1	-0.14365
NUTM2B	15	0.5742	0.83891	0.999995	442	5	0.031404	0.14347	0.64699	184	5	-0.0088138
BNIP5	15	0.57525	0.83965	0.999995	443	5	0.32936	0.66492	0.999995	437	7	-0.015904
NDUFB2	15	0.58484	0.84534	0.999995	444	4	0.16576	0.45493	0.999995	334	4	-0.14187
PHIP	15	0.58493	0.84541	0.999995	445	5	0.76585	0.93484	0.999995	625	4	-0.022889
EXTL3	15	0.58657	0.84631	0.999995	446	4	0.037721	0.16364	0.693927	194	6	-0.016917
TIMP2	15	0.58816	0.84711	0.999995	447	4	0.26314	0.58761	0.999995	392	7	0.10961
ECSIT	15	0.59838	0.85314	0.999995	448	5	0.25696	0.5801	0.999995	388	3	-0.16358
NDRG4	15	0.59872	0.85331	0.999995	449	2	0.06828	0.25362	0.853272	247	8	0.34275
PMCH	15	0.59941	0.85363	0.999995	450	5	0.6979	0.90755	0.999995	596	3	-0.22019
A2M	15	0.60086	0.85433	0.999995	451	4	0.31027	0.64311	0.999995	422	7	0.18267
FAM91A1	15	0.60377	0.856	0.999995	452	5	0.69478	0.90609	0.999995	593	5	-0.16046
KCNS1	15	0.60402	0.8562	0.999995	453	5	0.0028308	0.019249	0.171999	93	8	0.62762
LYN	15	0.60597	0.85733	0.999995	454	4	0.1063	0.33986	0.995772	283	8	0.31728
GNPTAB	15	0.60624	0.8575	0.999995	455	5	0.42751	0.74709	0.999995	489	6	-0.19828
MIR661	15	0.61604	0.86258	0.999995	456	2	4.97e-08	4.93e-06	0.000315	9	12	1.1955
NECAB1	15	0.61621	0.86268	0.999995	457	4	0.055025	0.21701	0.776419	231	8	0.4203
ACY1	15	0.61728	0.8631	0.999995	458	3	0.013747	0.074229	0.422496	146	9	0.3924
FAM162A	15	0.61813	0.86348	0.999995	459	3	0.054857	0.21636	0.776419	229	8	0.25972
FYCO1	15	0.61924	0.86403	0.999995	460	3	0.0059133	0.037013	0.267024	115	8	0.50728
AGR3	15	0.61975	0.86422	0.999995	461	5	0.9488	0.98713	0.999995	699	2	-0.18088
HNF4A	15	0.62076	0.8648	0.999995	462	5	0.090078	0.30502	0.93188	272	8	0.28966
CCR5	15	0.62216	0.86556	0.999995	463	2	0.70911	0.91254	0.999995	602	5	0.054766
DRD5	15	0.62554	0.86741	0.999995	464	1	0.00023392	0.0023426	0.034763	56	12	0.76137
DNMT2	15	0.62777	0.8687	0.999995	465	3	0.58169	0.85244	0.999995	547	4	0.13116
CNOT6L	15	0.63026	0.86981	0.999995	466	5	0.33897	0.67558	0.999995	446	6	-0.074397
SLC28A1	15	0.632	0.87074	0.999995	467	5	0.28296	0.61141	0.999995	408	5	0.044827
DPH5	15	0.6325	0.87106	0.999995	468	5	0.51884	0.81431	0.999995	530	6	0.14787
ZNF439	15	0.63556	0.87281	0.999995	469	5	0.36821	0.69924	0.999995	463	5	0.062899
GBP3	15	0.63735	0.87394	0.999995	470	4	0.65779	0.88873	0.999995	577	3	-0.11884
CAV1	15	0.63887	0.87472	0.999995	471	4	0.12764	0.3824	0.999995	299	7	0.14215
MDGA2	15	0.64113	0.87614	0.999995	472	5	0.73418	0.92413	0.999995	612	4	0.038565
PIAS3	15	0.6424	0.8767	0.999995	473	3	0.17803	0.47557	0.999995	345	6	0.080875
C1orf74	15	0.64306	0.8771	0.999995	474	4	0.33621	0.67253	0.999995	442	6	0.1309
LMAN2	15	0.65042	0.88136	0.999995	475	4	0.030236	0.1393	0.636349	181	9	0.37803
ZNF257	15	0.65069	0.88141	0.999995	476	2	0.00085745	0.0069391	0.07881	73	11	0.69473
C11orf74	15	0.65399	0.88317	0.999995	477	4	0.25255	0.5746	0.999995	387	5	-0.012177
OLIG1	15	0.6569	0.88476	0.999995	478	2	7.81e-07	1.97e-05	0.001025	16	10	0.89322
ANKS6	15	0.65862	0.88566	0.999995	479	4	0.00021852	0.0022045	0.033925	53	11	0.72095
PIGO	15	0.66055	0.88662	0.999995	480	3	0.58536	0.85414	0.999995	548	4	0.01854
VSTM2A	15	0.66396	0.88856	0.999995	481	1	0.028294	0.13254	0.615326	179	8	0.36269
ECM2	15	0.66433	0.8887	0.999995	482	5	0.28736	0.61683	0.999995	411	5	0.061891
PLIN2	15	0.66669	0.88992	0.999995	483	4	0.18335	0.48285	0.999995	347	7	0.21041
MAML1	15	0.66694	0.89001	0.999995	484	5	0.12678	0.38072	0.999995	298	7	0.14331
KLHL21	15	0.66743	0.89023	0.999995	485	1	0.00019054	0.0019284	0.030817	52	12	0.64719
CCDC91	15	0.66868	0.89099	0.999995	486	5	0.66052	0.88994	0.999995	579	5	-0.15537
UBXN7	15	0.67017	0.89173	0.999995	487	4	0.66042	0.8899	0.999995	578	5	0.015235
NAA40	15	0.6717	0.89268	0.999995	488	3	0.593	0.85785	0.999995	550	4	-0.022228
ELOVL3	15	0.67255	0.8931	0.999995	489	1	0.055305	0.2177	0.776419	232	9	0.29925
SLC22A17	15	0.67261	0.89313	0.999995	490	5	0.036292	0.15919	0.68187	193	7	0.099397
IFNGR2	15	0.67472	0.89434	0.999995	491	5	0.32604	0.66118	0.999995	435	7	0.2254
SLC46A3	15	0.67542	0.89481	0.999995	492	5	0.55782	0.83973	0.999995	544	5	-0.18369
OAS3	15	0.67707	0.89579	0.999995	493	2	0.0042327	0.027387	0.217525	104	11	0.45093
FEM1A	15	0.67886	0.8966	0.999995	494	1	0.00094937	0.0075802	0.081808	77	12	0.52343
MGAM2	15	0.67903	0.8967	0.999995	495	4	0.0017841	0.01264	0.121302	86	10	0.41506
ACSF3	15	0.67984	0.89711	0.999995	496	3	0.032571	0.14756	0.64885	187	8	0.33032
ALPI	15	0.68502	0.89987	0.999995	497	3	0.066688	0.24947	0.842713	246	8	0.36201
ADGRG7	15	0.68713	0.90071	0.999995	498	3	0.17181	0.46575	0.999995	339	8	0.28602
RHBDD3	15	0.68831	0.90112	0.999995	499	2	0.00021981	0.0022045	0.033925	54	12	0.82121
RTP3	15	0.68952	0.90154	0.999995	500	2	0.0099022	0.056839	0.377869	125	10	0.52744
MIR3914-1	5	0.69019	0.76844	0.999995	501	1	0.21603	0.40073	0.999995	366	3	0.4489
STAG2	15	0.69044	0.90176	0.999995	502	3	0.17386	0.46907	0.999995	342	7	0.094999
PSME1	15	0.69314	0.90264	0.999995	503	4	0.24197	0.56101	0.999995	382	6	0.021081
ERI2	15	0.69493	0.9033	0.999995	504	4	0.37678	0.70622	0.999995	467	6	-0.020241
B4GALT7	15	0.69711	0.90403	0.999995	505	3	0.19009	0.49199	0.999995	352	7	0.16905
CCNI	15	0.69872	0.90466	0.999995	506	4	0.18783	0.48908	0.999995	350	7	0.25029
WLS	15	0.69902	0.90474	0.999995	507	4	0.40429	0.72855	0.999995	478	6	0.096769
TOX	15	0.69907	0.90475	0.999995	508	3	0.20749	0.51587	0.999995	363	6	0.091929
GPR55	15	0.70142	0.90555	0.999995	509	3	0.011853	0.065727	0.403105	134	10	0.43382
DPEP1	15	0.70355	0.90623	0.999995	510	3	0.044057	0.18402	0.711266	213	8	0.4489
TOR1AIP1	15	0.70397	0.9064	0.999995	511	3	0.11751	0.36228	0.999995	290	7	0.17492
TMED9	15	0.70411	0.90643	0.999995	512	4	0.13433	0.39575	0.999995	302	7	0.21013
COL17A1	15	0.7049	0.90669	0.999995	513	3	0.076487	0.2754	0.870177	263	8	0.34445
LRRFIP2	15	0.70682	0.90734	0.999995	514	3	0.74267	0.92771	0.999995	619	5	0.017754
SORCS2	15	0.70707	0.90743	0.999995	515	4	0.022012	0.10964	0.535945	170	7	0.1891
BAMBI	15	0.70829	0.9078	0.999995	516	4	0.60025	0.86127	0.999995	554	4	0.029395
NPC2	15	0.70832	0.90781	0.999995	517	3	0.0036039	0.023845	0.200157	99	10	0.5814
SMARCC1	15	0.70886	0.90804	0.999995	518	3	0.27592	0.60335	0.999995	403	7	0.2802
CDH12	15	0.71175	0.90896	0.999995	519	4	0.41106	0.73415	0.999995	483	6	0.30213
FBXW2	15	0.71736	0.91126	0.999995	520	1	0.039216	0.1686	0.700901	198	9	0.42775
JAK1	15	0.71814	0.91156	0.999995	521	4	0.032783	0.14822	0.64885	188	9	0.40807
H2AZ1	15	0.72041	0.91233	0.999995	522	2	0.69068	0.90415	0.999995	592	5	-0.013288
YTHDF1	15	0.72213	0.91285	0.999995	523	3	0.31575	0.64943	0.999995	427	6	0.1372
CUL4A	15	0.72548	0.91409	0.999995	524	4	0.049875	0.2019	0.753312	220	7	0.082613
SPEN	15	0.72918	0.91541	0.999995	525	4	0.43684	0.75432	0.999995	495	5	0.17219
LOC107984655	15	0.73044	0.91592	0.999995	526	4	0.31803	0.65189	0.999995	429	7	0.28444
ERVV-2	15	0.73133	0.91616	0.999995	527	4	0.21206	0.52208	0.999995	365	7	0.25663
SLC6A20	15	0.73215	0.91641	0.999995	528	4	0.20211	0.509	0.999995	359	7	0.23444
PHF6	15	0.7346	0.91723	0.999995	529	3	0.63125	0.87564	0.999995	569	5	0.17556
HDAC9	15	0.73544	0.91744	0.999995	530	4	0.1524	0.4307	0.999995	322	7	0.15001
CRYBB2	15	0.73638	0.91778	0.999995	531	3	0.00022718	0.0022539	0.034054	55	11	0.57543
OR5K3	15	0.73941	0.91883	0.999995	532	3	0.3315	0.66761	0.999995	439	7	0.18287
EPYC	15	0.74453	0.92066	0.999995	533	2	0.3365	0.67286	0.999995	443	7	0.22482
PTBP2	15	0.74668	0.92154	0.999995	534	4	0.68944	0.90366	0.999995	591	3	0.088187
LCMT1	15	0.7492	0.92235	0.999995	535	3	0.11301	0.35327	0.999995	287	8	0.36378
CTSV	15	0.74953	0.92248	0.999995	536	2	0.29031	0.6202	0.999995	413	7	0.28999
PECAM1	15	0.75038	0.9228	0.999995	537	4	0.13675	0.40073	0.999995	305	6	0.11341
SLC1A5	15	0.75069	0.92292	0.999995	538	4	0.16157	0.44746	0.999995	330	8	0.27508
HSD17B2	15	0.75105	0.92305	0.999995	539	3	0.24974	0.57097	0.999995	386	6	0.24081
PEG3	15	0.7538	0.92406	0.999995	540	2	0.00083285	0.0066925	0.077243	72	12	0.54887
IL17RA	15	0.75412	0.92417	0.999995	541	3	0.0097257	0.05605	0.375628	124	10	0.4777
KCNK18	15	0.75508	0.92455	0.999995	542	3	0.0052076	0.032782	0.249292	109	7	0.3058
IER5L	15	0.75601	0.92494	0.999995	543	3	0.0015965	0.011565	0.114413	84	9	0.52308
THBS4	15	0.76493	0.92803	0.999995	544	4	0.36109	0.69354	0.999995	461	6	0.26369
CCHCR1	15	0.76533	0.92817	0.999995	545	4	0.0056399	0.035416	0.261388	112	8	0.60113
CCR9	15	0.76559	0.92831	0.999995	546	3	0.23919	0.55737	0.999995	377	7	0.37141
ACVR1	15	0.76561	0.92831	0.999995	547	4	0.91774	0.9798	0.999995	684	3	0.040299
MUM1L1	15	0.76715	0.9288	0.999995	548	4	0.41818	0.74003	0.999995	486	5	0.13056
SLC25A5P3	15	0.76916	0.92959	0.999995	549	4	0.04066	0.17335	0.706655	202	9	0.31514
GMDS	15	0.77015	0.93003	0.999995	550	4	0.32865	0.66406	0.999995	436	7	0.27612
CIB1	15	0.77066	0.93028	0.999995	551	4	0.1757	0.47219	0.999995	343	5	0.14705
HHEX	15	0.7723	0.93095	0.999995	552	2	0.001903	0.013341	0.124563	89	10	0.61168
CPOX	15	0.77256	0.93103	0.999995	553	4	0.0030028	0.020245	0.178976	94	9	0.63283
EGR1	15	0.77421	0.93158	0.999995	554	3	0.11489	0.35714	0.999995	289	8	0.27672
CLIP4	15	0.775	0.93189	0.999995	555	3	0.18955	0.49117	0.999995	351	6	0.15834
APRT	15	0.77679	0.93265	0.999995	556	1	0.12533	0.37816	0.999995	296	7	0.37904
CTSL	15	0.77765	0.93294	0.999995	557	4	0.073043	0.26649	0.855798	258	7	0.14929
DMGDH	15	0.77843	0.93321	0.999995	558	4	0.40611	0.73001	0.999995	480	6	0.19427
SLC25A24	15	0.78038	0.93399	0.999995	559	4	0.16764	0.45826	0.999995	337	8	0.31361
SLC30A9	15	0.78134	0.93422	0.999995	560	4	0.51449	0.81116	0.999995	529	4	-0.021267
VTN	15	0.78265	0.93472	0.999995	561	1	0.052294	0.20928	0.765045	226	8	0.38351
ABL1	15	0.78575	0.93588	0.999995	562	4	0.051063	0.20561	0.759399	224	5	0.21416
DNMT3A	15	0.78581	0.93589	0.999995	563	3	0.013038	0.071319	0.417369	142	8	0.4494
BCL9L	15	0.78597	0.93594	0.999995	564	3	0.02686	0.12796	0.600746	177	9	0.44134
GBGT1	15	0.78605	0.93596	0.999995	565	4	0.024014	0.11777	0.565362	172	10	0.43872
CHIC2	15	0.78667	0.93611	0.999995	566	4	0.011004	0.061909	0.393039	129	8	0.48708
LRP12	15	0.78689	0.93619	0.999995	567	4	0.68463	0.90146	0.999995	588	4	-0.016401
PIR	15	0.78803	0.93661	0.999995	568	4	0.16698	0.45696	0.999995	335	8	0.26202
CENPV	15	0.79023	0.93754	0.999995	569	2	6.76e-08	4.93e-06	0.000315	10	10	1.0736
NR6A1	15	0.7909	0.93777	0.999995	570	2	0.50769	0.80644	0.999995	524	6	0.17495
C21orf54	15	0.79156	0.93807	0.999995	571	2	0.01516	0.080394	0.4374	152	10	0.48674
OTUD6B	15	0.79265	0.93845	0.999995	572	3	0.73956	0.9263	0.999995	615	5	0.12268
SLC39A4	15	0.79312	0.93861	0.999995	573	3	0.99913	0.99922	0.999995	776	1	-0.0728
RFX1	15	0.79403	0.93893	0.999995	574	4	0.17198	0.46595	0.999995	340	8	0.28183
UTRN	15	0.79586	0.93968	0.999995	575	3	0.063518	0.24076	0.823332	243	9	0.26611
PI3	15	0.79595	0.93971	0.999995	576	3	0.30129	0.63245	0.999995	417	7	0.25177
IFNGR1	15	0.79804	0.94052	0.999995	577	4	0.09586	0.31766	0.959896	275	8	0.25418
NUAK2	15	0.7989	0.94081	0.999995	578	3	0.1735	0.4685	0.999995	341	8	0.20154
TAS2R41	15	0.80198	0.94185	0.999995	579	3	0.12475	0.37701	0.999995	295	7	-0.060535
FSTL4	15	0.8028	0.9422	0.999995	580	4	0.34073	0.67734	0.999995	450	6	-0.074455
FCAMR	15	0.80302	0.94227	0.999995	581	2	0.43432	0.75236	0.999995	494	6	0.1934
CCR2	15	0.80797	0.94426	0.999995	582	4	0.072003	0.26368	0.855798	256	8	0.35721
ATG14	15	0.80951	0.94486	0.999995	583	3	0.029471	0.13663	0.63076	180	7	0.24102
PSMB9	15	0.81031	0.94518	0.999995	584	2	0.041771	0.17656	0.706655	205	9	0.47849
SAAL1	15	0.81088	0.9454	0.999995	585	3	0.53102	0.82353	0.999995	536	6	0.19253
ACE2	15	0.81096	0.94543	0.999995	586	4	0.31078	0.64371	0.999995	423	7	0.13446
TMEM104	15	0.81265	0.94603	0.999995	587	2	0.24024	0.55892	0.999995	379	7	0.19785
LST1	15	0.81296	0.94608	0.999995	588	3	0.52119	0.81602	0.999995	531	5	0.12704
ZNF552	15	0.81392	0.94651	0.999995	589	4	0.53619	0.82682	0.999995	539	6	0.14119
APOBEC3F	15	0.81409	0.94662	0.999995	590	4	0.15707	0.43922	0.999995	326	6	0.19861
SLPI	15	0.8208	0.94902	0.999995	591	2	0.012435	0.068686	0.407699	140	10	0.58052
C3orf43	15	0.82104	0.94912	0.999995	592	3	0.18116	0.47982	0.999995	346	7	0.27449
LEPRE1	15	0.82131	0.94928	0.999995	593	3	0.019696	0.1002	0.507722	164	8	0.56076
C19orf10	15	0.82277	0.94976	0.999995	594	4	0.00013388	0.0014746	0.024508	49	11	0.66872
GP2	15	0.82296	0.94979	0.999995	595	4	0.038212	0.16534	0.693927	197	9	0.32603
MTTP	15	0.82462	0.95052	0.999995	596	3	0.47706	0.78432	0.999995	508	4	0.11688
AGTR2	15	0.82626	0.9511	0.999995	597	4	0.50922	0.80754	0.999995	526	6	-0.043911
ADAM17	15	0.82708	0.95152	0.999995	598	3	0.11807	0.36333	0.999995	291	8	0.33441
ZNF628	15	0.82768	0.95175	0.999995	599	1	6.54e-06	0.00010357	0.003074	27	13	0.90254
S100A7	15	0.82872	0.95225	0.999995	600	4	0.15162	0.42898	0.999995	319	7	0.1438
RDX	15	0.82949	0.95248	0.999995	601	3	0.33696	0.67342	0.999995	445	6	-0.04799
FAM83B	15	0.83035	0.95285	0.999995	602	3	0.069434	0.25719	0.855798	248	9	0.28072
DPYSL3	15	0.83245	0.95351	0.999995	603	4	0.50818	0.80683	0.999995	525	6	0.096157
CNTRL	15	0.83405	0.95409	0.999995	604	4	0.53748	0.82773	0.999995	540	5	0.11061
NKRF	15	0.83409	0.9541	0.999995	605	3	0.14984	0.42585	0.999995	316	8	0.21284
CCR3	15	0.83532	0.95453	0.999995	606	4	0.45713	0.7697	0.999995	501	6	-0.070014
MMP21	15	0.83832	0.95569	0.999995	607	4	0.0039397	0.02571	0.207425	103	6	0.26091
CTSB	15	0.83895	0.95585	0.999995	608	3	0.01469	0.078293	0.434781	149	9	0.43965
OR2V2	15	0.84004	0.95621	0.999995	609	4	0.44555	0.76096	0.999995	497	4	-0.080126
MOGS	15	0.84252	0.95719	0.999995	610	4	0.97778	0.99376	0.999995	728	2	-0.029434
CYB5B	15	0.84267	0.95724	0.999995	611	4	0.62151	0.87115	0.999995	563	5	0.036526
HAT1	15	0.84298	0.95733	0.999995	612	4	0.47986	0.78644	0.999995	510	3	-0.002164
SAA1	15	0.84783	0.9593	0.999995	613	4	0.003829	0.025059	0.204797	101	9	0.63386
XAGE2	15	0.84873	0.95972	0.999995	614	4	0.057786	0.22483	0.791661	236	8	0.46965
LCN2	15	0.84992	0.96016	0.999995	615	4	0.18443	0.48432	0.999995	348	7	0.18293
NDNF	15	0.85004	0.96021	0.999995	616	3	0.072582	0.26518	0.855798	257	9	0.30752
ADAM12	15	0.8528	0.96108	0.999995	617	2	0.020513	0.10349	0.514995	167	9	0.39204
SLC37A3	15	0.85699	0.96219	0.999995	618	3	0.019179	0.097951	0.499371	163	10	0.30177
LGALS3BP	15	0.85777	0.96238	0.999995	619	2	0.10496	0.33697	0.993475	281	7	0.3263
SIK1	15	0.85903	0.96265	0.999995	620	2	0.014725	0.07848	0.434781	150	10	0.38674
RITA1	15	0.85913	0.96266	0.999995	621	3	0.32061	0.65495	0.999995	431	7	0.20092
NAT2	15	0.85971	0.9628	0.999995	622	2	0.21779	0.52976	0.999995	368	7	0.1625
MIR4706	15	0.85999	0.96285	0.999995	623	2	0.0049125	0.031125	0.239488	108	7	0.23848
CTSK	15	0.86238	0.96332	0.999995	624	3	0.80316	0.94635	0.999995	637	4	0.09325
ESR2	15	0.86269	0.96337	0.999995	625	2	0.012002	0.066457	0.403105	137	10	0.46577
MMGT1	15	0.86379	0.96359	0.999995	626	2	0.22015	0.53303	0.999995	370	6	0.18887
IFNAR1	15	0.86848	0.96474	0.999995	627	2	0.0012157	0.0094346	0.099243	79	10	0.6827
SIK1B	15	0.86873	0.96481	0.999995	628	3	0.070808	0.26059	0.855798	252	8	0.22777
PTPRS	15	0.8692	0.96491	0.999995	629	1	0.00090221	0.0072153	0.079945	75	10	0.78166
NR	24	0.87023	0.97971	0.999995	630	3	0.00059499	0.0060021	0.071253	67	16	0.61003
TET3	15	0.87081	0.96525	0.999995	631	1	0.0056571	0.035544	0.261388	113	11	0.61894
TMEM176A	15	0.87084	0.96525	0.999995	632	2	0.00053756	0.0045817	0.05949	64	11	0.47662
TOM1L1	15	0.87496	0.96615	0.999995	633	3	0.22904	0.54476	0.999995	373	7	0.29399
HS2ST1	15	0.87571	0.96639	0.999995	634	3	0.10186	0.33004	0.98657	278	7	0.17339
CHRNB4	15	0.87628	0.96647	0.999995	635	3	0.054318	0.21487	0.776419	228	8	0.37074
EMC8	15	0.87657	0.96655	0.999995	636	1	0.0018417	0.012995	0.122718	88	11	0.57621
AGER	15	0.87724	0.96667	0.999995	637	3	0.76045	0.9332	0.999995	621	4	0.16984
MIR4670	5	0.87973	0.8822	0.999995	638	1	0.48727	0.64491	0.999995	513	2	-0.042703
SARDH	15	0.88246	0.96777	0.999995	639	3	0.0021825	0.015096	0.139299	90	10	0.54133
LIMD1	15	0.88319	0.96801	0.999995	640	2	0.011131	0.062432	0.393039	132	10	0.38069
UBXN6	15	0.88332	0.96804	0.999995	641	3	0.15191	0.42961	0.999995	320	7	0.13412
EREG	15	0.88371	0.96815	0.999995	642	3	0.15123	0.42817	0.999995	318	8	0.25572
IGDCC3	15	0.88496	0.96836	0.999995	643	3	0.29086	0.62083	0.999995	414	6	0.1391
RP1	15	0.88524	0.96844	0.999995	644	2	0.10419	0.33495	0.993475	280	8	0.37144
EP300	15	0.88689	0.96885	0.999995	645	3	0.63028	0.87517	0.999995	568	5	-0.10643
IL10RB	15	0.88924	0.96945	0.999995	646	3	0.26185	0.58595	0.999995	391	5	0.16285
SYNC	15	0.88964	0.96956	0.999995	647	3	0.18519	0.48548	0.999995	349	7	0.33193
USP17L1P	15	0.89083	0.96989	0.999995	648	3	0.1354	0.39795	0.999995	303	8	0.28605
CAPN8	15	0.89215	0.97028	0.999995	649	3	0.38899	0.71605	0.999995	471	6	0.13726
DRD1	15	0.89335	0.97054	0.999995	650	3	0.054872	0.21641	0.776419	230	8	0.44563
FBXO33	15	0.89641	0.97129	0.999995	651	1	0.00078306	0.0063571	0.074405	71	12	0.60238
ARVCF	15	0.90097	0.97253	0.999995	652	3	0.002208	0.015254	0.139299	91	11	0.58135
TNFAIP8L1	15	0.90412	0.97321	0.999995	653	2	2.41e-05	0.00032057	0.008321	32	13	0.88854
GOLGA8A	15	0.90493	0.97342	0.999995	654	2	0.071672	0.26283	0.855798	254	9	0.33061
COLEC11	15	0.90642	0.97379	0.999995	655	2	0.00067205	0.0055286	0.067563	69	11	0.72619
TRIB1	15	0.91242	0.97552	0.999995	656	2	0.14026	0.40773	0.999995	308	8	0.29268
RAD23B	15	0.91312	0.9758	0.999995	657	2	0.2404	0.55916	0.999995	381	6	0.13646
EIF4E2	15	0.9149	0.97636	0.999995	658	3	0.62361	0.87211	0.999995	565	3	0.078982
TSPY1	15	0.91507	0.97643	0.999995	659	2	1.23e-06	2.47e-05	0.001138	18	13	1.0792
PAK5	15	0.9153	0.97649	0.999995	660	3	0.46662	0.77669	0.999995	503	5	0.054818
JUN	15	0.9155	0.97656	0.999995	661	2	0.16109	0.44648	0.999995	329	8	0.20377
MTSS1L	15	0.91686	0.977	0.999995	662	3	0.0032606	0.021833	0.190984	95	10	0.69041
LCT	15	0.91746	0.97722	0.999995	663	2	0.033075	0.14913	0.64885	190	8	0.27801
RAC2	15	0.91919	0.97767	0.999995	664	2	0.62277	0.87169	0.999995	564	5	0.21057
NR5A2	15	0.92301	0.97871	0.999995	665	2	0.20372	0.5112	0.999995	360	7	0.27249
PAH	15	0.924	0.979	0.999995	666	3	0.056743	0.22197	0.785752	233	9	0.32816
PIGR	15	0.9241	0.97902	0.999995	667	1	0.44598	0.76125	0.999995	498	6	0.1252
TM4SF20	15	0.92544	0.97938	0.999995	668	3	0.34352	0.67954	0.999995	453	5	0.056386
LDB1	15	0.92709	0.97973	0.999995	669	3	0.043879	0.18347	0.711266	212	9	0.2919
CHD7	15	0.92851	0.98019	0.999995	670	3	0.013393	0.072838	0.420338	144	9	0.50811
INTU	15	0.92962	0.98049	0.999995	671	3	0.10655	0.34031	0.995772	284	8	0.31648
HSD17B14	15	0.93295	0.9816	0.999995	672	3	0.12664	0.38053	0.999995	297	7	0.26762
AKR1B15	15	0.93336	0.98169	0.999995	673	3	0.062037	0.23652	0.822364	239	9	0.45953
JDP2	15	0.93368	0.98174	0.999995	674	3	0.011126	0.062432	0.393039	131	9	0.20401
PTGES2	15	0.93552	0.98229	0.999995	675	3	0.075622	0.27344	0.870177	260	7	0.13734
NEU1	15	0.93767	0.983	0.999995	676	2	0.031692	0.14451	0.64699	185	9	0.36347
AKAP17A	15	0.9377	0.983	0.999995	677	2	0.00087745	0.007018	0.07881	74	12	0.43398
ADAMTS6	15	0.93803	0.98309	0.999995	678	2	0.19184	0.49451	0.999995	353	7	0.29082
ZNF503	15	0.93809	0.9831	0.999995	679	3	0.16206	0.44833	0.999995	331	8	0.28248
SDS	15	0.93834	0.98316	0.999995	680	2	0.064441	0.24332	0.828692	244	8	0.30142
PPT1	15	0.93865	0.98327	0.999995	681	2	0.10505	0.33714	0.993475	282	8	0.32492
SEC24B	15	0.93997	0.98378	0.999995	682	3	0.13308	0.39342	0.999995	301	8	0.32024
FASTKD5	15	0.94101	0.98411	0.999995	683	2	0.19542	0.4996	0.999995	357	4	0.020588
GLIPR1L1	15	0.9411	0.98413	0.999995	684	2	0.51182	0.80936	0.999995	527	6	0.20164
HKDC1	15	0.9427	0.98459	0.999995	685	2	0.74308	0.92785	0.999995	620	5	0.12502
PCDH19	15	0.94417	0.98507	0.999995	686	3	0.044998	0.18706	0.717855	214	8	0.35434
FBXO22	15	0.94438	0.98519	0.999995	687	3	0.33972	0.67632	0.999995	447	6	0.12449
PLXDC2	15	0.94444	0.98522	0.999995	688	2	0.27193	0.59871	0.999995	400	7	0.2724
FLT3	15	0.94732	0.98618	0.999995	689	3	0.24251	0.56165	0.999995	383	6	0.20653
ARF5	15	0.94805	0.9863	0.999995	690	3	0.012392	0.0684	0.407699	139	10	0.34708
ZBTB26	15	0.94832	0.98636	0.999995	691	2	0.042253	0.17809	0.706655	208	9	0.44548
TCF19	15	0.94867	0.9865	0.999995	692	2	0.45305	0.7667	0.999995	500	5	0.10238
KCTD5	15	0.94887	0.98658	0.999995	693	1	9.77e-05	0.0011787	0.020406	48	13	0.71225
TYK2	15	0.94895	0.98659	0.999995	694	1	2.47e-06	4.44e-05	0.001844	20	13	0.81106
FRYL	15	0.9502	0.98691	0.999995	695	2	0.015186	0.080532	0.4374	153	10	0.40769
ACVR1B	15	0.95248	0.98716	0.999995	696	2	0.032979	0.14886	0.64885	189	9	0.40989
BECN2	15	0.95398	0.98734	0.999995	697	2	0.00060123	0.005065	0.062821	68	11	0.51247
MAPK3	15	0.95786	0.98807	0.999995	698	1	0.0005933	0.0050157	0.062821	66	11	0.55784
PSAP	15	0.95958	0.98842	0.999995	699	2	0.1295	0.38614	0.999995	300	8	0.36696
HEPH	15	0.96	0.98847	0.999995	700	1	0.0089502	0.052795	0.362586	121	10	0.47344
PRPF40B	15	0.96047	0.98858	0.999995	701	1	0.61924	0.87013	0.999995	562	3	0.14063
SRRD	15	0.96052	0.98859	0.999995	702	2	0.021123	0.10596	0.521025	169	9	0.36585
PLIN5	15	0.96085	0.98866	0.999995	703	2	0.0060267	0.037595	0.267024	117	10	0.54864
NKX3-1	14	0.96136	0.98661	0.999995	704	2	8.41e-05	0.00078416	0.015154	46	10	0.90417
ZNF599	15	0.96191	0.98883	0.999995	705	2	0.017637	0.091234	0.477962	158	10	0.45592
EBP	15	0.96309	0.98912	0.999995	706	2	0.037767	0.16379	0.693927	195	8	0.37585
MYOCD	15	0.96338	0.98916	0.999995	707	1	0.010497	0.059818	0.39141	127	9	0.50272
C20orf202	15	0.96546	0.98964	0.999995	708	2	1.16e-06	2.47e-05	0.001138	17	11	0.83981
SFT2D1	15	0.96628	0.98983	0.999995	709	2	0.0066627	0.041215	0.285417	120	9	0.37809
BAX	15	0.96748	0.99009	0.999995	710	1	0.052219	0.2091	0.765045	225	9	0.36632
LAMA4	15	0.96845	0.99023	0.999995	711	1	0.02379	0.11685	0.565362	171	10	0.47484
MIR4427	7	0.96917	0.9687	0.999995	712	0	0.046244	0.149	0.64885	216	5	0.59196
MIDN	15	0.97142	0.99081	0.999995	713	1	0.065219	0.24547	0.832603	245	9	0.23847
EMC6	15	0.97291	0.99113	0.999995	714	2	0.00045466	0.0039405	0.053682	61	11	0.70117
ASB7	15	0.97326	0.99123	0.999995	715	2	0.2737	0.60096	0.999995	401	7	0.20921
MUC21	15	0.9733	0.99124	0.999995	716	2	0.0038394	0.025138	0.204797	102	11	0.41254
XCR1	15	0.97522	0.9917	0.999995	717	2	0.19446	0.49837	0.999995	356	7	0.17989
FURIN	15	0.97659	0.99211	0.999995	718	1	0.0060071	0.037517	0.267024	116	9	0.47526
LRIT3	15	0.97677	0.99214	0.999995	719	1	0.012844	0.070481	0.415388	141	8	0.3852
KCNH3	15	0.97782	0.99248	0.999995	720	1	0.14494	0.41685	0.999995	312	7	0.23291
NUDT16L1	15	0.97806	0.99253	0.999995	721	1	5.62e-05	0.00069539	0.014094	41	11	0.77959
TMEM151A	15	0.97839	0.99266	0.999995	722	2	0.017931	0.092487	0.480353	160	10	0.40687
ABO	15	0.97938	0.99291	0.999995	723	1	0.0032987	0.02207	0.191043	96	10	0.34105
STOX2	15	0.97987	0.99306	0.999995	724	2	0.043037	0.18068	0.708224	211	9	0.31358
ODF4	15	0.9799	0.99307	0.999995	725	2	0.011456	0.063695	0.397972	133	10	0.36227
OR52W1	15	0.98017	0.99311	0.999995	726	1	0.15839	0.44178	0.999995	328	7	0.18393
CX3CL1	15	0.98024	0.99314	0.999995	727	1	0.0095469	0.05533	0.373817	123	9	0.34201
PCDH17	15	0.98055	0.99324	0.999995	728	2	6.87e-06	0.00010357	0.003074	28	13	0.92305
NAGK	15	0.98063	0.99325	0.999995	729	2	0.071763	0.26303	0.855798	255	9	0.36023
TMPRSS2	15	0.98087	0.99333	0.999995	730	1	0.0064822	0.040426	0.284697	118	10	0.43845
CDCP1	15	0.98152	0.99349	0.999995	731	1	0.018653	0.095683	0.490817	162	10	0.49505
UST	15	0.98189	0.99358	0.999995	732	2	0.024162	0.11838	0.565362	174	9	0.47178
TUBAL3	15	0.98303	0.99391	0.999995	733	1	0.00013388	0.0014746	0.024508	50	12	0.56731
CXCR6	15	0.98325	0.99397	0.999995	734	2	0.049886	0.20193	0.753312	221	9	0.38561
COL7A1	15	0.9836	0.99407	0.999995	735	2	0.026096	0.12556	0.592842	176	7	0.14461
TMEM182	15	0.98371	0.9941	0.999995	736	1	0.069727	0.25796	0.855798	250	8	0.42146
DTX2	15	0.98442	0.99429	0.999995	737	1	0.000475	0.004128	0.055328	62	12	0.54608
CPAMD8	15	0.98528	0.99455	0.999995	738	2	0.038042	0.16475	0.693927	196	9	0.38665
PLIN4	15	0.98656	0.99505	0.999995	739	2	4.14e-05	0.0005573	0.012517	37	11	0.75283
MEX3D	15	0.98674	0.99514	0.999995	740	2	4.68e-06	7.4e-05	0.002459	25	13	0.69407
DRD2	15	0.98703	0.99523	0.999995	741	1	0.0012603	0.0097305	0.099828	81	11	0.52056
SPTY2D1	15	0.98709	0.99525	0.999995	742	2	0.024148	0.11832	0.565362	173	9	0.43532
MKX	15	0.98721	0.99531	0.999995	743	2	0.0047436	0.030227	0.23697	106	10	0.53044
FAM229A	15	0.98778	0.99555	0.999995	744	1	7.96e-05	0.0010012	0.018086	45	10	0.87414
MYO7B	15	0.98793	0.99561	0.999995	745	2	0.028216	0.13231	0.615326	178	8	0.49391
ASCL1	15	0.98819	0.99573	0.999995	746	1	5.58e-06	8.38e-05	0.00268	26	14	0.73701
EPHX3	15	0.98822	0.99576	0.999995	747	2	0.15656	0.43826	0.999995	325	7	0.17639
ACE	15	0.98879	0.99601	0.999995	748	1	0.00031139	0.0030232	0.043315	58	12	0.55627
ZNF488	15	0.98897	0.99605	0.999995	749	1	0.010718	0.060676	0.393039	128	9	0.44433
ATP6V0A4	15	0.98925	0.99612	0.999995	750	1	0.38638	0.71405	0.999995	470	6	0.19718
ERP44	15	0.98985	0.99619	0.999995	751	1	0.041441	0.17564	0.706655	203	9	0.45951
SIGMAR1	15	0.99259	0.99661	0.999995	752	1	0.0055019	0.034587	0.258935	111	9	0.51781
GPR50	15	0.99262	0.99661	0.999995	753	1	0.011051	0.062077	0.393039	130	10	0.44871
CASP5	15	0.99313	0.99666	0.999995	754	1	0.069594	0.25756	0.855798	249	8	0.34599
TFF1	15	0.99476	0.99693	0.999995	755	1	0.00016541	0.0017212	0.028046	51	13	0.67702
NME3	15	0.99502	0.99699	0.999995	756	1	0.025082	0.12229	0.580679	175	9	0.38798
SEC22C	15	0.99529	0.99708	0.999995	757	1	0.0035908	0.023796	0.200157	98	11	0.48382
SLX1A	15	0.99555	0.99716	0.999995	758	1	3.55e-06	6.41e-05	0.002316	23	12	0.84826
JARID2	15	0.99574	0.9972	0.999995	759	1	0.001554	0.011289	0.114404	82	11	0.58806
EMC10	15	0.99575	0.9972	0.999995	760	1	2.83e-06	5.43e-05	0.002049	21	13	0.82693
GREB1L	15	0.9961	0.99733	0.999995	761	1	0.50635	0.80544	0.999995	522	6	0.22836
IRF8	15	0.99634	0.99742	0.999995	762	1	0.0012379	0.0095826	0.099539	80	10	0.5241
MIR6887	15	0.99666	0.99756	0.999995	763	1	0.53828	0.8284	0.999995	541	5	0.039791
ANKZF1	15	0.99668	0.99758	0.999995	764	1	0.085913	0.29594	0.910823	270	8	0.32068
FAM78A	15	0.99691	0.99767	0.999995	765	1	4.42e-06	7.4e-05	0.002459	24	13	0.95214
LTF	15	0.99738	0.99798	0.999995	766	1	0.00028328	0.002747	0.040049	57	12	0.55018
HIPK4	15	0.99743	0.99801	0.999995	767	1	0.0038132	0.02499	0.204797	100	10	0.59065
MPG	15	0.99747	0.99804	0.999995	768	1	0.010324	0.059019	0.389247	126	10	0.40328
KRTAP15-1	15	0.99747	0.99805	0.999995	769	1	0.22333	0.53713	0.999995	372	7	0.21475
PKP2	15	0.99749	0.99805	0.999995	770	1	0.20525	0.51299	0.999995	362	6	0.090582
THAP7	15	0.99749	0.99805	0.999995	771	1	0.0015745	0.011437	0.114413	83	10	0.49357
USF1P1	15	0.99753	0.99806	0.999995	772	1	0.048715	0.19836	0.749273	219	9	0.38953
MYCL	15	0.99778	0.99821	0.999995	773	1	0.014324	0.076685	0.433506	147	8	0.41575
TMEM97	15	0.998	0.99836	0.999995	774	1	0.00048904	0.0042266	0.055751	63	11	0.58517
ARHGEF18	15	0.99802	0.99839	0.999995	775	1	4.45e-05	0.00060662	0.012926	38	10	0.69
HDGFRP2	15	0.99806	0.99842	0.999995	776	1	0.013743	0.074219	0.422496	145	9	0.52444
FMN2	15	0.99816	0.99847	0.999995	777	1	7.13e-05	0.00087294	0.016487	43	13	0.85365
DPEP2	15	0.9982	0.99849	0.999995	778	1	0.19358	0.49712	0.999995	355	7	0.16732
LTK	15	0.99821	0.99849	0.999995	779	1	0.031259	0.1429	0.64699	183	9	0.44128
C5AR2	15	0.99849	0.99873	0.999995	780	1	0.00034704	0.0032501	0.045777	59	11	0.68819
ARSD	15	0.99852	0.99874	0.999995	781	1	3.33e-05	0.00043893	0.010422	35	12	0.68643
LBH	15	0.99864	0.99879	0.999995	782	1	0.020761	0.10442	0.516515	168	10	0.47318
SMAD4	15	0.99874	0.99884	0.999995	783	1	3.63e-08	4.93e-06	0.000315	7	11	1.0354
TFAP4	15	0.99881	0.99889	0.999995	784	1	0.039305	0.16883	0.700901	199	8	0.48987
DUSP28	15	0.99896	0.99902	0.999995	785	0	1.41e-05	0.00019234	0.005156	31	11	1.1463
PCNT	15	0.999	0.99904	0.999995	786	0	0.24038	0.55908	0.999995	380	6	0.1438
SLC25A29	15	0.99902	0.99905	0.999995	787	0	0.0058896	0.036846	0.267024	114	10	0.52108
TMPRSS4	15	0.99903	0.99908	0.999995	788	0	0.042418	0.17858	0.706655	209	9	0.51588
PEG10	15	0.99904	0.9991	0.999995	789	0	0.020363	0.1029	0.514995	166	9	0.34653
CAPN9	15	0.99911	0.99918	0.999995	790	0	0.08069	0.2846	0.889113	266	7	0.19748
CRYAA	15	0.99912	0.99919	0.999995	791	0	7.21e-06	0.00011343	0.00325	29	13	0.98365
FSD1	15	0.99918	0.99923	0.999995	792	0	2.95e-05	0.00036989	0.009041	34	12	0.60199
CXCL9	15	0.99932	0.9994	0.999995	793	0	0.041745	0.17644	0.706655	204	9	0.37534
REEP6	15	0.99937	0.99946	0.999995	794	0	0.0027302	0.018628	0.168256	92	11	0.44593
PLIN3	15	0.99943	0.99951	0.999995	795	0	0.23343	0.5504	0.999995	375	6	0.21581
C3	15	0.99949	0.99954	0.999995	796	0	4.48e-05	0.00060662	0.012926	39	13	0.60764
SHD	15	0.99953	0.99958	0.999995	797	0	0.0048444	0.030819	0.239352	107	11	0.41441
SHF	15	0.99958	0.99964	0.999995	798	0	0.088659	0.30206	0.926245	271	8	0.32393
C17orf50	15	0.99959	0.99965	0.999995	799	0	1.47e-07	4.93e-06	0.000315	13	13	1.0933
LAMP5	15	0.99966	0.99968	0.999995	800	0	5.84e-05	0.00071512	0.014149	42	12	0.61099
IFNAR2	15	0.99966	0.99968	0.999995	801	0	7.59e-05	0.00095185	0.017577	44	13	0.76256
GAREML	15	0.99967	0.99969	0.999995	802	0	0.0042504	0.027485	0.217525	105	10	0.48162
OGG1	15	0.99969	0.99972	0.999995	803	0	0.33292	0.66914	0.999995	440	6	0.2312
IGF1	15	0.99971	0.99973	0.999995	804	0	0.017057	0.088827	0.473177	156	9	0.54939
HOMER2	15	0.99973	0.99974	0.999995	805	0	0.020201	0.10236	0.514995	165	10	0.37511
HMOX1	15	0.99978	0.99977	0.999995	806	0	0.00042456	0.0037729	0.052254	60	12	0.6288
CYS1	15	0.99979	0.99978	0.999995	807	0	2.55e-16	4.93e-06	0.000315	2	14	2.1496
APBA1	15	0.99983	0.9998	0.999995	808	0	0.00071083	0.0058146	0.070029	70	12	0.50568
MIR7114	15	0.99984	0.99981	0.999995	809	0	1.23e-05	0.00017261	0.004781	30	12	0.86971
ERGIC1	15	0.99987	0.99983	0.999995	810	0	0.073131	0.26673	0.855798	259	9	0.2633
MIR6785	15	0.99988	0.99986	0.999995	811	0	0.0091699	0.053713	0.365863	122	9	0.58442
NPTX2	15	0.99996	0.99997	0.999995	812	0	2.6e-05	0.00033043	0.008321	33	12	1.0557
C1orf174	15	0.99996	0.99997	0.999995	813	0	0.0011695	0.0090697	0.096627	78	11	0.621
SMARCD2	15	0.99998	0.99999	0.999995	814	0	9.57e-05	0.0011491	0.020317	47	13	0.68595
MIR4685	15	0.99998	0.99999	0.999995	815	0	5.22e-05	0.00065593	0.013627	40	12	0.719
ZNRF1	15	0.99998	1	0.999995	816	0	0.00056071	0.0047691	0.060971	65	12	0.62042
B3GNT7	15	0.99998	1	0.999995	817	0	0.05682	0.2222	0.785752	234	9	0.28727
NR2F6	15	0.99999	1	0.999995	818	0	1.27e-08	4.93e-06	0.000315	4	13	1.2358
SIRT5	15	0.99999	1	0.999995	819	0	0.00094751	0.0075704	0.081808	76	11	0.60352
GDF6	15	0.99999	1	0.999995	820	0	3.83e-05	0.00052771	0.012181	36	13	0.81833
MIXL1	15	1	1	0.999995	821	0	2.07e-08	4.93e-06	0.000315	6	14	1.2146
NHLH2	15	1	1	0.999995	822	0	6.92e-08	4.93e-06	0.000315	11	14	1.2781
SLC9A3R1	15	1	1	0.999995	823	0	1.49e-06	3.45e-05	0.00151	19	14	0.65329
DRD4	15	1	1	0.999995	824	0	4.29e-08	4.93e-06	0.000315	8	12	1.5585
AJUBA	15	1	1	0.999995	825	0	4.13e-07	1.48e-05	0.00082	15	14	0.69087
DPP9	15	1	1	0.999995	826	0	2.85e-06	5.43e-05	0.002049	22	12	1.026
ELANE	15	1	1	0.999995	827	0	3.05e-07	1.48e-05	0.00082	14	15	0.76436
C1orf233	15	1	1	0.999995	828	0	1.07e-07	4.93e-06	0.000315	12	15	1.6165
IRS2	15	1	1	0.999995	829	0	5.01e-09	4.93e-06	0.000315	3	15	0.91291
BAALC	15	1	1	0.999995	831	0	1.65e-08	4.93e-06	0.000315	5	15	0.77155
