# Supplementary material for: Type I interferon signaling induces a delayed antiproliferative response in respiratory epithelial cells during SARS-CoV-2 infection
Source: J Virol. 2023 Nov 17;97(12):e01276-23. doi: 10.1128/jvi.01276-23 (PMC10734423; doi:10.1128/jvi.01276-23)
Supplement: Table S4 — CRISPR screen gRNA level analysis, pre-infection. [file jvi.01276-23-s0005.xlsx]

## Sheet: annotation
High-throughput CRISPR screen for Calu-3 fitness modifiers independently of SARS-CoV-2 infection.
Control = plasmid pool
Treatment = day 0 pre-infection (2-3 weeks post-lentiviral transduction)
gRNA-level analysis (tab: "plasmid_vs_d0_gRNA")
sgrna	GeCKO library gRNA identifier
gene	targeted gene
plasmid	normalized read count in plasmid pool
rep1 d0	normalized read count in day 0 cells for replicate 1
rep2 d0	normalized read count in day 0 cells for replicate 2
mean d0	mean normalized read count in day 0 cells
control_var	raw variance in day 0 cells
adj_var	adjusted variance in day 0 cells
score	MAGeCK significance score for individual gRNA
p.low	p-value for depletion in d14 cells (gene disruption reduces cell fitness)
p.high	p-value for enrichment in d14 cells (gene disruption increases cell fitness)
p.twosided	minimum p-value for either enrichment or depletion
FDR	FDR for p.twosided
high_in_treatment	whether normalized read counts for gRNA are higher in day 0 cells than plasmid pool (gene disruption increases cell fitness)
l2fc	log2 fold change of gene-targeting gRNA (positive value indicates gene disruption increases cell fitness)

## Sheet: plasmid_vs_d0_gRNA
sgrna	Gene	plasmid	rep 1 d0	rep2 d0	mean d0	control_var	adj_var	score	p.low	p.high	p.twosided	FDR	high_in_treatment	l2fc
A2M_1	A2M	493.15	472.59	287.18	379.89	17187	22870	0.75039	0.22651	0.77349	0.45302	0.62932	FALSE	-0.37559
A2M_10	A2M	861.98	988.24	1421.4	1204.8	93813	45818	1.6016	0.94538	0.054619	0.10924	0.24996	TRUE	0.48261
A2M_11	A2M	228.05	468.17	490.56	479.37	250.65	8765.4	2.6843	0.99634	0.0036612	0.0073224	0.038276	TRUE	1.0685
A2M_12	A2M	939.37	267.21	404.52	335.86	9426.5	50993	2.674	0.0037479	0.99625	0.0074959	0.038883	FALSE	-1.4811
A2M_13	A2M	83.152	85.022	27.936	56.479	1629.4	2503.6	0.63924	0.26133	0.73867	0.52267	0.68763	FALSE	-0.54997
A2M_14	A2M	1730.6	1985.3	1943.2	1964.3	884.69	109120	0.70755	0.76039	0.23961	0.47922	0.65135	TRUE	0.18267
A2M_15	A2M	1271.2	1565.7	2004.7	1785.2	96353	74310	1.8858	0.97034	0.029664	0.059328	0.16513	TRUE	0.48963
A2M_2	A2M	479.15	676.86	728.58	702.72	1337.3	22065	1.505	0.9338	0.066197	0.13239	0.28255	TRUE	0.5515
A2M_3	A2M	265.1	310.27	284.95	297.61	320.65	10569	0.31626	0.62222	0.37778	0.75556	0.85866	TRUE	0.16631
A2M_4	A2M	759.89	952.9	792.27	872.59	12901	39165	0.56944	0.71545	0.28455	0.56909	0.7245	TRUE	0.19926
A2M_5	A2M	856.22	1163.8	938.66	1051.2	25345	45437	0.91485	0.81986	0.18014	0.36028	0.54427	TRUE	0.29571
A2M_6	A2M	596.06	460.44	526.32	493.38	2169.9	28951	0.60397	0.27293	0.72707	0.54586	0.70688	FALSE	-0.27226
A2M_7	A2M	489.03	308.06	183.26	245.66	7787.9	22632	1.6228	0.052317	0.94768	0.10463	0.24293	FALSE	-0.99034
A2M_8	A2M	160.54	368.79	355.35	362.07	90.396	5666.9	2.6771	0.99622	0.003775	0.0075501	0.039072	TRUE	1.1684
A2M_9	A2M	1635	1219	806.8	1012.9	84959	101670	1.9512	0.025518	0.97448	0.051036	0.14818	FALSE	-0.6903
AAAS_1	AAAS	738.49	1298.5	1669.5	1484	68805	37797	3.8346	0.99994	6.289e-05	0.00012578	0.0017611	TRUE	1.0059
AAAS_10	AAAS	444.58	207.58	295.01	251.3	3821.3	20102	1.3682	0.085623	0.91438	0.17125	0.33629	FALSE	-0.82055
AAAS_11	AAAS	1495.1	1035.7	849.26	942.49	17383	90948	1.8324	0.033447	0.96655	0.066895	0.17915	FALSE	-0.66512
AAAS_12	AAAS	847.16	528.9	415.69	472.3	6408.2	44840	1.7707	0.038308	0.96169	0.076616	0.19679	FALSE	-0.8416
AAAS_13	AAAS	683.33	662.51	468.21	565.36	18875	34316	0.63708	0.26203	0.73797	0.52407	0.68896	FALSE	-0.27297
AAAS_14	AAAS	936.08	959.53	881.67	920.6	3031.2	50771	0.068723	0.4726	0.5274	0.94521	0.96873	FALSE	-0.024032
AAAS_15	AAAS	408.35	1795.4	1960	1877.7	13549	18086	10.926	1	4.3375e-28	8.6749e-28	3.1822e-25	TRUE	2.1983
AAAS_2	AAAS	660.28	1007	796.74	901.87	22106	32882	1.3323	0.90861	0.091386	0.18277	0.35089	TRUE	0.44927
AAAS_3	AAAS	696.5	533.32	957.65	745.49	90031	35141	0.2613	0.60303	0.39697	0.79394	0.88166	TRUE	0.097918
AAAS_4	AAAS	843.87	956.22	822.44	889.33	8947.7	44623	0.2152	0.58518	0.41482	0.82964	0.90367	TRUE	0.07561
AAAS_5	AAAS	1224.2	692.32	991.18	841.75	44658	70910	1.4363	0.075452	0.92455	0.1509	0.30935	FALSE	-0.53988
AAAS_6	AAAS	442.93	628.28	459.27	543.77	14281	20010	0.71291	0.76184	0.23816	0.47632	0.64965	TRUE	0.29533
AAAS_7	AAAS	1773.4	2895.1	2847.3	2871.2	1146.7	112490	3.2733	0.99947	0.00053152	0.001063	0.0093237	TRUE	0.69486
AAAS_8	AAAS	348.25	212	226.84	219.42	110.12	14837	1.0657	0.14329	0.85671	0.28658	0.47136	FALSE	-0.664
AAAS_9	AAAS	369.66	475.9	621.3	548.6	10571	15979	1.4156	0.92142	0.078583	0.15717	0.31802	TRUE	0.5683
ABL1_1	ABL1	756.6	1035.7	649.24	842.48	74683	38954	0.43511	0.66824	0.33176	0.66353	0.79414	TRUE	0.15491
ABL1_10	ABL1	494.8	656.98	718.52	687.75	1893.3	22965	1.2733	0.89849	0.10151	0.20303	0.3758	TRUE	0.47424
ABL1_11	ABL1	89.738	80.605	136.33	108.47	1552.6	2752.1	0.357	0.62303	0.37697	0.75395	0.8578	TRUE	0.27071
ABL1_12	ABL1	382.83	221.94	324.06	273	5214.3	16691	0.85453	0.19641	0.80359	0.39281	0.57293	FALSE	-0.48629
ABL1_13	ABL1	1402.9	1772.2	1646	1709.1	7963.2	84017	1.0565	0.85462	0.14538	0.29076	0.47547	TRUE	0.28466
ABL1_14	ABL1	945.13	703.36	687.23	695.3	130.07	51383	1.1022	0.13518	0.86482	0.27036	0.45445	FALSE	-0.44235
ABL1_15	ABL1	634.75	411.86	364.29	388.07	1131.4	31308	1.3952	0.081482	0.91852	0.16296	0.3253	FALSE	-0.70843
ABL1_2	ABL1	460.22	483.63	584.43	534.03	5080	20986	0.50951	0.69457	0.30543	0.61085	0.75642	TRUE	0.21416
ABL1_3	ABL1	219.82	396.4	603.42	499.91	21429	8373.8	3.0608	0.99889	0.0011127	0.0022254	0.015943	TRUE	1.1817
ABL1_4	ABL1	647.93	513.44	345.29	429.37	14137	32118	1.2202	0.11119	0.88881	0.22237	0.39995	FALSE	-0.59249
ABL1_5	ABL1	1136.1	1614.3	1764.5	1689.4	11272	64615	2.1765	0.98524	0.014761	0.029521	0.10143	TRUE	0.57194
ABL1_6	ABL1	475.86	563.13	450.33	506.73	6361.7	21877	0.20871	0.58239	0.41761	0.83521	0.90636	TRUE	0.090497
ABL1_7	ABL1	1625.2	1711.5	1927.6	1819.5	23355	100910	0.61188	0.72969	0.27031	0.54062	0.70279	TRUE	0.16289
ABL1_8	ABL1	182.77	936.34	1101.8	1019.1	13689	6657.6	10.25	1	6.0182e-25	1.2036e-24	3.4118e-22	TRUE	2.4727
ABL1_9	ABL1	109.5	131.4	127.39	129.39	8.0309	3523.3	0.33519	0.61885	0.38115	0.76229	0.86238	TRUE	0.23886
ABO_1	ABO	1449.8	1617.6	1792.4	1705	15272	87531	0.86256	0.80581	0.19419	0.38838	0.5686	TRUE	0.23376
ABO_10	ABO	1242.3	1043.4	1083.9	1063.7	819.29	72219	0.6648	0.25309	0.74691	0.50618	0.67411	FALSE	-0.22379
ABO_11	ABO	586.18	1440.9	1498.5	1469.7	1656	28355	5.247	1	7.7316e-08	1.5463e-07	5.1843e-06	TRUE	1.3246
ABO_12	ABO	762.36	1514.9	1381.2	1448	8946.1	39324	3.4578	0.99973	0.00027234	0.00054469	0.0057135	TRUE	0.92466
ABO_13	ABO	1003.6	1191.4	1173.3	1182.4	163.52	55368	0.75976	0.7763	0.2237	0.4474	0.62451	TRUE	0.23629
ABO_14	ABO	256.04	767.4	647	707.2	7248	10122	4.4843	1	3.6774e-06	7.3549e-06	0.00015734	TRUE	1.4622
ABO_15	ABO	221.46	811.57	752.04	781.81	1771.7	8451.9	6.095	1	5.5146e-10	1.1029e-09	5.7077e-08	TRUE	1.8151
ABO_2	ABO	363.89	330.15	422.4	376.27	4254.8	15670	0.098889	0.53854	0.46146	0.92291	0.95539	TRUE	0.048131
ABO_3	ABO	158.89	711.09	300.59	505.84	84253	5594.8	4.6384	1	1.7853e-06	3.5706e-06	8.5166e-05	TRUE	1.6644
ABO_4	ABO	386.95	615.03	877.2	746.11	34367	16914	2.7617	0.99712	0.0028796	0.0057592	0.032326	TRUE	0.94547
ABO_5	ABO	433.05	535.53	562.08	548.8	352.49	19456	0.82985	0.7965	0.2035	0.40701	0.58683	TRUE	0.34105
ABO_6	ABO	223.11	313.59	267.07	290.33	1081.8	8530	0.72779	0.76478	0.23522	0.47044	0.64518	TRUE	0.37843
ABO_7	ABO	371.3	160.11	217.9	189	1670.3	16068	1.4493	0.073622	0.92638	0.14724	0.30389	FALSE	-0.97045
ABO_8	ABO	893.27	986.03	834.73	910.38	11445	47897	0.078201	0.53116	0.46884	0.93769	0.96424	TRUE	0.027349
ABO_9	ABO	249.46	200.96	181.03	190.99	198.67	9799.4	0.60336	0.27313	0.72687	0.54627	0.70726	FALSE	-0.3835
ACAD9_1	ACAD9	89.738	30.917	77.104	54.01	1066.6	2752.1	0.79381	0.21365	0.78635	0.42731	0.60479	FALSE	-0.72201
ACAD9_10	ACAD9	754.95	449.4	473.8	461.6	297.65	38849	1.4888	0.068269	0.93173	0.13654	0.28907	FALSE	-0.70854
ACAD9_11	ACAD9	746.72	292.61	158.68	225.64	8968.5	38322	2.6678	0.0038179	0.99618	0.0076358	0.03939	FALSE	-1.7221
ACAD9_12	ACAD9	791.18	198.75	261.48	230.12	1967.6	41182	2.7703	0.0028	0.9972	0.0056	0.031561	FALSE	-1.7772
ACAD9_13	ACAD9	1288.4	850.22	817.97	834.09	519.79	75571	1.6528	0.049187	0.95081	0.098373	0.2331	FALSE	-0.62674
ACAD9_14	ACAD9	868.57	464.86	700.64	582.75	27797	46254	1.3291	0.091904	0.9081	0.18381	0.35217	FALSE	-0.57495
ACAD9_15	ACAD9	829.87	238.5	212.32	225.41	342.87	43703	2.8974	0.0018815	0.99812	0.003763	0.023656	FALSE	-1.8757
ACAD9_2	ACAD9	1091.7	361.07	568.78	464.92	21573	61482	2.528	0.0057354	0.99426	0.011471	0.052579	FALSE	-1.2297
ACAD9_3	ACAD9	554.9	352.23	251.43	301.83	5080.9	26485	1.5576	0.059664	0.94034	0.11933	0.26491	FALSE	-0.87631
ACAD9_4	ACAD9	459.39	484.73	535.26	510	1276.4	20939	0.34969	0.63644	0.36356	0.72712	0.84046	TRUE	0.15044
ACAD9_5	ACAD9	927.85	362.17	316.24	339.2	1054.9	50216	2.6282	0.004292	0.99571	0.008584	0.042807	FALSE	-1.449
ACAD9_6	ACAD9	1257.2	671.34	715.17	693.25	960.47	73293	2.083	0.018627	0.98137	0.037253	0.11959	FALSE	-0.85778
ACAD9_7	ACAD9	605.12	94.959	127.39	111.17	525.85	29499	2.9109	0.0018017	0.9982	0.0036034	0.022943	FALSE	-2.4339
ACAD9_8	ACAD9	1282.7	781.76	885.02	833.39	5331.6	75150	1.639	0.05061	0.94939	0.10122	0.23734	FALSE	-0.6215
ACAD9_9	ACAD9	596.06	234.09	303.95	269.02	2440.3	28951	1.9257	0.027073	0.97293	0.054146	0.15461	FALSE	-1.1448
ACBD3_1	ACBD3	363.89	301.44	248.07	274.76	1424	15670	0.71657	0.23682	0.76318	0.47364	0.64776	FALSE	-0.40408
ACBD3_10	ACBD3	473.39	269.42	477.15	373.28	21576	21735	0.68058	0.24807	0.75193	0.49614	0.66629	FALSE	-0.34194
ACBD3_11	ACBD3	288.97	232.98	277.13	255.05	974.45	11765	0.31908	0.37483	0.62517	0.74967	0.85488	FALSE	-0.17947
ACBD3_12	ACBD3	646.28	692.32	582.19	637.25	6064	32017	0.050644	0.4798	0.5202	0.95961	0.97689	FALSE	-0.02026
ACBD3_13	ACBD3	284.03	447.19	445.86	446.53	0.88313	11515	1.5142	0.93475	0.065249	0.1305	0.28004	TRUE	0.65084
ACBD3_14	ACBD3	465.16	256.17	318.47	287.32	1940.9	21266	1.2228	0.1107	0.8893	0.22139	0.39896	FALSE	-0.69314
ACBD3_15	ACBD3	486.56	524.48	467.09	495.79	1646.8	22490	0.061517	0.52425	0.47575	0.95151	0.97211	TRUE	0.027043
ACBD3_2	ACBD3	1607.9	1821.9	1999.1	1910.5	15705	99570	0.95904	0.83123	0.16877	0.33754	0.52147	TRUE	0.24865
ACBD3_3	ACBD3	45.281	107.11	148.62	127.86	861.78	1178	2.4061	0.99111	0.008894	0.017788	0.071727	TRUE	1.4774
ACBD3_4	ACBD3	517.02	200.96	181.03	190.99	198.67	24255	2.1035	0.017713	0.98229	0.035426	0.11572	FALSE	-1.432
ACBD3_5	ACBD3	683.33	322.42	419.04	370.73	4668.1	34316	1.6886	0.045649	0.95435	0.091299	0.22175	FALSE	-0.88043
ACBD3_6	ACBD3	179.48	118.15	241.37	179.76	7591.8	6508.8	0.0034852	0.4948	0.5052	0.98959	0.9931	TRUE	0.0022459
ACBD3_7	ACBD3	81.505	428.42	295.01	361.71	8899.6	2442.3	5.67	1	7.5117e-09	1.5023e-08	6.2876e-07	TRUE	2.1363
ACBD3_8	ACBD3	437.17	664.71	676.06	670.39	64.33	19686	1.6622	0.95172	0.048281	0.096561	0.23039	TRUE	0.61566
ACBD3_9	ACBD3	1076.9	737.59	937.54	837.56	19990	60445	0.97334	0.16519	0.83481	0.33038	0.51391	FALSE	-0.36218
ACE_1	ACE	232.99	383.15	549.78	466.47	13884	9002	2.4608	0.99302	0.0069807	0.013961	0.060314	TRUE	0.99841
ACE_10	ACE	1057.9	1482.9	1290.7	1386.8	18481	59124	1.3525	0.91188	0.088116	0.17623	0.34268	TRUE	0.39018
ACE_11	ACE	157.25	253.96	203.38	228.67	1279.4	5522.8	0.96104	0.82879	0.17121	0.34242	0.52696	TRUE	0.53736
ACE_12	ACE	861.98	796.11	992.29	894.2	19244	45818	0.15053	0.55981	0.44019	0.88037	0.93239	TRUE	0.052884
ACE_13	ACE	273.33	617.23	711.81	664.52	4472.8	10979	3.7335	0.99991	9.4841e-05	0.00018968	0.0024643	TRUE	1.2786
ACE_14	ACE	584.53	1628.7	1714.2	1671.4	3655.8	28256	6.4658	1	5.0384e-11	1.0077e-10	6.3293e-09	TRUE	1.5141
ACE_15	ACE	313.67	595.15	500.62	547.88	4468.3	13028	2.052	0.97985	0.020147	0.040294	0.12572	TRUE	0.80265
ACE_2	ACE	261.81	266.11	478.27	372.19	22506	10406	1.0821	0.85967	0.14033	0.28066	0.46511	TRUE	0.5059
ACE_3	ACE	848.81	780.65	955.42	868.04	15272	44948	0.090684	0.53611	0.46389	0.92777	0.95899	TRUE	0.032276
ACE_4	ACE	433.05	364.38	149.74	257.06	23035	19456	1.2665	0.10267	0.89733	0.20534	0.3788	FALSE	-0.75016
ACE_5	ACE	260.16	575.28	482.74	529.01	4281.6	10325	2.6459	0.9959	0.0040956	0.0081911	0.041596	TRUE	1.0211
ACE_6	ACE	693.21	813.78	1225.8	1019.8	84898	34935	1.7474	0.95971	0.04029	0.080579	0.2036	TRUE	0.55627
ACE_7	ACE	428.11	933.03	663.76	798.4	36251	19180	2.6737	0.99625	0.0037549	0.0075097	0.038928	TRUE	0.89757
ACE_8	ACE	498.09	1085.4	1012.4	1048.9	2664.2	23155	3.6198	0.99985	0.00014749	0.00029498	0.0035138	TRUE	1.0729
ACE_9	ACE	523.61	895.49	577.72	736.6	50487	24640	1.3569	0.91255	0.087446	0.17489	0.34116	TRUE	0.4916
ACE2_1	ACE2	1547.8	1256.6	1348.8	1302.7	4251.2	94957	0.79547	0.21317	0.78683	0.42634	0.60384	FALSE	-0.24857
ACE2_10	ACE2	337.55	384.25	349.76	367.01	594.84	14272	0.24659	0.59644	0.40356	0.80713	0.88974	TRUE	0.12037
ACE2_11	ACE2	371.3	425.11	317.36	371.23	5805.3	16068	0.0026956	0.49892	0.50108	0.99785	0.9985	FALSE	-0.00027582
ACE2_12	ACE2	209.94	345.61	220.14	282.87	7871.3	7908.7	0.82012	0.79203	0.20797	0.41594	0.59439	TRUE	0.42842
ACE2_13	ACE2	232.99	321.32	315.12	318.22	19.186	9002	0.89828	0.81417	0.18583	0.37165	0.55425	TRUE	0.44809
ACE2_14	ACE2	642.99	428.42	213.43	320.93	23110	31814	1.8076	0.035337	0.96466	0.070674	0.18616	FALSE	-1.0003
ACE2_15	ACE2	956.66	470.38	864.91	667.64	77826	52164	1.2655	0.10285	0.89715	0.20569	0.3791	FALSE	-0.51828
ACE2_2	ACE2	320.26	491.36	341.94	416.65	11163	13369	0.83365	0.79719	0.20281	0.40562	0.58573	TRUE	0.37855
ACE2_3	ACE2	568.89	643.73	760.98	702.36	6873.6	27318	0.8075	0.79025	0.20975	0.4195	0.5976	TRUE	0.30357
ACE2_4	ACE2	810.11	856.84	888.37	872.61	497.12	42412	0.30344	0.61921	0.38079	0.76159	0.86217	TRUE	0.10708
ACE2_5	ACE2	740.14	812.67	812.39	812.53	0.04144	37902	0.37185	0.64497	0.35503	0.71005	0.82869	TRUE	0.13446
ACE2_6	ACE2	1382.3	1167.1	933.07	1050.1	27388	82485	1.1567	0.1237	0.8763	0.24739	0.42855	FALSE	-0.39623
ACE2_7	ACE2	546.66	988.24	775.51	881.87	22627	25997	2.079	0.98119	0.018815	0.037629	0.12055	TRUE	0.68892
ACE2_8	ACE2	102.09	164.52	122.92	143.72	865.4	3229.8	0.73258	0.75938	0.24062	0.48125	0.65297	TRUE	0.4894
ACE2_9	ACE2	354.84	489.15	619.07	554.11	8439.2	15187	1.617	0.94696	0.053044	0.10609	0.24516	TRUE	0.64155
ACOX1_1	ACOX1	699.79	138.02	143.03	140.53	12.558	35348	2.9959	0.001368	0.99863	0.002736	0.018667	FALSE	-2.3079
ACOX1_10	ACOX1	916.32	368.79	464.86	416.83	4614.2	49440	2.247	0.01232	0.98768	0.024641	0.089609	FALSE	-1.1345
ACOX1_11	ACOX1	927.85	993.76	1089.5	1041.6	4584.5	50216	0.50779	0.6942	0.3058	0.61161	0.75717	TRUE	0.16672
ACOX1_12	ACOX1	1249.8	810.46	1040.3	925.4	26422	72755	1.2025	0.11459	0.88541	0.22918	0.40831	FALSE	-0.43308
ACOX1_13	ACOX1	660.28	643.73	385.52	514.63	33337	32882	0.80358	0.21082	0.78918	0.42164	0.59948	FALSE	-0.35893
ACOX1_14	ACOX1	803.53	291.5	331.88	311.69	815.27	41983	2.4023	0.0081452	0.99185	0.01629	0.067433	FALSE	-1.3634
ACOX1_15	ACOX1	683.33	719.92	724.11	722.01	8.7546	34316	0.20883	0.58266	0.41734	0.83467	0.90607	TRUE	0.079335
ACOX1_2	ACOX1	108.67	96.063	226.84	161.45	8551.6	3490.5	0.89334	0.80784	0.19216	0.38433	0.56465	TRUE	0.5668
ACOX1_3	ACOX1	358.95	154.58	306.18	230.38	11491	15406	1.0429	0.14851	0.85149	0.29701	0.48159	FALSE	-0.63753
ACOX1_4	ACOX1	796.12	705.57	860.44	783	11992	41502	0.06445	0.47431	0.52569	0.94861	0.97032	FALSE	-0.023938
ACOX1_5	ACOX1	785.42	270.52	235.78	253.15	603.48	40809	2.6389	0.0041589	0.99584	0.0083177	0.042017	FALSE	-1.6296
ACOX1_6	ACOX1	1832.6	1062.2	1147.6	1104.9	3646.8	117190	2.1258	0.016761	0.98324	0.033522	0.11152	FALSE	-0.72946
ACOX1_7	ACOX1	622.41	122.56	160.91	141.74	735.33	30552	2.7708	0.0027958	0.9972	0.0055916	0.031561	FALSE	-2.1268
ACOX1_8	ACOX1	573.01	777.34	667.12	722.23	6074.5	27565	0.89878	0.81556	0.18444	0.36887	0.5516	TRUE	0.33338
ACOX1_9	ACOX1	572.18	1276.4	1126.4	1201.4	11256	27515	3.7933	0.99993	7.4351e-05	0.0001487	0.0020225	TRUE	1.0689
ACSF3_1	ACSF3	222.29	348.92	311.77	330.34	690.11	8490.9	1.1727	0.87857	0.12143	0.24286	0.42398	TRUE	0.56943
ACSF3_10	ACSF3	707.2	3078.4	2661.8	2870.1	86810	35815	11.429	1	1.4992e-30	2.9984e-30	1.3356e-27	TRUE	2.0194
ACSF3_11	ACSF3	315.32	670.23	588.9	629.56	3308	13113	2.7442	0.99696	0.0030417	0.0060835	0.033634	TRUE	0.99526
ACSF3_12	ACSF3	1362.5	708.88	859.32	784.1	11316	81020	2.0322	0.021066	0.97893	0.042133	0.12956	FALSE	-0.79641
ACSF3_13	ACSF3	778.83	767.4	657.06	712.23	6087.7	40383	0.3315	0.37013	0.62987	0.74027	0.84944	FALSE	-0.12879
ACSF3_14	ACSF3	773.07	596.25	1012.4	804.33	86592	40012	0.1563	0.56208	0.43792	0.87585	0.9304	TRUE	0.057125
ACSF3_15	ACSF3	346.6	799.42	1067.2	933.29	35842	14750	4.8308	1	6.8156e-07	1.3631e-06	3.6404e-05	TRUE	1.4264
ACSF3_2	ACSF3	981.36	1700.4	1435.9	1568.2	34982	53846	2.5289	0.99428	0.0057215	0.011443	0.052547	TRUE	0.67569
ACSF3_3	ACSF3	1090	1351.5	1577.8	1464.7	25612	61367	1.5123	0.93478	0.065224	0.13045	0.28004	TRUE	0.42587
ACSF3_4	ACSF3	1003.6	454.92	619.07	536.99	13472	55368	1.9831	0.023677	0.97632	0.047355	0.141	FALSE	-0.90094
ACSF3_5	ACSF3	310.38	406.34	349.76	378.05	1600.4	12858	0.59677	0.72381	0.27619	0.55237	0.71199	TRUE	0.28371
ACSF3_6	ACSF3	286.5	300.34	221.25	260.8	3126.9	11640	0.24438	0.40347	0.59653	0.80693	0.8896	FALSE	-0.13514
ACSF3_7	ACSF3	861.16	539.94	717.4	628.67	15746	45763	1.0869	0.13854	0.86146	0.27709	0.46119	FALSE	-0.45335
ACSF3_8	ACSF3	620.76	618.34	943.13	780.73	52744	30451	0.91674	0.82033	0.17967	0.35935	0.54349	TRUE	0.33032
ACSF3_9	ACSF3	199.24	283.77	278.24	281.01	15.281	7410.8	0.9499	0.82713	0.17287	0.34573	0.53064	TRUE	0.49404
ACTR1A_1	ACTR1A	500.56	70.667	212.32	141.49	10032	23298	2.3735	0.0088099	0.99119	0.01762	0.071245	FALSE	-1.8155
ACTR1A_10	ACTR1A	55.984	44.167	43.581	43.874	0.172	1532.5	0.44776	0.32716	0.67284	0.65432	0.78749	FALSE	-0.34467
ACTR1A_11	ACTR1A	1614.5	1763.4	1738.8	1751.1	303.02	100080	0.43177	0.66705	0.33295	0.66591	0.79567	TRUE	0.1171
ACTR1A_12	ACTR1A	865.28	282.67	335.23	308.95	1381.6	46036	2.5948	0.0047317	0.99527	0.0094633	0.045818	FALSE	-1.4828
ACTR1A_13	ACTR1A	992.06	718.82	1051.5	885.17	55345	54578	0.45757	0.32363	0.67637	0.64726	0.78344	FALSE	-0.1643
ACTR1A_14	ACTR1A	1510.7	1918	2205.8	2061.9	41441	92135	1.8158	0.9653	0.0347	0.0694	0.18357	TRUE	0.44847
ACTR1A_15	ACTR1A	921.26	1055.6	1290.7	1173.1	27627	49772	1.1289	0.87054	0.12946	0.25893	0.44129	TRUE	0.34834
ACTR1A_2	ACTR1A	314.5	88.334	101.69	95.011	89.162	13070	1.9679	0.024542	0.97546	0.049083	0.14421	FALSE	-1.7164
ACTR1A_3	ACTR1A	829.87	506.82	449.21	478.02	1659	43703	1.6835	0.046144	0.95386	0.092287	0.22302	FALSE	-0.79456
ACTR1A_4	ACTR1A	340.02	315.79	223.49	269.64	4260.1	14402	0.59139	0.27713	0.72287	0.55426	0.7133	FALSE	-0.33346
ACTR1A_5	ACTR1A	808.47	506.82	586.66	546.74	3187.5	42305	1.2727	0.10156	0.89844	0.20312	0.37592	FALSE	-0.56349
ACTR1A_6	ACTR1A	343.31	114.83	262.6	188.72	10917	14576	1.292	0.098175	0.90182	0.19635	0.36742	FALSE	-0.85986
ACTR1A_7	ACTR1A	301.32	92.751	24.584	58.667	2323.4	12393	2.2808	0.01128	0.98872	0.02256	0.084547	FALSE	-2.3411
ACTR1A_8	ACTR1A	698.15	356.65	407.87	382.26	1311.8	35245	1.6836	0.046129	0.95387	0.092257	0.22299	FALSE	-0.86728
ACTR1A_9	ACTR1A	800.24	861.26	1018	939.63	12284	41769	0.68203	0.75238	0.24762	0.49524	0.66576	TRUE	0.2314
ACTR2_1	ACTR2	521.96	44.167	23.466	33.817	214.26	24544	3.2987	0.00048566	0.99951	0.00097132	0.0086868	FALSE	-3.9089
ACTR2_10	ACTR2	950.07	712.19	652.59	682.39	1776.3	51717	1.1771	0.11957	0.88043	0.23914	0.41939	FALSE	-0.47684
ACTR2_11	ACTR2	424.82	12.146	3.3523	7.7491	38.664	18997	3.5247	0.000212	0.99979	0.00042399	0.004686	FALSE	-5.6049
ACTR2_12	ACTR2	660.28	227.46	306.18	266.82	3098.5	32882	2.1733	0.014878	0.98512	0.029755	0.10201	FALSE	-1.304
ACTR2_13	ACTR2	163.01	22.084	1.1174	11.6	219.79	5775.4	2.4418	0.0073065	0.99269	0.014613	0.062245	FALSE	-3.7022
ACTR2_14	ACTR2	93.031	29.813	7.8221	18.817	241.79	2878	1.71	0.043637	0.95636	0.087273	0.21537	FALSE	-2.2464
ACTR2_15	ACTR2	129.26	64.042	39.111	51.576	310.79	4329.3	1.3016	0.096533	0.90347	0.19307	0.3634	FALSE	-1.3089
ACTR2_2	ACTR2	163.01	4.4167	4.4698	4.4432	0.0014094	5775.4	2.8033	0.0025292	0.99747	0.0050584	0.029262	FALSE	-4.9132
ACTR2_3	ACTR2	453.63	15.458	15.644	15.551	0.017266	20613	3.3898	0.00034965	0.99965	0.00069931	0.006873	FALSE	-4.7797
ACTR2_4	ACTR2	824.93	589.63	722.99	656.31	8892.4	43380	0.80971	0.20905	0.79095	0.4181	0.59616	FALSE	-0.32945
ACTR2_5	ACTR2	191	134.71	15.644	75.177	7088.3	7032.2	1.4533	0.073065	0.92693	0.14613	0.30217	FALSE	-1.3337
ACTR2_6	ACTR2	233.81	252.86	416.81	334.83	13440	9041.5	1.0624	0.85496	0.14504	0.29008	0.47496	TRUE	0.51622
ACTR2_7	ACTR2	152.31	0	17.879	8.9396	159.83	5308.1	2.4906	0.0063756	0.99362	0.012751	0.056456	FALSE	-3.9471
ACTR2_8	ACTR2	995.35	68.459	91.631	80.045	268.47	54803	3.9725	3.5567e-05	0.99996	7.1134e-05	0.0010899	FALSE	-3.6199
ACTR2_9	ACTR2	220.64	19.875	6.7047	13.29	86.731	8412.8	2.6652	0.0038472	0.99615	0.0076945	0.039639	FALSE	-3.9552
ACTR3_1	ACTR3	801.06	173.36	153.09	163.22	205.34	41823	3.1338	0.00086285	0.99914	0.0017257	0.013236	FALSE	-2.2881
ACTR3_10	ACTR3	249.46	88.334	101.69	95.011	89.162	9799.4	1.609	0.053806	0.94619	0.10761	0.24749	FALSE	-1.3833
ACTR3_11	ACTR3	375.42	333.46	164.26	248.86	14314	16290	0.99722	0.15933	0.84067	0.31866	0.50343	FALSE	-0.5912
ACTR3_12	ACTR3	617.47	322.42	145.27	233.84	15691	30250	2.2111	0.013514	0.98649	0.027028	0.095359	FALSE	-1.397
ACTR3_13	ACTR3	1285.2	98.272	216.79	157.53	7022.7	75330	4.1255	1.8498e-05	0.99998	3.6995e-05	0.00061685	FALSE	-3.0202
ACTR3_14	ACTR3	653.69	60.73	30.171	45.45	466.91	32474	3.5081	0.00022567	0.99977	0.00045133	0.0049291	FALSE	-3.8171
ACTR3_15	ACTR3	848.81	111.52	124.04	117.78	78.314	44948	3.4796	0.00025109	0.99975	0.00050219	0.0053744	FALSE	-2.8389
ACTR3_2	ACTR3	344.13	35.334	35.758	35.546	0.090204	14619	2.7321	0.0031468	0.99685	0.0062936	0.034457	FALSE	-3.2394
ACTR3_3	ACTR3	692.38	80.605	146.39	113.5	2163.6	34883	3.1332	0.00086462	0.99914	0.0017292	0.013248	FALSE	-2.5984
ACTR3_4	ACTR3	428.11	135.81	82.691	109.25	1411	19180	2.3389	0.0096711	0.99033	0.019342	0.07567	FALSE	-1.9605
ACTR3_5	ACTR3	381.18	100.48	174.32	137.4	2726.3	16601	1.9151	0.02774	0.97226	0.055481	0.15732	FALSE	-1.4654
ACTR3_6	ACTR3	1481.1	177.77	88.278	133.03	4004.6	89889	4.5218	3.0663e-06	1	6.1326e-06	0.00013348	FALSE	-3.4671
ACTR3_7	ACTR3	164.66	19.875	10.057	14.966	48.198	5848	2.3399	0.0096447	0.99036	0.019289	0.075536	FALSE	-3.3751
ACTR3_8	ACTR3	319.44	342.29	261.48	301.89	3265.2	13326	0.15603	0.438	0.562	0.87601	0.9304	FALSE	-0.081246
ACTR3_9	ACTR3	637.22	149.06	72.634	110.85	2920.7	31459	3.003	0.0013367	0.99866	0.0026735	0.018291	FALSE	-2.5125
ACVR1_1	ACVR1	672.63	588.53	680.53	634.53	4232.1	33649	0.20788	0.41766	0.58234	0.83532	0.90639	FALSE	-0.083997
ACVR1_10	ACVR1	1407	1108.6	946.48	1027.5	13140	84324	1.3068	0.095648	0.90435	0.1913	0.36121	FALSE	-0.45305
ACVR1_11	ACVR1	504.68	192.13	270.42	231.27	3065.1	23536	1.788	0.036884	0.96312	0.073769	0.19232	FALSE	-1.1224
ACVR1_12	ACVR1	740.96	958.42	909.6	934.01	1191.7	37954	0.99095	0.83913	0.16087	0.32173	0.50627	TRUE	0.33365
ACVR1_13	ACVR1	1262.1	1088.7	1029.2	1058.9	1772.9	73652	0.74858	0.22705	0.77295	0.45411	0.63006	FALSE	-0.25298
ACVR1_14	ACVR1	1325.5	1523.8	1202.4	1363.1	51645	78286	0.1343	0.55342	0.44658	0.89317	0.93934	TRUE	0.040299
ACVR1_15	ACVR1	1141.9	1175.9	1718.6	1447.3	147260	65023	1.1976	0.88447	0.11553	0.23106	0.41045	TRUE	0.34165
ACVR1_2	ACVR1	1085.1	1185.9	1114.1	1150	2576.8	61021	0.26272	0.60361	0.39639	0.79277	0.88102	TRUE	0.083728
ACVR1_3	ACVR1	879.27	1015.8	874.96	945.4	9923.5	46965	0.30515	0.61987	0.38013	0.76027	0.86157	TRUE	0.10451
ACVR1_4	ACVR1	563.13	343.4	191.08	267.24	11600	26975	1.8053	0.035515	0.96449	0.071029	0.18689	FALSE	-1.0725
ACVR1_5	ACVR1	75.742	155.69	106.16	130.92	1226.7	2229.8	1.1686	0.87174	0.12826	0.25652	0.43851	TRUE	0.7816
ACVR1_6	ACVR1	363.07	366.59	225.72	296.16	9921	15626	0.53905	0.29493	0.70507	0.58985	0.74204	FALSE	-0.293
ACVR1_7	ACVR1	683.33	813.78	762.1	787.94	1335.3	34316	0.56471	0.71383	0.28617	0.57234	0.72714	TRUE	0.20522
ACVR1_8	ACVR1	527.73	506.82	368.76	437.79	9530.1	24881	0.57105	0.28398	0.71602	0.56796	0.72378	FALSE	-0.269
ACVR1_9	ACVR1	321.08	351.13	392.22	371.68	844.47	13412	0.43688	0.66798	0.33202	0.66405	0.79455	TRUE	0.21049
ACVR1B_1	ACVR1B	1549.4	2414.8	1912	2163.4	126440	95083	1.9911	0.97677	0.023235	0.04647	0.13919	TRUE	0.4813
ACVR1B_10	ACVR1B	605.12	1203.6	923.01	1063.3	39351	29499	2.6676	0.99618	0.0038209	0.0076418	0.0394	TRUE	0.81221
ACVR1B_11	ACVR1B	1128.7	1798.7	1292.9	1545.8	127920	64090	1.6474	0.95027	0.049734	0.099467	0.23458	TRUE	0.45331
ACVR1B_12	ACVR1B	890.8	1106.4	752.04	929.21	62779	47732	0.17584	0.56978	0.43022	0.86044	0.91997	TRUE	0.060846
ACVR1B_13	ACVR1B	224.76	425.11	387.75	406.43	697.62	8608.3	1.9581	0.9747	0.025305	0.05061	0.14724	TRUE	0.85178
ACVR1B_14	ACVR1B	351.54	257.27	414.57	335.92	12372	15012	0.13036	0.44814	0.55186	0.89628	0.94126	FALSE	-0.065383
ACVR1B_15	ACVR1B	149.84	401.92	321.83	361.87	3207.6	5201.4	2.94	0.99833	0.0016727	0.0033455	0.021754	TRUE	1.2665
ACVR1B_2	ACVR1B	601.82	191.02	501.73	346.38	48271	29300	1.4939	0.067602	0.9324	0.1352	0.28707	FALSE	-0.79523
ACVR1B_3	ACVR1B	825.76	1009.2	1185.6	1097.4	15558	43434	1.3035	0.90379	0.096207	0.19241	0.36245	TRUE	0.40989
ACVR1B_4	ACVR1B	340.02	447.19	631.36	539.27	16959	14402	1.6604	0.95147	0.048533	0.097067	0.23117	TRUE	0.66385
ACVR1B_5	ACVR1B	597.71	429.52	385.52	407.52	968.19	29051	1.1168	0.13205	0.86795	0.2641	0.44748	FALSE	-0.55144
ACVR1B_6	ACVR1B	136.67	126.98	105.04	116.01	240.68	4639.6	0.34071	0.36666	0.63334	0.73332	0.84466	FALSE	-0.23454
ACVR1B_7	ACVR1B	808.47	1001.5	764.33	882.91	28121	42305	0.36193	0.64128	0.35872	0.71743	0.83329	TRUE	0.12693
ACVR1B_8	ACVR1B	444.58	867.88	642.53	755.21	25391	20102	2.1909	0.98576	0.014241	0.028482	0.099032	TRUE	0.76311
ACVR1B_9	ACVR1B	969.83	1107.5	1155.4	1131.5	1149.8	53060	0.70169	0.75856	0.24144	0.48288	0.65461	TRUE	0.22217
ACY1_1	ACY1	1595.5	2158.7	1487.3	1823	225350	98619	0.72432	0.76557	0.23443	0.46887	0.64373	TRUE	0.19216
ACY1_10	ACY1	256.04	248.44	110.63	179.53	9496.1	10122	0.77482	0.21922	0.78078	0.43844	0.6161	FALSE	-0.50974
ACY1_11	ACY1	612.53	979.4	431.34	705.37	150190	29949	0.53648	0.70413	0.29587	0.59174	0.7433	TRUE	0.2033
ACY1_12	ACY1	718.73	1513.8	1318.6	1416.2	19058	36543	3.6486	0.99987	0.00013183	0.00026366	0.0032024	TRUE	0.97752
ACY1_13	ACY1	740.96	1583.4	1324.2	1453.8	33595	37954	3.6589	0.99987	0.00012666	0.00025331	0.0031126	TRUE	0.97139
ACY1_14	ACY1	268.39	359.96	257.01	308.49	5299.1	10732	0.38703	0.64895	0.35105	0.7021	0.82258	TRUE	0.20017
ACY1_15	ACY1	1521.4	645.94	687.23	666.59	852.36	92948	2.804	0.0025238	0.99748	0.0050477	0.029254	FALSE	-1.1894
ACY1_2	ACY1	372.13	485.84	491.68	488.76	17.054	16112	0.91883	0.82061	0.17939	0.35879	0.54303	TRUE	0.3924
ACY1_3	ACY1	571.36	650.36	871.61	760.98	24476	27466	1.1442	0.87369	0.12631	0.25262	0.43452	TRUE	0.41284
ACY1_4	ACY1	419.88	681.28	610.13	645.7	2531.1	18723	1.6504	0.95052	0.049484	0.098968	0.23382	TRUE	0.6197
ACY1_5	ACY1	174.54	795.01	725.22	760.12	2434.8	6287	7.3852	1	7.7174e-14	1.5435e-13	1.5779e-11	TRUE	2.1163
ACY1_6	ACY1	1338.7	1234.5	1294	1264.2	1772.4	79256	0.26438	0.39574	0.60426	0.79149	0.88012	FALSE	-0.082465
ACY1_7	ACY1	184.42	129.19	61.46	95.324	2293.6	6732.2	1.1357	0.12805	0.87195	0.2561	0.43821	FALSE	-0.9448
ACY1_8	ACY1	221.46	364.38	297.24	330.81	2253.7	8451.9	1.1894	0.88191	0.11809	0.23618	0.41634	TRUE	0.57678
ACY1_9	ACY1	124.32	478.11	387.75	432.93	4081.9	4124.8	4.8052	1	7.938e-07	1.5876e-06	4.1424e-05	TRUE	1.7919
ADAM12_1	ADAM12	265.92	588.53	343.06	465.79	30127	10610	1.9404	0.97371	0.026294	0.052589	0.1513	TRUE	0.80636
ADAM12_10	ADAM12	437.99	512.34	484.97	498.66	374.41	19732	0.43187	0.66678	0.33322	0.66644	0.796	TRUE	0.18675
ADAM12_11	ADAM12	302.15	113.73	120.68	117.21	24.182	12435	1.6912	0.045398	0.9546	0.090796	0.22096	FALSE	-1.3587
ADAM12_12	ADAM12	747.55	1367	843.67	1105.3	136920	38375	1.8264	0.9661	0.033899	0.067799	0.18096	TRUE	0.56361
ADAM12_13	ADAM12	720.38	898.8	617.95	758.37	39438	36647	0.19849	0.57863	0.42137	0.84273	0.91057	TRUE	0.074058
ADAM12_14	ADAM12	1002.8	929.72	778.86	854.29	11378	55312	0.63134	0.26391	0.73609	0.52782	0.69214	FALSE	-0.23094
ADAM12_15	ADAM12	275.8	61.834	167.62	114.73	5595.1	11102	1.5632	0.058999	0.941	0.118	0.26308	FALSE	-1.2581
ADAM12_2	ADAM12	513.73	872.3	425.75	649.02	99704	24063	0.87216	0.80835	0.19165	0.3833	0.56374	TRUE	0.33667
ADAM12_3	ADAM12	633.11	974.99	687.23	831.11	41402	31207	1.1208	0.8688	0.1312	0.2624	0.44514	TRUE	0.39204
ADAM12_4	ADAM12	778.83	1471.9	1466.1	1469	16.664	40383	3.4343	0.9997	0.00029703	0.00059406	0.0061081	TRUE	0.91456
ADAM12_5	ADAM12	581.24	760.78	534.14	647.46	25682	28058	0.39532	0.6536	0.3464	0.69279	0.8159	TRUE	0.1554
ADAM12_6	ADAM12	1973.4	2979.1	3283.1	3131.1	46208	128510	3.2293	0.99938	0.00062044	0.0012409	0.010345	TRUE	0.66569
ADAM12_7	ADAM12	433.87	850.22	679.41	764.81	14587	19502	2.3698	0.99109	0.0089076	0.017815	0.071814	TRUE	0.8164
ADAM12_8	ADAM12	212.41	456.02	415.69	435.86	813.4	8024.5	2.4944	0.99364	0.0063645	0.012729	0.056396	TRUE	1.0335
ADAM12_9	ADAM12	545.84	984.92	1080.6	1032.7	4574.3	25948	3.0227	0.99875	0.0012531	0.0025062	0.01743	TRUE	0.9187
ADAM17_1	ADAM17	489.03	750.84	682.76	716.8	2317.3	22632	1.514	0.93495	0.06505	0.1301	0.27942	TRUE	0.5507
ADAM17_10	ADAM17	638.87	263.9	211.2	237.55	1388.7	31561	2.2642	0.011781	0.98822	0.023563	0.08718	FALSE	-1.4235
ADAM17_11	ADAM17	588.65	411.86	629.12	520.49	23602	28504	0.40415	0.34305	0.65695	0.6861	0.81096	FALSE	-0.17722
ADAM17_12	ADAM17	752.48	555.4	493.91	524.66	1890.4	38690	1.1585	0.12332	0.87668	0.24664	0.42776	FALSE	-0.51946
ADAM17_13	ADAM17	316.14	374.32	516.26	445.29	10074	13156	1.126	0.86953	0.13047	0.26094	0.44381	TRUE	0.49285
ADAM17_14	ADAM17	412.47	510.13	576.6	543.37	2209.4	18313	0.9673	0.83311	0.16689	0.33378	0.51738	TRUE	0.39681
ADAM17_15	ADAM17	428.93	258.38	421.28	339.83	13268	19226	0.64488	0.2595	0.7405	0.519	0.68449	FALSE	-0.33507
ADAM17_2	ADAM17	596.06	405.23	782.21	593.72	71058	28951	0.014026	0.4944	0.5056	0.98881	0.99287	FALSE	-0.0056578
ADAM17_3	ADAM17	387.77	129.19	307.3	218.24	15862	16959	1.3095	0.095183	0.90482	0.19037	0.3601	FALSE	-0.82638
ADAM17_4	ADAM17	177.83	167.83	192.2	180.02	296.86	6434.7	0.027274	0.50428	0.49572	0.99144	0.99439	TRUE	0.017543
ADAM17_5	ADAM17	456.92	634.9	634.71	634.81	0.018048	20799	1.2334	0.89121	0.10879	0.21759	0.39353	TRUE	0.47348
ADAM17_6	ADAM17	232.17	333.46	352	342.73	171.78	8962.5	1.1679	0.8777	0.1223	0.2446	0.42577	TRUE	0.55991
ADAM17_7	ADAM17	561.48	1069.9	1021.3	1045.6	1180.9	26876	2.9533	0.99843	0.0015725	0.003145	0.020786	TRUE	0.8959
ADAM17_8	ADAM17	405.06	404.13	636.95	520.54	27102	17904	0.86303	0.8057	0.1943	0.3886	0.56872	TRUE	0.36109
ADAM17_9	ADAM17	855.4	946.28	1211.3	1078.8	35122	45383	1.0487	0.85283	0.14717	0.29434	0.47874	TRUE	0.33441
ADAM9_1	ADAM9	227.23	56.313	68.164	62.239	70.228	8726.1	1.8604	0.031417	0.96858	0.062835	0.17179	FALSE	-1.8516
ADAM9_10	ADAM9	272.51	546.57	550.9	548.73	9.3978	10937	2.6412	0.99585	0.0041492	0.0082985	0.041936	TRUE	1.0072
ADAM9_11	ADAM9	275.8	226.36	293.89	260.12	2280.4	11102	0.15511	0.43837	0.56163	0.87673	0.93065	FALSE	-0.084124
ADAM9_12	ADAM9	1076	279.36	305.06	292.21	330.43	60387	3.1921	0.00070618	0.99929	0.0014124	0.011431	FALSE	-1.8771
ADAM9_13	ADAM9	786.24	214.21	427.98	321.1	22849	40862	2.3028	0.010645	0.98936	0.021289	0.080927	FALSE	-1.2893
ADAM9_14	ADAM9	1137.8	1153.9	1078.3	1116.1	2852	64731	0.085228	0.46604	0.53396	0.93208	0.96126	FALSE	-0.027734
ADAM9_15	ADAM9	718.73	542.15	631.36	586.75	3979.1	36543	0.69059	0.24491	0.75509	0.48982	0.66051	FALSE	-0.29224
ADAM9_2	ADAM9	987.94	287.09	367.64	327.36	3244.6	54296	2.8365	0.0022806	0.99772	0.0045612	0.027115	FALSE	-1.5906
ADAM9_3	ADAM9	936.08	524.48	752.04	638.26	25892	50771	1.3218	0.093116	0.90688	0.18623	0.35526	FALSE	-0.55176
ADAM9_4	ADAM9	612.53	843.59	728.58	786.08	6614	29949	1.0029	0.84201	0.15799	0.31598	0.50133	TRUE	0.35939
ADAM9_5	ADAM9	1506.6	1039	1291.8	1165.4	31939	91822	1.126	0.13007	0.86993	0.26015	0.44265	FALSE	-0.37021
ADAM9_6	ADAM9	762.36	465.96	530.79	498.38	2101.2	39324	1.3316	0.091499	0.9085	0.183	0.35113	FALSE	-0.61225
ADAM9_7	ADAM9	1572.5	690.11	653.71	671.91	662.56	96847	2.8939	0.0019026	0.9981	0.0038053	0.023837	FALSE	-1.2255
ADAM9_8	ADAM9	472.57	154.58	187.73	171.16	549.36	21688	2.0601	0.019693	0.98031	0.039387	0.12423	FALSE	-1.4598
ADAM9_9	ADAM9	593.59	200.96	257.01	228.99	1571	28802	2.1542	0.015611	0.98439	0.031222	0.10558	FALSE	-1.3703
ADAMTS6_1	ADAMTS6	1215.2	1382.4	1102.9	1242.7	39062	70258	0.10376	0.54132	0.45868	0.91736	0.95265	TRUE	0.032262
ADAMTS6_10	ADAMTS6	518.67	828.13	832.5	830.32	9.5386	24351	1.9971	0.97708	0.022918	0.045835	0.13781	TRUE	0.6778
ADAMTS6_11	ADAMTS6	442.11	652.57	396.69	524.63	32736	19963	0.58408	0.72017	0.27983	0.55966	0.71708	TRUE	0.2464
ADAMTS6_12	ADAMTS6	24.699	24.292	62.577	43.434	732.88	555.88	0.79467	0.7497	0.2503	0.50061	0.66969	TRUE	0.78999
ADAMTS6_13	ADAMTS6	2851.9	4173.8	4472	4322.9	44476	203300	3.2626	0.99945	0.00055205	0.0011041	0.009543	TRUE	0.59992
ADAMTS6_14	ADAMTS6	737.67	456.02	306.18	381.1	11227	37745	1.8363	0.033159	0.96684	0.066318	0.17788	FALSE	-0.95096
ADAMTS6_15	ADAMTS6	423.17	352.23	326.3	339.26	336.36	18905	0.61254	0.27009	0.72991	0.54018	0.70247	FALSE	-0.31799
ADAMTS6_2	ADAMTS6	231.34	163.42	80.456	121.94	3441.3	8923	1.1898	0.11707	0.88293	0.23413	0.41431	FALSE	-0.91834
ADAMTS6_3	ADAMTS6	133.37	146.86	179.91	163.38	546.28	4501.2	0.4473	0.66482	0.33518	0.67035	0.79895	TRUE	0.29082
ADAMTS6_4	ADAMTS6	899.03	1147.2	1250.4	1198.8	5323.8	48282	1.3644	0.91378	0.086222	0.17244	0.33789	TRUE	0.41479
ADAMTS6_5	ADAMTS6	1015.9	1334.9	1558.8	1446.9	25064	56218	1.8176	0.96544	0.034563	0.069126	0.1832	TRUE	0.50973
ADAMTS6_6	ADAMTS6	160.54	338.98	279.36	309.17	1777.3	5666.9	1.9744	0.97543	0.024573	0.049145	0.14436	TRUE	0.94117
ADAMTS6_7	ADAMTS6	196.77	193.23	148.62	170.93	995.03	7296.8	0.31999	0.37449	0.62551	0.74898	0.85429	FALSE	-0.20201
ADAMTS6_8	ADAMTS6	293.09	347.82	292.77	320.29	1514.9	11974	0.2486	0.59667	0.40333	0.80665	0.8895	TRUE	0.12763
ADAMTS6_9	ADAMTS6	130.9	311.38	183.26	247.32	8206.8	4397.9	1.7555	0.95943	0.040571	0.081143	0.20456	TRUE	0.91272
ADGRG7_1	ADGRG7	582.89	577.48	525.2	551.34	1366.7	28157	0.18837	0.42529	0.57471	0.85059	0.91461	FALSE	-0.080128
ADGRG7_10	ADGRG7	404.23	416.27	681.64	548.96	35211	17859	1.083	0.86041	0.13959	0.27917	0.46338	TRUE	0.44057
ADGRG7_11	ADGRG7	360.6	407.44	363.17	385.31	979.91	15494	0.19848	0.57787	0.42213	0.84426	0.91126	TRUE	0.095349
ADGRG7_12	ADGRG7	497.27	854.63	914.07	884.35	1766.6	23107	2.5464	0.99456	0.0054443	0.010889	0.050647	TRUE	0.82934
ADGRG7_13	ADGRG7	615.82	759.67	777.74	768.71	163.29	30150	0.88051	0.81067	0.18933	0.37866	0.55962	TRUE	0.31946
ADGRG7_14	ADGRG7	509.61	501.3	364.29	432.79	9385.5	23823	0.49867	0.30901	0.69099	0.61801	0.76225	FALSE	-0.23523
ADGRG7_15	ADGRG7	143.25	221.94	169.85	195.9	1356.5	4919	0.7506	0.7688	0.2312	0.46239	0.63815	TRUE	0.44884
ADGRG7_2	ADGRG7	455.28	472.59	638.06	555.33	13691	20706	0.69528	0.75637	0.24363	0.48726	0.65805	TRUE	0.28602
ADGRG7_3	ADGRG7	467.63	666.92	651.47	659.2	119.34	21407	1.3093	0.90472	0.095276	0.19055	0.3602	TRUE	0.49446
ADGRG7_4	ADGRG7	1533	694.53	1163.3	928.9	109860	93826	1.9721	0.0243	0.9757	0.048601	0.14334	FALSE	-0.72212
ADGRG7_5	ADGRG7	794.47	1203.6	1033.6	1118.6	14435	41395	1.5931	0.94442	0.055575	0.11115	0.25272	TRUE	0.49309
ADGRG7_6	ADGRG7	1237.4	513.44	664.88	589.16	11467	71861	2.4183	0.0077974	0.9922	0.015595	0.065049	FALSE	-1.0693
ADGRG7_7	ADGRG7	553.25	990.45	1042.6	1016.5	1359	26387	2.8519	0.99783	0.0021737	0.0043475	0.026219	TRUE	0.87644
ADGRG7_8	ADGRG7	531.02	364.38	391.11	377.74	357.22	25075	0.96931	0.1662	0.8338	0.33239	0.51615	FALSE	-0.49026
ADGRG7_9	ADGRG7	704.73	727.65	590.01	658.83	9472.2	35659	0.24322	0.40392	0.59608	0.80783	0.89028	FALSE	-0.097025
AGER_1	AGER	368.01	536.63	524.08	530.36	78.699	15891	1.2879	0.90093	0.099071	0.19814	0.36983	TRUE	0.52602
AGER_10	AGER	546.66	841.38	957.65	899.52	6759.6	25997	2.1884	0.98568	0.014324	0.028647	0.099412	TRUE	0.71747
AGER_11	AGER	1248.1	1658.5	1149.9	1404.2	129350	72636	0.57905	0.71872	0.28128	0.56256	0.71925	TRUE	0.16984
AGER_12	AGER	441.28	568.65	393.34	481	15367	19917	0.2814	0.61046	0.38954	0.77909	0.87413	TRUE	0.12405
AGER_13	AGER	984.65	1008.1	1215.8	1111.9	21564	54071	0.54744	0.70796	0.29204	0.58408	0.7368	TRUE	0.17524
AGER_14	AGER	1034	1164.9	1006.8	1085.9	12495	57468	0.21614	0.58556	0.41444	0.82889	0.90319	TRUE	0.070471
AGER_15	AGER	479.98	291.5	213.43	252.47	3047.4	22112	1.5347	0.062427	0.93757	0.12485	0.27222	FALSE	-0.92417
AGER_2	AGER	700.62	907.63	886.14	896.88	231.03	35400	1.0431	0.85154	0.14846	0.29691	0.48154	TRUE	0.35584
AGER_3	AGER	446.22	343.4	635.83	489.61	42758	20195	0.30534	0.61963	0.38037	0.76075	0.86185	TRUE	0.1336
AGER_4	AGER	243.69	123.67	166.5	145.08	917.3	9518.8	1.0331	0.15077	0.84923	0.30154	0.48621	FALSE	-0.74418
AGER_5	AGER	511.26	512.34	651.47	581.91	9679.3	23919	0.45677	0.67593	0.32407	0.64814	0.78344	TRUE	0.18638
AGER_6	AGER	983.83	1322.8	1200.1	1261.5	7523	54014	1.1946	0.88388	0.11612	0.23224	0.41172	TRUE	0.35831
AGER_7	AGER	439.64	383.15	214.55	298.85	14213	19825	1.003	0.15792	0.84208	0.31585	0.50124	FALSE	-0.55535
AGER_8	AGER	614.17	685.69	697.29	691.49	67.223	30050	0.44603	0.67215	0.32785	0.65571	0.78824	TRUE	0.1708
AGER_9	AGER	183.59	132.5	212.32	172.41	3185.2	6694.8	0.15436	0.43866	0.56134	0.87732	0.93089	FALSE	-0.090177
AGPS_1	AGPS	207.47	96.063	140.8	118.43	1000.6	7793.2	1.0425	0.1486	0.8514	0.29719	0.48169	FALSE	-0.80365
AGPS_10	AGPS	827.4	1003.7	844.79	924.24	12625	43542	0.46409	0.6787	0.3213	0.64261	0.77939	TRUE	0.1595
AGPS_11	AGPS	1036.5	514.55	393.34	453.94	7345.2	57639	2.4269	0.0076132	0.99239	0.015226	0.063919	FALSE	-1.1894
AGPS_12	AGPS	959.95	329.04	210.08	269.56	7076.2	52388	3.0196	0.0012655	0.99873	0.0025311	0.017557	FALSE	-1.8285
AGPS_13	AGPS	540.9	528.9	534.14	531.52	13.731	25656	0.05904	0.47646	0.52354	0.95292	0.97313	FALSE	-0.02519
AGPS_14	AGPS	855.4	1004.8	896.19	950.5	5897.6	45383	0.44642	0.67234	0.32766	0.65532	0.78792	TRUE	0.15192
AGPS_15	AGPS	435.52	602.88	544.2	573.54	1721.8	19594	0.986	0.83778	0.16222	0.32443	0.50859	TRUE	0.39636
AGPS_2	AGPS	549.96	578.59	519.61	549.1	1739	26192	0.0057115	0.49772	0.50228	0.99544	0.99696	FALSE	-0.0022413
AGPS_3	AGPS	301.32	345.61	182.14	263.88	13360	12393	0.3421	0.36614	0.63386	0.73228	0.84408	FALSE	-0.19078
AGPS_4	AGPS	507.15	364.38	423.51	393.95	1748.5	23680	0.73686	0.2306	0.7694	0.4612	0.63707	FALSE	-0.36359
AGPS_5	AGPS	1649	3067.4	3375.8	3221.6	47559	102750	4.9058	1	4.6532e-07	9.3063e-07	2.6201e-05	TRUE	0.96572
AGPS_6	AGPS	1225.9	1031.3	535.26	783.28	123030	71029	1.6607	0.048385	0.95161	0.096771	0.23054	FALSE	-0.64555
AGPS_7	AGPS	225.58	485.84	519.61	502.73	570.43	8647.6	2.9803	0.99855	0.0014509	0.0029018	0.019552	TRUE	1.1526
AGPS_8	AGPS	410.82	163.42	203.38	183.4	798.31	18222	1.6965	0.044899	0.9551	0.089798	0.21939	FALSE	-1.1592
AGPS_9	AGPS	172.07	13.25	25.701	19.476	77.516	6176.7	2.2577	0.011981	0.98802	0.023962	0.088106	FALSE	-3.0793
AGR3_1	AGR3	296.38	305.86	356.47	331.16	1280.7	12141	0.31563	0.62251	0.37749	0.75499	0.85828	TRUE	0.15956
AGR3_10	AGR3	277.45	143.54	243.6	193.57	5006.1	11184	0.80494	0.21043	0.78957	0.42085	0.59884	FALSE	-0.51709
AGR3_11	AGR3	797.77	499.09	436.92	468	1932.2	41609	1.617	0.052938	0.94706	0.10588	0.24485	FALSE	-0.76817
AGR3_12	AGR3	323.55	176.67	257.01	216.84	3227.7	13540	0.92562	0.17732	0.82268	0.35464	0.53921	FALSE	-0.57518
AGR3_13	AGR3	742.61	892.17	660.41	776.29	26857	38059	0.17268	0.56852	0.43148	0.86296	0.92156	TRUE	0.063921
AGR3_14	AGR3	824.93	1256.6	1243.7	1250.1	82.32	43380	2.0415	0.9794	0.020601	0.041202	0.12743	TRUE	0.59914
AGR3_15	AGR3	261.81	143.54	328.53	236.04	17110	10406	0.26064	0.39719	0.60281	0.79437	0.88191	FALSE	-0.14889
AGR3_2	AGR3	271.68	289.29	321.83	305.56	529.14	10896	0.32451	0.62549	0.37451	0.74901	0.85429	TRUE	0.16893
AGR3_3	AGR3	409.17	331.25	337.47	334.36	19.325	18131	0.55808	0.2884	0.7116	0.57679	0.73107	FALSE	-0.29052
AGR3_4	AGR3	484.09	428.42	384.4	406.41	968.78	22348	0.52084	0.30124	0.69876	0.60248	0.75059	FALSE	-0.25178
AGR3_5	AGR3	426.46	359.96	392.22	376.09	520.46	19089	0.36632	0.35706	0.64294	0.71413	0.83123	FALSE	-0.18088
AGR3_6	AGR3	238.75	273.84	346.41	310.12	2633.5	9279.6	0.74088	0.76909	0.23091	0.46182	0.63771	TRUE	0.37593
AGR3_7	AGR3	130.9	43.063	45.815	44.439	3.7883	4397.9	1.4485	0.073739	0.92626	0.14748	0.30422	FALSE	-1.5375
AGR3_8	AGR3	297.21	142.44	221.25	181.85	3106	12183	1.0584	0.14495	0.85505	0.2899	0.47489	FALSE	-0.70568
AGR3_9	AGR3	227.23	215.31	224.61	219.96	43.18	8726.1	0.08788	0.46499	0.53501	0.92997	0.96009	FALSE	-0.046682
AGTR1_1	AGTR1	354.01	259.48	362.05	310.77	5260.5	15143	0.35486	0.36135	0.63865	0.7227	0.83737	FALSE	-0.1874
AGTR1_10	AGTR1	515.38	454.92	488.33	471.62	557.94	24159	0.28224	0.38888	0.61112	0.77776	0.87295	FALSE	-0.12774
AGTR1_11	AGTR1	1057.1	477	473.8	475.4	5.1377	59067	2.3938	0.0083384	0.99166	0.016677	0.068486	FALSE	-1.1512
AGTR1_12	AGTR1	1561.8	1608.8	1536.5	1572.6	2613	96027	0.03505	0.51398	0.48602	0.97204	0.98347	TRUE	0.0099922
AGTR1_13	AGTR1	279.09	115.94	205.61	160.77	4020.5	11267	1.1322	0.12877	0.87123	0.25753	0.43966	FALSE	-0.79193
AGTR1_14	AGTR1	337.55	267.21	355.35	311.28	3884.2	14272	0.22345	0.41159	0.58841	0.82319	0.89949	FALSE	-0.11652
AGTR1_15	AGTR1	824.93	777.34	831.38	804.36	1460.3	43380	0.098829	0.46064	0.53936	0.92127	0.95441	FALSE	-0.036392
AGTR1_2	AGTR1	115.26	270.52	269.31	269.91	0.74156	3755	2.5238	0.99402	0.0059842	0.011968	0.053888	TRUE	1.2205
AGTR1_3	AGTR1	363.89	198.75	174.32	186.54	298.4	15670	1.4284	0.076585	0.92341	0.15317	0.31215	FALSE	-0.9603
AGTR1_4	AGTR1	529.37	590.73	661.53	626.13	2506	24978	0.61222	0.72969	0.27031	0.54061	0.70279	TRUE	0.24176
AGTR1_5	AGTR1	71.626	3.3125	17.879	10.596	106.09	2080.5	1.8215	0.034268	0.96573	0.068536	0.18208	FALSE	-2.6469
AGTR1_6	AGTR1	527.73	351.13	299.48	325.3	1333.9	24881	1.2854	0.099324	0.90068	0.19865	0.37029	FALSE	-0.69632
AGTR1_7	AGTR1	218.99	199.86	216.79	208.32	143.3	8334.9	0.12837	0.44893	0.55107	0.89786	0.94213	FALSE	-0.071754
AGTR1_8	AGTR1	483.27	719.92	473.8	596.86	30289	22301	0.76064	0.77643	0.22357	0.44714	0.62422	TRUE	0.304
AGTR1_9	AGTR1	344.13	548.78	552.02	550.4	5.2633	14619	1.7059	0.95589	0.044109	0.088217	0.21711	TRUE	0.67594
AGTR2_1	AGTR2	964.89	912.05	612.36	762.21	44906	52723	0.88276	0.18868	0.81132	0.37736	0.55914	FALSE	-0.33979
AGTR2_10	AGTR2	655.34	427.32	403.4	415.36	286.01	32576	1.3304	0.091695	0.90831	0.18339	0.35161	FALSE	-0.65661
AGTR2_11	AGTR2	445.4	833.65	727.46	780.56	5638.5	20148	2.3612	0.99088	0.0091164	0.018233	0.072916	TRUE	0.80802
AGTR2_12	AGTR2	466.8	347.82	481.62	414.72	8951.9	21360	0.35759	0.36033	0.63967	0.72065	0.83584	FALSE	-0.1703
AGTR2_13	AGTR2	461.04	634.9	502.85	568.88	8718.5	21032	0.74356	0.77126	0.22874	0.45748	0.6334	TRUE	0.30263
AGTR2_14	AGTR2	240.4	497.98	293.89	395.94	20827	9359.2	1.6077	0.9457	0.054299	0.1086	0.24898	TRUE	0.71748
AGTR2_15	AGTR2	1614.5	2008.5	2452.8	2230.6	98703	100080	1.9478	0.97428	0.025721	0.051442	0.14907	TRUE	0.46616
AGTR2_2	AGTR2	382.83	555.4	520.73	538.07	600.97	16691	1.2016	0.88507	0.11493	0.22987	0.40898	TRUE	0.49
AGTR2_3	AGTR2	676.74	412.96	303.95	358.45	5942.2	33905	1.7298	0.041829	0.95817	0.083658	0.2088	FALSE	-0.91493
AGTR2_4	AGTR2	355.66	386.46	444.74	415.6	1698.5	15231	0.48571	0.68579	0.31421	0.62841	0.76982	TRUE	0.22412
AGTR2_5	AGTR2	890.8	1310.7	949.83	1130.2	65097	47732	1.096	0.86345	0.13655	0.27309	0.45688	TRUE	0.34312
AGTR2_6	AGTR2	387.77	342.29	326.3	334.29	127.99	16959	0.41324	0.33972	0.66028	0.67943	0.80711	FALSE	-0.21348
AGTR2_7	AGTR2	289.8	202.06	216.79	209.42	108.35	11807	0.74947	0.22679	0.77321	0.45358	0.62964	FALSE	-0.46671
AGTR2_8	AGTR2	334.25	347.82	300.59	324.2	1114.9	14099	0.087924	0.46497	0.53503	0.92994	0.96009	FALSE	-0.043911
AGTR2_9	AGTR2	670.16	481.42	695.05	588.24	22819	33495	0.44784	0.32713	0.67287	0.65427	0.78749	FALSE	-0.1878
AJUBA_1	AJUBA	623.23	853.53	955.42	904.47	5190.9	30602	1.6077	0.94604	0.053959	0.10792	0.24796	TRUE	0.5366
AJUBA_10	AJUBA	211.58	348.92	358.7	353.81	47.84	7985.9	1.5915	0.94375	0.056248	0.1125	0.25489	TRUE	0.73901
AJUBA_11	AJUBA	77.389	142.44	126.27	134.36	130.68	2290.1	1.1904	0.87652	0.12348	0.24697	0.42799	TRUE	0.78803
AJUBA_12	AJUBA	252.75	334.57	490.56	412.56	12167	9960.5	1.6013	0.94503	0.054966	0.10993	0.25111	TRUE	0.7047
AJUBA_13	AJUBA	149.02	274.94	111.74	193.34	13316	5166	0.61673	0.72607	0.27393	0.54786	0.70866	TRUE	0.37349
AJUBA_14	AJUBA	146.55	399.71	282.71	341.21	6844.1	5059.8	2.7367	0.99683	0.0031653	0.0063306	0.034577	TRUE	1.2137
AJUBA_15	AJUBA	470.1	769.61	527.44	648.52	29324	21548	1.2155	0.88784	0.11216	0.22432	0.40261	TRUE	0.46336
AJUBA_2	AJUBA	1162.5	1436.5	1817	1626.8	72367	66485	1.8006	0.96411	0.035886	0.071772	0.1883	TRUE	0.48443
AJUBA_3	AJUBA	658.63	1115.2	1012.4	1063.8	5284.8	32780	2.2379	0.98739	0.012614	0.025229	0.091018	TRUE	0.69087
AJUBA_4	AJUBA	750.01	1054.5	1176.7	1115.6	7464.7	38532	1.8623	0.96872	0.031282	0.062564	0.1713	TRUE	0.57217
AJUBA_5	AJUBA	693.21	1340.5	1509.7	1425.1	14315	34935	3.9156	0.99995	4.5091e-05	9.0182e-05	0.0013358	TRUE	1.0386
AJUBA_6	AJUBA	940.19	1549.2	1109.6	1329.4	96594	51049	1.7226	0.95752	0.042483	0.084967	0.21139	TRUE	0.49929
AJUBA_7	AJUBA	1438.3	1997.5	2230.4	2113.9	27139	86665	2.2951	0.98914	0.010863	0.021727	0.082089	TRUE	0.55527
AJUBA_8	AJUBA	601.82	1530.4	2085.2	1807.8	153890	29300	7.0453	1	9.2573e-13	1.8515e-12	1.5816e-10	TRUE	1.5852
AJUBA_9	AJUBA	200.88	848.01	857.08	852.54	41.191	7487	7.5313	1	2.5377e-14	5.0754e-14	5.7028e-12	TRUE	2.08
AKAP17A_1	AKAP17A	423.17	685.69	458.15	571.92	25887	18905	1.0819	0.8602	0.1398	0.2796	0.46391	TRUE	0.4337
AKAP17A_10	AKAP17A	89.738	564.23	730.81	647.52	13874	2752.1	10.633	1	1.0999e-26	2.1998e-26	7.0349e-24	TRUE	2.8374
AKAP17A_11	AKAP17A	1264.6	1866.1	1748.8	1807.4	6873.7	73831	1.9979	0.97714	0.022865	0.04573	0.13766	TRUE	0.51495
AKAP17A_12	AKAP17A	891.62	1127.4	1385.6	1256.5	33353	47787	1.6691	0.95245	0.047545	0.09509	0.22807	TRUE	0.49444
AKAP17A_13	AKAP17A	554.07	797.21	630.24	713.73	13940	26436	0.98194	0.83688	0.16312	0.32623	0.51051	TRUE	0.36472
AKAP17A_14	AKAP17A	469.27	197.65	383.28	290.47	17231	21501	1.2227	0.11073	0.88927	0.22146	0.39896	FALSE	-0.69017
AKAP17A_15	AKAP17A	610.06	679.07	969.95	824.51	42305	29799	1.2423	0.89291	0.10709	0.21417	0.38944	TRUE	0.43398
AKAP17A_2	AKAP17A	77.389	186.61	276.01	231.31	3996.6	2290.1	3.2163	0.99931	0.00068549	0.001371	0.011198	TRUE	1.5673
AKAP17A_3	AKAP17A	594.41	265	310.65	287.83	1041.9	28852	1.8078	0.035315	0.96468	0.07063	0.18608	FALSE	-1.0437
AKAP17A_4	AKAP17A	1007.7	1512.7	1453.8	1483.3	1735.8	55651	2.0159	0.97809	0.021906	0.043813	0.13363	TRUE	0.55724
AKAP17A_5	AKAP17A	574.65	726.55	788.92	757.73	1945.1	27663	1.1007	0.86446	0.13554	0.27108	0.4549	TRUE	0.39839
AKAP17A_6	AKAP17A	340.84	364.38	207.85	286.11	12251	14445	0.45967	0.32288	0.67712	0.64576	0.78218	FALSE	-0.25171
AKAP17A_7	AKAP17A	193.47	309.17	205.61	257.39	5362.2	7145.4	0.75615	0.77271	0.22729	0.45458	0.63065	TRUE	0.40998
AKAP17A_8	AKAP17A	144.08	313.59	293.89	303.74	193.98	4954.1	2.2684	0.98811	0.011894	0.023789	0.087623	TRUE	1.0708
AKAP17A_9	AKAP17A	760.72	2261.4	2066.2	2163.8	19049	39218	7.0848	1	6.963e-13	1.3926e-12	1.2146e-10	TRUE	1.5069
AKR1B1_1	AKR1B1	394.35	207.58	89.396	148.49	6984.3	17318	1.8877	0.029535	0.97046	0.05907	0.16467	FALSE	-1.4031
AKR1B1_10	AKR1B1	502.21	884.44	536.38	710.41	60576	23393	1.3613	0.91324	0.086758	0.17352	0.3392	TRUE	0.49953
AKR1B1_11	AKR1B1	510.44	395.29	363.17	379.23	515.97	23871	0.85058	0.1975	0.8025	0.395	0.57545	FALSE	-0.42768
AKR1B1_12	AKR1B1	1276.1	1413.3	2037.1	1725.2	194540	74670	1.6436	0.94987	0.050128	0.10026	0.23575	TRUE	0.43476
AKR1B1_13	AKR1B1	1158.4	730.96	546.43	638.7	17026	66192	2.0199	0.021696	0.9783	0.043391	0.13258	FALSE	-0.85787
AKR1B1_14	AKR1B1	2627.9	2357.4	2172.3	2264.9	17130	183600	0.84731	0.19841	0.80159	0.39682	0.57676	FALSE	-0.21441
AKR1B1_15	AKR1B1	483.27	163.42	216.79	190.1	1424	22301	1.9734	0.024223	0.97578	0.048446	0.14301	FALSE	-1.3415
AKR1B1_2	AKR1B1	1147.7	1573.4	1143.2	1358.3	92579	65432	0.82346	0.79488	0.20512	0.41025	0.58947	TRUE	0.24291
AKR1B1_3	AKR1B1	314.5	723.23	464.86	594.05	33379	13070	2.4452	0.99274	0.00726	0.01452	0.061955	TRUE	0.91538
AKR1B1_4	AKR1B1	744.25	1480.7	1356.6	1418.6	7702.5	38164	3.4521	0.99972	0.00027816	0.00055631	0.005811	TRUE	0.92973
AKR1B1_5	AKR1B1	113.61	145.75	50.285	98.018	4556.9	3688.5	0.30645	0.37963	0.62037	0.75926	0.86133	FALSE	-0.21101
AKR1B1_6	AKR1B1	293.91	234.09	233.55	233.82	0.14494	12016	0.55587	0.28915	0.71085	0.5783	0.73209	FALSE	-0.32876
AKR1B1_7	AKR1B1	606.76	664.71	459.27	561.99	21103	29599	0.26055	0.39722	0.60278	0.79444	0.88191	FALSE	-0.11039
AKR1B1_8	AKR1B1	266.75	606.19	591.13	598.66	113.43	10651	3.2162	0.99935	0.00065272	0.0013054	0.010754	TRUE	1.1633
AKR1B1_9	AKR1B1	663.57	777.34	731.93	754.63	1031.1	33086	0.50064	0.69165	0.30835	0.6167	0.76154	TRUE	0.18527
AKR1B15_1	AKR1B15	734.37	631.59	775.51	703.55	10357	37535	0.15921	0.43675	0.56325	0.87351	0.92919	FALSE	-0.061775
AKR1B15_10	AKR1B15	609.23	1439.8	1377.8	1408.8	1923.9	29749	4.6359	1	1.7774e-06	3.5548e-06	8.5097e-05	TRUE	1.2081
AKR1B15_11	AKR1B15	638.05	902.11	759.87	830.99	10117	31510	1.0869	0.86144	0.13856	0.27712	0.46119	TRUE	0.38064
AKR1B15_12	AKR1B15	444.58	430.63	493.91	462.27	2002.4	20102	0.12481	0.54927	0.45073	0.90145	0.94346	TRUE	0.056185
AKR1B15_13	AKR1B15	385.3	362.17	716.28	539.23	62699	16825	1.1867	0.88215	0.11785	0.23569	0.41589	TRUE	0.48385
AKR1B15_14	AKR1B15	507.97	1121.8	1281.7	1201.8	12779	23728	4.5041	1	3.3336e-06	6.6673e-06	0.00014411	TRUE	1.2407
AKR1B15_15	AKR1B15	294.74	403.02	672.7	537.86	36364	12057	2.2141	0.98654	0.013458	0.026916	0.095207	TRUE	0.86561
AKR1B15_2	AKR1B15	130.08	203.17	155.33	179.25	1144.5	4363.6	0.74431	0.76593	0.23407	0.46814	0.64331	TRUE	0.45953
AKR1B15_3	AKR1B15	612.53	348.92	402.28	375.6	1423.8	29949	1.3702	0.085309	0.91469	0.17062	0.33538	FALSE	-0.70409
AKR1B15_4	AKR1B15	971.48	860.15	725.22	792.69	9102.8	53172	0.7754	0.21905	0.78095	0.43811	0.61588	FALSE	-0.29309
AKR1B15_5	AKR1B15	705.56	783.96	537.49	660.73	30374	35711	0.23737	0.40619	0.59381	0.81237	0.89229	FALSE	-0.094567
AKR1B15_6	AKR1B15	350.72	616.13	432.45	524.29	16869	14968	1.4187	0.92185	0.078153	0.15631	0.31693	TRUE	0.57869
AKR1B15_7	AKR1B15	93.031	76.188	36.876	56.532	772.73	2878	0.78705	0.21563	0.78437	0.43125	0.60892	FALSE	-0.70878
AKR1B15_8	AKR1B15	457.75	782.86	811.27	797.06	403.49	20846	2.3502	0.99061	0.0093899	0.01878	0.074262	TRUE	0.7988
AKR1B15_9	AKR1B15	644.63	957.32	1271.7	1114.5	49404	31915	2.63	0.99573	0.0042693	0.0085386	0.0427	TRUE	0.78889
ALDOA_1	ALDOA	1314.8	59.625	89.396	74.511	443.14	77500	4.5245	3.0275e-06	1	6.0551e-06	0.00013226	FALSE	-4.1231
ALDOA_10	ALDOA	863.63	209.79	317.36	263.57	5784.8	45927	2.8035	0.0025274	0.99747	0.0050547	0.029262	FALSE	-1.7084
ALDOA_11	ALDOA	433.87	112.63	141.92	127.27	428.95	19502	2.2223	0.013131	0.98687	0.026261	0.093451	FALSE	-1.7614
ALDOA_12	ALDOA	866.1	1065.5	781.1	923.31	40451	46090	0.2665	0.60506	0.39494	0.78987	0.87998	TRUE	0.092186
ALDOA_13	ALDOA	789.53	33.125	40.228	36.677	25.226	41075	3.8775	5.2764e-05	0.99995	0.00010553	0.0015111	FALSE	-4.3911
ALDOA_14	ALDOA	291.44	86.126	92.748	89.437	21.929	11890	1.9061	0.028318	0.97168	0.056635	0.15956	FALSE	-1.6932
ALDOA_15	ALDOA	462.69	168.94	177.67	173.31	38.155	21126	2.0041	0.022531	0.97747	0.045062	0.13611	FALSE	-1.4115
ALDOA_2	ALDOA	933.61	216.42	319.59	268	5322.2	50604	2.9622	0.0015274	0.99847	0.0030547	0.020352	FALSE	-1.7967
ALDOA_3	ALDOA	111.14	109.31	52.52	80.917	1612.7	3589.2	0.57044	0.28419	0.71581	0.56838	0.72409	FALSE	-0.45312
ALDOA_4	ALDOA	497.27	136.92	119.57	128.24	150.52	23107	2.4538	0.0070678	0.99293	0.014136	0.060814	FALSE	-1.9468
ALDOA_5	ALDOA	899.85	101.58	219.02	160.3	6895.6	48337	3.3795	0.00036311	0.99964	0.00072621	0.0070595	FALSE	-2.4815
ALDOA_6	ALDOA	1169.9	149.06	176.56	162.81	377.94	67013	3.9058	4.6955e-05	0.99995	9.391e-05	0.0013796	FALSE	-2.8375
ALDOA_7	ALDOA	1300	59.625	58.107	58.866	1.1524	76413	4.5839	2.2815e-06	1	4.563e-06	0.000105	FALSE	-4.4417
ALDOA_8	ALDOA	726.14	193.23	345.29	269.26	11561	37012	2.3782	0.0086994	0.9913	0.017399	0.070614	FALSE	-1.4279
ALDOA_9	ALDOA	149.84	15.458	10.057	12.758	14.588	5201.4	2.3269	0.0099856	0.99001	0.019971	0.077424	FALSE	-3.4547
ALG11_1	ALG11	1133.7	534.42	514.03	524.22	207.97	64440	2.401	0.0081756	0.99182	0.016351	0.067572	FALSE	-1.1113
ALG11_10	ALG11	367.19	59.625	34.641	47.133	312.11	15847	2.6744	0.0037428	0.99626	0.0074855	0.038851	FALSE	-2.9353
ALG11_11	ALG11	371.3	230.77	227.96	229.37	3.9568	16068	1.1267	0.12994	0.87006	0.25987	0.44243	FALSE	-0.69255
ALG11_12	ALG11	461.86	130.29	132.98	131.63	3.6011	21079	2.2994	0.010742	0.98926	0.021484	0.081392	FALSE	-1.8031
ALG11_13	ALG11	203.35	203.17	127.39	165.28	2871.2	7601.5	0.45509	0.32452	0.67548	0.64904	0.78358	FALSE	-0.29745
ALG11_14	ALG11	750.84	293.71	159.8	226.75	8966.7	38585	2.6739	0.003749	0.99625	0.0074979	0.038883	FALSE	-1.723
ALG11_15	ALG11	955.84	647.05	499.5	573.27	10885	52108	1.676	0.046864	0.95314	0.093729	0.22563	FALSE	-0.73654
ALG11_2	ALG11	242.05	18.771	26.819	22.795	32.383	9438.9	2.5311	0.0056857	0.99431	0.011371	0.052295	FALSE	-3.3525
ALG11_3	ALG11	741.78	601.78	467.09	534.43	9069.6	38007	1.0638	0.1437	0.8563	0.2874	0.4722	FALSE	-0.47223
ALG11_4	ALG11	227.23	85.022	24.584	54.803	1826.4	8726.1	1.9574	0.02515	0.97485	0.0503	0.14668	FALSE	-2.0321
ALG11_5	ALG11	1194.6	305.86	307.3	306.58	1.0394	68779	3.3881	0.00035194	0.99965	0.00070388	0.0069016	FALSE	-1.9587
ALG11_6	ALG11	856.22	124.77	255.9	190.33	8596.7	45437	3.1338	0.00086294	0.99914	0.0017259	0.013236	FALSE	-2.1636
ALG11_7	ALG11	383.65	221.94	276.01	248.97	1461.8	16735	1.0466	0.14764	0.85236	0.29527	0.47976	FALSE	-0.62177
ALG11_8	ALG11	274.98	393.09	484.97	439.03	4221.5	11061	1.5599	0.94034	0.059662	0.11932	0.26491	TRUE	0.67305
ALG11_9	ALG11	730.26	631.59	815.74	723.66	16955	37273	0.03425	0.48634	0.51366	0.97268	0.98388	FALSE	-0.013066
ALG5_1	ALG5	405.06	79.501	203.38	141.44	7672.5	17904	1.9916	0.023205	0.97679	0.04641	0.13908	FALSE	-1.5113
ALG5_10	ALG5	293.09	414.07	222.37	318.22	18373	11974	0.22964	0.5893	0.4107	0.82141	0.89841	TRUE	0.11829
ALG5_11	ALG5	102.09	61.834	51.403	56.618	54.405	3229.8	0.90697	0.18221	0.81779	0.36442	0.54826	FALSE	-0.83927
ALG5_12	ALG5	917.97	1375.8	1667.2	1521.5	42466	49551	2.7114	0.99665	0.0033503	0.0067006	0.036055	TRUE	0.72838
ALG5_13	ALG5	350.72	238.5	265.95	252.23	376.78	14968	0.81075	0.20875	0.79125	0.41751	0.59563	FALSE	-0.474
ALG5_14	ALG5	161.36	47.48	157.56	102.52	6058.9	5703	0.82403	0.20496	0.79504	0.40992	0.58945	FALSE	-0.64933
ALG5_15	ALG5	1092.5	441.67	562.08	501.87	7248.9	61540	2.3811	0.0086305	0.99137	0.017261	0.070192	FALSE	-1.1207
ALG5_2	ALG5	398.47	459.34	352	405.67	5761	17543	0.054326	0.52103	0.47897	0.95793	0.97577	TRUE	0.025755
ALG5_3	ALG5	573.01	488.05	435.81	461.93	1364.5	27565	0.66972	0.25152	0.74848	0.50303	0.67181	FALSE	-0.31029
ALG5_4	ALG5	645.46	428.42	317.36	372.89	6167.7	31966	1.5257	0.063546	0.93645	0.12709	0.27543	FALSE	-0.78995
ALG5_5	ALG5	369.66	400.82	391.11	395.96	47.129	15979	0.2081	0.5817	0.4183	0.8366	0.90684	TRUE	0.098917
ALG5_6	ALG5	1076.9	1464.1	1452.7	1458.4	65.589	60445	1.5519	0.93966	0.06034	0.12068	0.26672	TRUE	0.43722
ALG5_7	ALG5	1153.4	460.44	423.51	441.98	681.84	65841	2.7731	0.0027766	0.99722	0.0055532	0.03141	FALSE	-1.3819
ALG5_8	ALG5	843.05	491.36	462.62	476.99	412.83	44569	1.7343	0.041434	0.95857	0.082867	0.2077	FALSE	-0.82034
ALG5_9	ALG5	93.031	35.334	130.74	83.038	4551.3	2878	0.25	0.40129	0.59871	0.80259	0.88661	FALSE	-0.16211
ALG8_1	ALG8	381.18	128.08	146.39	137.24	167.47	16601	1.9164	0.027655	0.97235	0.055309	0.15698	FALSE	-1.4671
ALG8_10	ALG8	708.03	348.92	291.65	320.29	1639.7	35867	2.0492	0.02022	0.97978	0.040441	0.12603	FALSE	-1.142
ALG8_11	ALG8	707.2	499.09	404.52	451.8	4471.8	35815	1.3501	0.088493	0.91151	0.17699	0.34363	FALSE	-0.64529
ALG8_12	ALG8	497.27	153.48	120.68	137.08	537.79	23107	2.3921	0.0083763	0.99162	0.016753	0.068662	FALSE	-1.8514
ALG8_13	ALG8	200.88	273.84	227.96	250.9	1052.3	7487	0.57803	0.7155	0.2845	0.56901	0.7245	TRUE	0.31932
ALG8_14	ALG8	320.26	195.44	229.08	212.26	565.76	13369	0.9431	0.17281	0.82719	0.34563	0.53055	FALSE	-0.59114
ALG8_15	ALG8	330.14	373.21	423.51	398.36	1265.1	13884	0.57901	0.71799	0.28201	0.56402	0.7203	TRUE	0.27026
ALG8_2	ALG8	158.07	269.42	75.987	172.7	18708	5558.8	0.19624	0.57049	0.42951	0.85902	0.91916	TRUE	0.12695
ALG8_3	ALG8	2270.6	1318.4	1257.1	1287.8	1876.1	153050	2.5124	0.0059959	0.994	0.011992	0.053956	FALSE	-0.81774
ALG8_4	ALG8	767.3	490.25	617.95	554.1	8153	39641	1.071	0.14207	0.85793	0.28415	0.46889	FALSE	-0.46893
ALG8_5	ALG8	652.04	673.55	745.34	709.44	2577	32372	0.31902	0.62509	0.37491	0.74982	0.85498	TRUE	0.12154
ALG8_6	ALG8	172.89	85.022	52.52	68.771	528.17	6213.4	1.4033	0.080262	0.91974	0.16052	0.32239	FALSE	-1.3175
ALG8_7	ALG8	1808.8	2191.8	1944.4	2068.1	30610	115290	0.7637	0.77748	0.22252	0.44505	0.62242	TRUE	0.19319
ALG8_8	ALG8	173.71	128.08	109.51	118.8	172.5	6250.2	0.72932	0.2329	0.7671	0.46581	0.64123	FALSE	-0.5444
ALG8_9	ALG8	1129.6	536.63	404.52	470.57	8726.9	64149	2.6021	0.0046324	0.99537	0.0092649	0.045032	FALSE	-1.2615
ALPI_1	ALPI	860.34	623.86	638.06	630.96	100.88	45709	1.073	0.14164	0.85836	0.28328	0.46772	FALSE	-0.44674
ALPI_10	ALPI	1017.6	503.5	364.29	433.9	9690.5	56331	2.4597	0.006952	0.99305	0.013904	0.060176	FALSE	-1.2278
ALPI_11	ALPI	433.05	973.88	1349.9	1161.9	70686	19456	5.2252	1	8.7079e-08	1.7416e-07	5.8078e-06	TRUE	1.4218
ALPI_12	ALPI	232.17	195.44	238.02	216.73	906.42	8962.5	0.17335	0.43119	0.56881	0.86238	0.92148	FALSE	-0.098838
ALPI_13	ALPI	385.3	701.15	441.39	571.27	33737	16825	1.4338	0.92407	0.075933	0.15187	0.31055	TRUE	0.56698
ALPI_14	ALPI	1136.1	1962.1	1918.7	1940.4	944.4	64615	3.1639	0.99922	0.00077826	0.0015565	0.012294	TRUE	0.77168
ALPI_15	ALPI	612.53	620.55	671.59	646.07	1302.5	29949	0.19381	0.57675	0.42325	0.84649	0.91282	TRUE	0.07679
ALPI_2	ALPI	1402.1	1839.6	2027.1	1933.3	17577	83956	1.8335	0.96663	0.033368	0.066735	0.17876	TRUE	0.46324
ALPI_3	ALPI	607.59	851.32	933.07	892.19	3341.6	29649	1.6529	0.95081	0.049188	0.098376	0.2331	TRUE	0.55351
ALPI_4	ALPI	736.84	1583.4	927.48	1255.4	215110	37692	2.6712	0.99622	0.0037797	0.0075593	0.039092	TRUE	0.76795
ALPI_5	ALPI	908.91	501.3	442.51	471.9	1727.9	48943	1.9757	0.024095	0.9759	0.04819	0.14257	FALSE	-0.94418
ALPI_6	ALPI	999.47	966.15	1011.3	988.72	1018.7	55086	0.04581	0.48173	0.51827	0.96346	0.97908	FALSE	-0.015584
ALPI_7	ALPI	411.64	427.32	631.36	529.34	20817	18267	0.8708	0.80784	0.19216	0.38431	0.56465	TRUE	0.36201
ALPI_8	ALPI	2541.5	3175.6	4010.5	3593.1	348540	176110	2.5058	0.99389	0.0061086	0.012217	0.054681	TRUE	0.49938
ALPI_9	ALPI	615.82	771.82	578.84	675.33	18621	30150	0.34272	0.63403	0.36597	0.73195	0.84386	TRUE	0.13288
ANAPC1_1	ANAPC1	274.15	15.458	11.174	13.316	9.1762	11020	2.8805	0.001985	0.99801	0.00397	0.024536	FALSE	-4.2645
ANAPC1_10	ANAPC1	263.45	19.875	86.044	52.959	2189.1	10487	2.1715	0.014947	0.98505	0.029894	0.10234	FALSE	-2.2931
ANAPC1_11	ANAPC1	251.93	152.38	98.335	125.36	1460.2	9920.2	1.3003	0.096742	0.90326	0.19348	0.36386	FALSE	-1.0012
ANAPC1_12	ANAPC1	705.56	41.959	48.05	45.004	18.554	35711	3.629	0.00014225	0.99986	0.0002845	0.0034184	FALSE	-3.941
ANAPC1_13	ANAPC1	549.13	220.84	153.09	186.96	2294.7	26143	2.2504	0.01221	0.98779	0.024421	0.089057	FALSE	-1.5493
ANAPC1_14	ANAPC1	716.26	356.65	358.7	357.67	2.1061	36386	1.8811	0.02998	0.97002	0.05996	0.16628	FALSE	-0.99982
ANAPC1_15	ANAPC1	843.05	427.32	679.41	553.36	31775	44569	1.3724	0.084974	0.91503	0.16995	0.33448	FALSE	-0.60649
ANAPC1_2	ANAPC1	869.39	857.94	685	771.47	14956	46309	0.45509	0.32452	0.67548	0.64905	0.78358	FALSE	-0.17219
ANAPC1_3	ANAPC1	156.42	14.354	144.15	79.253	8423.6	5486.9	1.109	0.13371	0.86629	0.26742	0.45143	FALSE	-0.97204
ANAPC1_4	ANAPC1	390.24	36.438	30.171	33.304	19.636	17093	2.9201	0.0017497	0.99825	0.0034994	0.022439	FALSE	-3.5116
ANAPC1_5	ANAPC1	354.01	197.65	46.933	122.29	11357	15143	1.9127	0.027893	0.97211	0.055787	0.15788	FALSE	-1.5258
ANAPC1_6	ANAPC1	802.71	724.34	1011.3	867.82	41171	41930	0.31797	0.62473	0.37527	0.75054	0.85549	TRUE	0.11238
ANAPC1_7	ANAPC1	391.88	205.38	159.8	182.59	1038.8	17183	1.6086	0.053847	0.94615	0.10769	0.24763	FALSE	-1.0977
ANAPC1_8	ANAPC1	1076	33.125	5.5872	19.356	379.17	60387	4.5588	2.572e-06	1	5.144e-06	0.00011602	FALSE	-5.7255
ANAPC1_9	ANAPC1	696.5	592.94	666	629.47	2668.7	35141	0.35774	0.36027	0.63973	0.72053	0.8358	FALSE	-0.14577
ANKFN1_1	ANKFN1	654.51	458.23	348.64	403.44	6004.9	32525	1.393	0.081804	0.9182	0.16361	0.32622	FALSE	-0.69671
ANKFN1_10	ANKFN1	335.08	93.855	99.453	96.654	15.669	14142	2.0513	0.020118	0.97988	0.040235	0.12561	FALSE	-1.783
ANKFN1_11	ANKFN1	768.13	1220.1	906.25	1063.2	49255	39694	1.481	0.93069	0.069314	0.13863	0.29177	TRUE	0.46845
ANKFN1_12	ANKFN1	322.73	170.04	267.07	218.56	4707.1	13497	0.90507	0.18271	0.81729	0.36543	0.54904	FALSE	-0.56019
ANKFN1_13	ANKFN1	811.76	1142.8	895.08	1018.9	30689	42520	1.0048	0.84249	0.15751	0.31502	0.50031	TRUE	0.32759
ANKFN1_14	ANKFN1	265.1	386.46	413.46	399.96	364.36	10569	1.3118	0.90473	0.095267	0.19053	0.3602	TRUE	0.59149
ANKFN1_15	ANKFN1	1201.2	1299.6	1196.8	1248.2	5286.7	69252	0.17869	0.57091	0.42909	0.85818	0.91892	TRUE	0.055357
ANKFN1_2	ANKFN1	194.3	151.27	197.79	174.53	1081.9	7183.2	0.25012	0.40125	0.59875	0.8025	0.88659	FALSE	-0.15394
ANKFN1_3	ANKFN1	769.77	471.48	406.75	439.12	2095.1	39800	1.658	0.048662	0.95134	0.097323	0.23143	FALSE	-0.80842
ANKFN1_4	ANKFN1	628.17	252.86	353.11	302.98	5025.8	30904	1.8522	0.032002	0.968	0.064004	0.17384	FALSE	-1.0494
ANKFN1_5	ANKFN1	1064.5	1636.4	2096.3	1866.4	105780	59583	3.285	0.99949	0.00050996	0.0010199	0.0090473	TRUE	0.80946
ANKFN1_6	ANKFN1	722.85	841.38	660.41	750.9	16375	36803	0.14622	0.55809	0.44191	0.88382	0.93387	TRUE	0.054851
ANKFN1_7	ANKFN1	78.212	219.73	82.691	151.21	9389.9	2320.4	1.5154	0.93159	0.068406	0.13681	0.28935	TRUE	0.94228
ANKFN1_8	ANKFN1	79.036	66.251	32.406	49.328	572.73	2350.8	0.73764	0.23037	0.76963	0.46073	0.6367	FALSE	-0.66927
ANKFN1_9	ANKFN1	593.59	575.28	744.22	659.75	14271	28802	0.38983	0.65159	0.34841	0.69683	0.81877	TRUE	0.1522
ANKS6_1	ANKS6	500.56	1073.3	581.07	827.17	121120	23298	2.1398	0.9838	0.016195	0.03239	0.10865	TRUE	0.7235
ANKS6_10	ANKS6	726.14	1973.2	1907.5	1940.3	2156.7	37012	6.3112	1	1.3843e-10	2.7687e-10	1.5913e-08	TRUE	1.4167
ANKS6_11	ANKS6	916.32	1837.3	1689.6	1763.5	10917	49440	3.8099	0.99993	6.9502e-05	0.000139	0.0019093	TRUE	0.94374
ANKS6_12	ANKS6	369.66	111.52	108.39	109.96	4.8959	15979	2.0908	0.018273	0.98173	0.036545	0.11799	FALSE	-1.7401
ANKS6_13	ANKS6	394.35	174.46	215.67	195.06	849.04	17318	1.5246	0.063684	0.93632	0.12737	0.27574	FALSE	-1.0118
ANKS6_14	ANKS6	1556	870.09	1032.5	951.31	13192	95586	1.9559	0.025238	0.97476	0.050476	0.14702	FALSE	-0.70928
ANKS6_15	ANKS6	912.2	601.78	792.27	697.02	18144	49164	0.97052	0.16589	0.83411	0.33179	0.51565	FALSE	-0.38766
ANKS6_2	ANKS6	623.23	812.67	1475	1143.9	219360	30602	2.9761	0.99854	0.0014599	0.0029198	0.019652	TRUE	0.87502
ANKS6_3	ANKS6	81.505	235.19	112.86	174.03	7482	2442.3	1.8722	0.96781	0.032188	0.064375	0.17443	TRUE	1.085
ANKS6_4	ANKS6	375.42	591.84	574.37	583.1	152.59	16290	1.6272	0.94807	0.05193	0.10386	0.24178	TRUE	0.63388
ANKS6_5	ANKS6	451.16	578.59	717.4	648	9634.7	20473	1.3756	0.91547	0.084534	0.16907	0.33312	TRUE	0.52137
ANKS6_6	ANKS6	379.54	648.15	803.45	725.8	12058	16512	2.6947	0.99647	0.0035287	0.0070573	0.037296	TRUE	0.93352
ANKS6_7	ANKS6	479.15	762.99	985.59	874.29	24776	22065	2.6601	0.99609	0.0039088	0.0078175	0.04009	TRUE	0.86626
ANKS6_8	ANKS6	540.9	851.32	933.07	892.19	3341.6	25656	2.1932	0.98585	0.014152	0.028305	0.09858	TRUE	0.72095
ANKS6_9	ANKS6	735.2	1032.4	1038.1	1035.3	16.278	37587	1.5477	0.93915	0.060851	0.1217	0.26794	TRUE	0.49322
ANKZF1_1	ANKZF1	434.7	709.98	607.89	658.94	5211.5	19548	1.6039	0.94558	0.054423	0.10885	0.24936	TRUE	0.59901
ANKZF1_10	ANKZF1	898.21	1619.8	1137.6	1378.7	116290	48227	2.188	0.98566	0.014337	0.028674	0.099417	TRUE	0.61762
ANKZF1_11	ANKZF1	439.64	1132.9	992.29	1062.6	9882.7	19825	4.4244	1	4.8403e-06	9.6806e-06	0.00020224	TRUE	1.2713
ANKZF1_12	ANKZF1	507.15	474.8	581.07	527.93	5647.5	23680	0.1351	0.55351	0.44649	0.89297	0.93929	TRUE	0.057848
ANKZF1_13	ANKZF1	500.56	525.59	725.22	625.41	19927	23298	0.81794	0.7932	0.2068	0.41361	0.59268	TRUE	0.32068
ANKZF1_14	ANKZF1	306.26	669.13	653.71	661.42	118.93	12646	3.1582	0.9992	0.00079638	0.0015928	0.012486	TRUE	1.1083
ANKZF1_15	ANKZF1	734.37	1185.9	722.99	954.44	107140	37535	1.1359	0.87199	0.12801	0.25603	0.4382	TRUE	0.37769
ANKZF1_2	ANKZF1	469.27	857.94	737.52	797.73	7251.5	21501	2.24	0.98745	0.012553	0.025107	0.09071	TRUE	0.76421
ANKZF1_3	ANKZF1	512.08	497.98	239.13	368.56	33501	23967	0.92859	0.17655	0.82345	0.3531	0.53768	FALSE	-0.47339
ANKZF1_4	ANKZF1	144.9	178.88	93.866	136.37	3613.4	4989.3	0.14919	0.4407	0.5593	0.88141	0.93287	FALSE	-0.086888
ANKZF1_5	ANKZF1	200.88	146.86	212.32	179.59	2142.5	7487	0.26195	0.39668	0.60332	0.79336	0.88154	FALSE	-0.16083
ANKZF1_6	ANKZF1	315.32	398.61	301.71	350.16	4694.4	13113	0.30425	0.61841	0.38159	0.76319	0.86304	TRUE	0.15074
ANKZF1_7	ANKZF1	990.41	1950	1703	1826.5	30500	54465	3.5825	0.99983	0.00017018	0.00034036	0.0039342	TRUE	0.8823
ANKZF1_8	ANKZF1	2353	2053.8	2154.4	2104.1	5067.7	159990	0.62215	0.26692	0.73308	0.53384	0.69682	FALSE	-0.1612
ANKZF1_9	ANKZF1	515.38	549.88	581.07	565.48	486.53	24159	0.32232	0.62622	0.37378	0.74755	0.85396	TRUE	0.13359
ANXA13_1	ANXA13	747.55	647.05	809.03	728.04	13120	38375	0.099662	0.46031	0.53969	0.92061	0.95426	FALSE	-0.038091
ANXA13_10	ANXA13	628.99	316.9	611.24	464.07	43320	30954	0.93793	0.17414	0.82586	0.34828	0.53343	FALSE	-0.43788
ANXA13_11	ANXA13	1021.7	915.36	783.33	849.35	8715.9	56615	0.72438	0.23442	0.76558	0.46883	0.64373	FALSE	-0.26626
ANXA13_12	ANXA13	1109.8	798.32	829.15	813.73	475.19	62755	1.1819	0.11863	0.88137	0.23726	0.41749	FALSE	-0.44719
ANXA13_13	ANXA13	741.78	797.21	839.2	818.21	881.55	38007	0.39203	0.65246	0.34754	0.69509	0.81738	TRUE	0.14129
ANXA13_14	ANXA13	489.03	704.46	862.67	783.57	12515	22632	1.9578	0.97486	0.025141	0.050281	0.14668	TRUE	0.67902
ANXA13_15	ANXA13	254.4	352.23	185.5	268.86	13900	10041	0.14439	0.55493	0.44507	0.89015	0.93753	TRUE	0.079499
ANXA13_2	ANXA13	732.73	376.52	454.8	415.66	3063.7	37430	1.6395	0.050552	0.94945	0.1011	0.23716	FALSE	-0.81636
ANXA13_3	ANXA13	637.22	167.83	222.37	195.1	1487.2	31459	2.5019	0.0061766	0.99382	0.012353	0.055123	FALSE	-1.7024
ANXA13_4	ANXA13	372.13	257.27	229.08	243.17	397.5	16112	1.0219	0.15341	0.84659	0.30683	0.49181	FALSE	-0.61175
ANXA13_5	ANXA13	2425.4	1881.5	1842.7	1862.1	754.35	166150	1.382	0.083489	0.91651	0.16698	0.33083	FALSE	-0.38112
ANXA13_6	ANXA13	773.07	664.71	706.23	685.47	861.71	40012	0.43802	0.33069	0.66931	0.66137	0.79276	FALSE	-0.17326
ANXA13_7	ANXA13	935.25	921.99	803.45	862.72	7026	50715	0.32213	0.37368	0.62632	0.74735	0.8538	FALSE	-0.11634
ANXA13_8	ANXA13	484.09	810.46	395.58	603.02	86066	22348	0.79554	0.78672	0.21328	0.42656	0.60393	TRUE	0.31634
ANXA13_9	ANXA13	146.55	110.42	174.32	142.37	2041.9	5059.8	0.085121	0.46608	0.53392	0.93217	0.96126	FALSE	-0.041416
AP2M1_1	AP2M1	344.96	220.84	273.77	247.31	1401.3	14663	0.81249	0.20826	0.79174	0.41651	0.59477	FALSE	-0.47848
AP2M1_10	AP2M1	162.19	100.48	117.33	108.91	142	5739.2	0.74388	0.22847	0.77153	0.45695	0.63295	FALSE	-0.57026
AP2M1_11	AP2M1	281.56	35.334	15.644	25.489	193.83	11391	2.6469	0.0040618	0.99594	0.0081236	0.041388	FALSE	-3.4151
AP2M1_12	AP2M1	974.77	326.84	398.93	362.88	2598.7	53396	2.649	0.0040362	0.99596	0.0080725	0.041195	FALSE	-1.4231
AP2M1_13	AP2M1	619.94	232.98	395.58	314.28	13219	30401	1.7551	0.039617	0.96038	0.079234	0.20126	FALSE	-0.97781
AP2M1_14	AP2M1	388.59	49.688	58.107	53.898	35.443	17004	2.6785	0.0036977	0.9963	0.0073954	0.038544	FALSE	-2.8271
AP2M1_15	AP2M1	166.3	287.09	282.71	284.9	9.5532	5920.7	1.5413	0.93742	0.062583	0.12517	0.27263	TRUE	0.77304
AP2M1_2	AP2M1	483.27	135.81	99.453	117.63	661.05	22301	2.4798	0.0065724	0.99343	0.013145	0.057827	FALSE	-2.0293
AP2M1_3	AP2M1	807.65	163.42	175.44	169.43	72.258	42251	3.1184	0.00090913	0.99909	0.0018183	0.013769	FALSE	-2.2463
AP2M1_4	AP2M1	1124.6	452.71	566.55	509.63	6479.2	63799	2.4349	0.0074469	0.99255	0.014894	0.063118	FALSE	-1.1404
AP2M1_5	AP2M1	288.97	266.11	167.62	216.86	4850	11765	0.67391	0.25019	0.74981	0.50037	0.66949	FALSE	-0.41251
AP2M1_6	AP2M1	1696	810.46	888.37	849.42	3034.7	106410	2.5952	0.0047271	0.99527	0.0094542	0.045792	FALSE	-0.99672
AP2M1_7	AP2M1	272.51	230.77	207.85	219.31	262.83	10937	0.51783	0.30229	0.69771	0.60458	0.75207	FALSE	-0.31206
AP2M1_8	AP2M1	328.49	285.98	470.45	378.21	17014	13798	0.4233	0.66309	0.33691	0.67382	0.80182	TRUE	0.20277
AP2M1_9	AP2M1	699.79	356.65	446.98	401.81	4079.8	35348	1.5857	0.056401	0.9436	0.1128	0.25533	FALSE	-0.79888
APBA1_1	APBA1	200.06	525.59	341.94	433.76	16863	7448.9	2.7078	0.99658	0.0034212	0.0068424	0.036469	TRUE	1.1126
APBA1_10	APBA1	718.73	1328.3	1507.4	1417.9	16041	36543	3.6574	0.99987	0.00012741	0.00025482	0.003128	TRUE	0.97923
APBA1_11	APBA1	653.69	830.34	765.45	797.9	2105.2	32474	0.80023	0.78818	0.21182	0.42364	0.60156	TRUE	0.2872
APBA1_12	APBA1	1053	1438.7	1552.1	1495.4	6429.3	58781	1.8249	0.96599	0.034005	0.06801	0.18124	TRUE	0.50568
APBA1_13	APBA1	1117.2	1382.4	869.38	1125.9	131610	63277	0.034587	0.51379	0.48621	0.97241	0.98377	TRUE	0.011182
APBA1_14	APBA1	1220.9	1099.8	1202.4	1151.1	5265	70673	0.26282	0.39634	0.60366	0.79269	0.88102	FALSE	-0.084944
APBA1_15	APBA1	493.97	546.57	767.69	657.13	24447	22917	1.0778	0.85935	0.14065	0.2813	0.46565	TRUE	0.41102
APBA1_2	APBA1	366.36	433.94	552.02	492.98	6971.3	15803	1.0072	0.84281	0.15719	0.31438	0.49949	TRUE	0.42725
APBA1_3	APBA1	106.2	143.54	92.748	118.15	1290	3392.2	0.20503	0.56643	0.43357	0.86713	0.92458	TRUE	0.15236
APBA1_4	APBA1	900.68	1361.4	1221.4	1291.4	9810.8	48392	1.7762	0.96215	0.03785	0.0757	0.19563	TRUE	0.51938
APBA1_5	APBA1	935.25	1506.1	1516.4	1511.2	52.866	50715	2.5576	0.99473	0.0052693	0.010539	0.049436	TRUE	0.69171
APBA1_6	APBA1	750.01	1093.1	1139.8	1116.5	1088.8	38532	1.8668	0.96903	0.030966	0.061931	0.17033	TRUE	0.57332
APBA1_7	APBA1	198.41	562.03	333	447.51	26226	7372.8	2.9011	0.99812	0.001879	0.003758	0.023636	TRUE	1.1694
APBA1_8	APBA1	340.02	369.9	526.32	448.11	12234	14402	0.90069	0.8157	0.1843	0.3686	0.55147	TRUE	0.39722
APBA1_9	APBA1	200.88	564.23	773.27	668.75	21849	7487	5.4072	1	3.2334e-08	6.4667e-08	2.3862e-06	TRUE	1.7301
APOBEC3F_1	APOBEC3F	1136.1	640.42	598.95	619.69	859.85	64615	2.0318	0.021087	0.97891	0.042175	0.12962	FALSE	-0.87347
APOBEC3F_10	APOBEC3F	536.78	251.75	354.23	302.99	5251	25414	1.4691	0.070897	0.9291	0.14179	0.2963	FALSE	-0.82299
APOBEC3F_11	APOBEC3F	461.04	707.78	688.35	698.06	188.72	21032	1.6343	0.94887	0.051131	0.10226	0.23902	TRUE	0.5974
APOBEC3F_12	APOBEC3F	1397.9	2655.5	1938.8	2297.2	256880	83649	3.1091	0.99906	0.00093832	0.0018766	0.014117	TRUE	0.71614
APOBEC3F_13	APOBEC3F	522.79	495.77	511.79	503.78	128.27	24592	0.12178	0.45154	0.54846	0.90307	0.94418	FALSE	-0.053318
APOBEC3F_14	APOBEC3F	652.04	576.38	866.02	721.2	41947	32372	0.38437	0.6496	0.3504	0.7008	0.82162	TRUE	0.14522
APOBEC3F_15	APOBEC3F	735.2	620.55	1067.2	843.86	99733	37587	0.56046	0.7124	0.2876	0.57521	0.73003	TRUE	0.19861
APOBEC3F_2	APOBEC3F	438.81	880.03	971.06	925.55	4143.7	19779	3.4609	0.99973	0.00026939	0.00053878	0.0056711	TRUE	1.075
APOBEC3F_3	APOBEC3F	857.87	1058.9	1115.2	1087.1	1585.4	45546	1.0739	0.85857	0.14143	0.28286	0.46737	TRUE	0.34125
APOBEC3F_4	APOBEC3F	382.01	365.48	548.67	457.07	16778	16646	0.58185	0.71923	0.28077	0.56153	0.71874	TRUE	0.25822
APOBEC3F_5	APOBEC3F	428.11	365.48	556.49	460.99	18242	19180	0.23739	0.59342	0.40658	0.81317	0.89269	TRUE	0.1065
APOBEC3F_6	APOBEC3F	186.89	342.29	196.67	269.48	10603	6844.4	0.99838	0.83903	0.16097	0.32194	0.50632	TRUE	0.52568
APOBEC3F_7	APOBEC3F	317.79	228.56	227.96	228.26	0.18287	13241	0.7857	0.21602	0.78398	0.43204	0.60962	FALSE	-0.4756
APOBEC3F_8	APOBEC3F	542.55	1199.1	1490.7	1344.9	42498	25753	4.9998	1	2.8708e-07	5.7417e-07	1.7256e-05	TRUE	1.3081
APOBEC3F_9	APOBEC3F	414.11	260.59	245.84	253.21	108.73	18404	1.1912	0.1168	0.8832	0.23359	0.41376	FALSE	-0.70747
APRT_1	APRT	587.83	619.44	659.29	639.37	794.1	28454	0.30555	0.61993	0.38007	0.76014	0.86157	TRUE	0.12106
APRT_10	APRT	197.59	198.75	146.39	172.57	1371.1	7334.8	0.3093	0.37855	0.62145	0.75709	0.85997	FALSE	-0.19428
APRT_11	APRT	313.67	612.82	419.04	515.93	18774	13028	1.772	0.96169	0.038311	0.076621	0.19679	TRUE	0.71612
APRT_12	APRT	1073.6	1167.1	874.96	1021	42676	60215	0.21408	0.41524	0.58476	0.83049	0.90417	FALSE	-0.072307
APRT_13	APRT	998.65	1128.5	1475	1301.7	60054	55029	1.2921	0.90184	0.098164	0.19633	0.36742	TRUE	0.38207
APRT_14	APRT	806.82	1163.8	935.3	1049.6	26105	42198	1.1816	0.88132	0.11868	0.23736	0.41757	TRUE	0.37904
APRT_15	APRT	688.27	694.53	830.26	762.4	9212.4	34625	0.39836	0.65478	0.34522	0.69044	0.81437	TRUE	0.14736
APRT_2	APRT	681.68	842.49	1329.8	1086.1	118720	34213	2.1865	0.98561	0.014389	0.028779	0.099676	TRUE	0.67123
APRT_3	APRT	1369.1	513.44	826.91	670.18	49132	81508	2.4482	0.0071777	0.99282	0.014355	0.061484	FALSE	-1.0295
APRT_4	APRT	134.2	210.9	147.5	179.2	2009.4	4535.7	0.66824	0.74204	0.25796	0.51593	0.68243	TRUE	0.41455
APRT_5	APRT	389.41	746.42	893.96	820.19	10883	17048	3.2992	0.99951	0.0004855	0.000971	0.0086868	TRUE	1.0727
APRT_6	APRT	552.43	949.59	1178.9	1064.2	26293	26338	3.1537	0.99919	0.0008062	0.0016124	0.012608	TRUE	0.94473
APRT_7	APRT	149.84	187.71	183.26	185.49	9.8934	5201.4	0.49427	0.68347	0.31653	0.63306	0.77347	TRUE	0.30606
APRT_8	APRT	1029.1	1405.6	1542.1	1473.8	9311.2	57126	1.8607	0.96861	0.031391	0.062782	0.17175	TRUE	0.51777
APRT_9	APRT	591.94	467.07	852.61	659.84	74323	28702	0.40076	0.65562	0.34438	0.68876	0.81316	TRUE	0.15641
ARF1_1	ARF1	196.77	80.605	62.577	71.591	162.5	7296.8	1.5428	0.061435	0.93856	0.12287	0.2697	FALSE	-1.4459
ARF1_10	ARF1	1215.2	96.063	265.95	181.01	14431	70258	3.9134	4.5504e-05	0.99995	9.1009e-05	0.0013449	FALSE	-2.7403
ARF1_11	ARF1	603.47	115.94	165.38	140.66	1222.4	29400	2.7204	0.0032601	0.99674	0.0065201	0.035249	FALSE	-2.0932
ARF1_12	ARF1	286.5	104.9	93.866	99.381	60.841	11640	1.7791	0.037614	0.96239	0.075227	0.19481	FALSE	-1.5181
ARF1_13	ARF1	273.33	204.27	200.02	202.15	9.0276	10979	0.69025	0.24502	0.75498	0.49004	0.66073	FALSE	-0.43339
ARF1_14	ARF1	514.55	259.48	207.85	233.66	1333.1	24111	1.8147	0.034784	0.96522	0.069568	0.18382	FALSE	-1.1355
ARF1_15	ARF1	753.31	819.3	844.79	832.04	324.95	38743	0.40002	0.65541	0.34459	0.68919	0.81328	TRUE	0.14324
ARF1_2	ARF1	810.94	157.9	88.278	123.09	2423.4	42466	3.3666	0.00038051	0.99962	0.00076103	0.0073068	FALSE	-2.71
ARF1_3	ARF1	451.16	303.65	460.39	382.02	12284	20473	0.48479	0.31391	0.68609	0.62782	0.76978	FALSE	-0.23942
ARF1_4	ARF1	350.72	120.36	212.32	166.34	4228.3	14968	1.5224	0.06395	0.93605	0.1279	0.27618	FALSE	-1.0717
ARF1_5	ARF1	668.51	291.5	338.59	315.04	1108.5	33393	1.9363	0.026416	0.97358	0.052831	0.15168	FALSE	-1.083
ARF1_6	ARF1	847.99	469.27	478.27	473.77	40.442	44894	1.7665	0.038655	0.96134	0.07731	0.19783	FALSE	-0.83851
ARF1_7	ARF1	408.35	473.69	464.86	469.27	39.007	18086	0.45303	0.67435	0.32565	0.65131	0.7853	TRUE	0.20017
ARF1_8	ARF1	382.83	333.46	288.3	310.88	1019.7	16691	0.56008	0.28771	0.71229	0.57543	0.73015	FALSE	-0.29947
ARF1_9	ARF1	533.49	414.07	517.38	465.72	5336.8	25220	0.42744	0.33453	0.66547	0.66906	0.79775	FALSE	-0.1956
ARF5_1	ARF5	1919.9	1660.7	1362.2	1511.4	44554	124180	1.1592	0.1232	0.8768	0.24639	0.42758	FALSE	-0.34492
ARF5_10	ARF5	1334.5	1675	1785.7	1730.4	6121.6	78952	1.4087	0.92053	0.079469	0.15894	0.32039	TRUE	0.37447
ARF5_11	ARF5	787.89	1400.1	1286.2	1343.1	6487.9	40969	2.7432	0.99696	0.0030419	0.0060838	0.033634	TRUE	0.76879
ARF5_12	ARF5	625.7	1168.2	702.88	935.55	108270	30753	1.7669	0.96137	0.038632	0.077264	0.19779	TRUE	0.57958
ARF5_13	ARF5	1653.2	1514.9	1549.9	1532.4	611.54	103070	0.3761	0.35342	0.64658	0.70685	0.82588	FALSE	-0.10935
ARF5_14	ARF5	1194.6	1301.8	1602.4	1452.1	45180	68779	0.98198	0.83694	0.16306	0.32611	0.51038	TRUE	0.28143
ARF5_15	ARF5	709.67	987.13	1012.4	999.77	319.43	35970	1.5296	0.93693	0.063067	0.12613	0.27413	TRUE	0.49385
ARF5_2	ARF5	1132	1241.1	1470.6	1355.8	26328	64323	0.88245	0.81123	0.18877	0.37753	0.55928	TRUE	0.26006
ARF5_3	ARF5	633.93	497.98	527.44	512.71	433.73	31257	0.68606	0.24634	0.75366	0.49268	0.66336	FALSE	-0.30565
ARF5_4	ARF5	831.52	1278.6	1076.1	1177.4	20510	43811	1.6523	0.95076	0.049237	0.098474	0.23323	TRUE	0.50123
ARF5_5	ARF5	427.29	851.32	525.2	688.26	53177	19134	1.8866	0.97037	0.029634	0.059268	0.165	TRUE	0.68647
ARF5_6	ARF5	618.29	945.17	759.87	852.52	17170	30300	1.3456	0.91077	0.089231	0.17846	0.34557	TRUE	0.46281
ARF5_7	ARF5	517.85	612.82	705.11	658.96	4259	24303	0.9052	0.81724	0.18276	0.36552	0.54907	TRUE	0.34708
ARF5_8	ARF5	1579.1	1469.7	1232.5	1351.1	28111	97353	0.73062	0.23251	0.76749	0.46501	0.64063	FALSE	-0.22478
ARF5_9	ARF5	303.79	288.19	382.17	335.18	4415.9	12520	0.2805	0.60916	0.39084	0.78168	0.87546	TRUE	0.1414
ARF6_1	ARF6	395.18	321.32	354.23	337.77	541.74	17363	0.43815	0.33064	0.66936	0.66128	0.79276	FALSE	-0.22583
ARF6_10	ARF6	736.02	290.4	197.79	244.09	4288.3	37640	2.5402	0.0055393	0.99446	0.011079	0.051327	FALSE	-1.5884
ARF6_11	ARF6	186.89	91.647	205.61	148.63	6493.9	6844.4	0.48542	0.31369	0.68631	0.62738	0.76946	FALSE	-0.32847
ARF6_12	ARF6	337.55	314.69	403.4	359.04	3934.6	14272	0.17994	0.57039	0.42961	0.85923	0.91921	TRUE	0.088815
ARF6_13	ARF6	1341.1	709.98	883.9	796.94	15124	79438	1.9308	0.026753	0.97325	0.053505	0.15305	FALSE	-0.75017
ARF6_14	ARF6	305.44	170.04	240.25	205.15	2464.6	12604	0.90332	0.18318	0.81682	0.36636	0.54978	FALSE	-0.57193
ARF6_15	ARF6	162.19	202.06	280.48	241.27	3074.5	5739.2	1.0439	0.84931	0.15069	0.30139	0.48609	TRUE	0.5701
ARF6_2	ARF6	649.57	217.52	282.71	250.12	2125	32220	2.2298	0.012881	0.98712	0.025763	0.092359	FALSE	-1.3733
ARF6_3	ARF6	401.76	125.88	115.1	120.49	58.091	17723	2.143	0.016056	0.98394	0.032112	0.108	FALSE	-1.7291
ARF6_4	ARF6	316.14	263.9	182.14	223.02	3341.8	13156	0.82	0.20611	0.79389	0.41222	0.59146	FALSE	-0.5015
ARF6_5	ARF6	742.61	835.86	929.72	882.79	4404.5	38059	0.71857	0.76378	0.23622	0.47244	0.64672	TRUE	0.24916
ARF6_6	ARF6	999.47	636.01	605.66	620.83	460.5	55086	1.6134	0.053333	0.94667	0.10667	0.24606	FALSE	-0.68608
ARF6_7	ARF6	639.69	359.96	384.4	372.18	298.69	31611	1.5058	0.066063	0.93394	0.13213	0.28221	FALSE	-0.77976
ARF6_8	ARF6	81.505	403.02	367.64	385.33	625.99	2442.3	6.1479	1	4.1294e-10	8.2587e-10	4.3831e-08	TRUE	2.2273
ARF6_9	ARF6	479.15	481.42	634.71	558.07	11749	22065	0.53124	0.70219	0.29781	0.59563	0.74577	TRUE	0.21952
ARHGAP26_1	ARHGAP26	1016.8	450.5	416.81	433.66	567.68	56274	2.4585	0.0069756	0.99302	0.013951	0.060291	FALSE	-1.2275
ARHGAP26_10	ARHGAP26	228.87	530	179.91	354.96	61283	8804.7	1.3437	0.90981	0.090189	0.18038	0.34763	TRUE	0.63086
ARHGAP26_11	ARHGAP26	1068.6	380.94	392.22	386.58	63.664	59870	2.7882	0.0026499	0.99735	0.0052998	0.030219	FALSE	-1.4645
ARHGAP26_12	ARHGAP26	865.28	1574.6	943.13	1258.8	199350	46036	1.8343	0.96669	0.033306	0.066613	0.17851	TRUE	0.54034
ARHGAP26_13	ARHGAP26	932.78	942.97	1052.6	997.8	6013.9	50549	0.28918	0.61377	0.38623	0.77246	0.86934	TRUE	0.097108
ARHGAP26_14	ARHGAP26	685.8	840.28	784.45	812.36	1558.4	34471	0.68169	0.75226	0.24774	0.49549	0.6658	TRUE	0.24401
ARHGAP26_15	ARHGAP26	379.54	584.11	279.36	431.74	46435	16512	0.40623	0.65717	0.34283	0.68565	0.81072	TRUE	0.18545
ARHGAP26_2	ARHGAP26	124.32	115.94	215.67	165.8	4973	4124.8	0.64596	0.73381	0.26619	0.53239	0.6955	TRUE	0.41257
ARHGAP26_3	ARHGAP26	514.55	1308.4	807.92	1058.2	125270	24111	3.501	0.99977	0.00023186	0.00046371	0.0050466	TRUE	1.0388
ARHGAP26_4	ARHGAP26	228.87	155.69	289.42	222.55	8941.9	8804.7	0.077171	0.46924	0.53076	0.93849	0.96449	FALSE	-0.04022
ARHGAP26_5	ARHGAP26	792	722.13	1126.4	924.26	81712	41235	0.6513	0.74256	0.25744	0.51487	0.68154	TRUE	0.22253
ARHGAP26_6	ARHGAP26	183.59	173.36	124.04	148.7	1216.2	6694.8	0.44958	0.32651	0.67349	0.65301	0.78667	FALSE	-0.30231
ARHGAP26_7	ARHGAP26	1146.8	1895.9	1589	1742.4	47081	65373	2.3295	0.99008	0.0099174	0.019835	0.077089	TRUE	0.60302
ARHGAP26_8	ARHGAP26	613.35	259.48	281.6	270.54	244.56	30000	1.9827	0.023701	0.9763	0.047401	0.141	FALSE	-1.1779
ARHGAP26_9	ARHGAP26	535.14	253.96	134.09	194.03	7184	25317	2.1534	0.015644	0.98436	0.031288	0.10575	FALSE	-1.4589
ARHGEF18_1	ARHGEF18	417.41	600.67	442.51	521.59	12508	18586	0.76421	0.77738	0.22262	0.44523	0.62242	TRUE	0.32077
ARHGEF18_10	ARHGEF18	697.32	1781	1879.5	1830.3	4852.5	35193	6.0393	1	7.739e-10	1.5478e-09	7.7526e-08	TRUE	1.3909
ARHGEF18_11	ARHGEF18	358.13	541.05	615.71	578.38	2787.7	15362	1.777	0.96214	0.037857	0.075713	0.19563	TRUE	0.69
ARHGEF18_12	ARHGEF18	1068.6	2613.6	2185.7	2399.7	91529	59870	5.4398	1	2.667e-08	5.3341e-08	2.0099e-06	TRUE	1.1663
ARHGEF18_13	ARHGEF18	213.23	705.57	689.47	697.52	129.64	8063.2	5.3932	1	3.4908e-08	6.9817e-08	2.5313e-06	TRUE	1.7051
ARHGEF18_14	ARHGEF18	888.33	811.57	1104	957.8	42769	47567	0.31856	0.62496	0.37504	0.75008	0.85516	TRUE	0.10852
ARHGEF18_15	ARHGEF18	886.68	1033.5	1447.1	1240.3	85527	47458	1.6232	0.94773	0.052269	0.10454	0.24279	TRUE	0.48374
ARHGEF18_2	ARHGEF18	300.5	160.11	262.6	211.35	5252.6	12351	0.81156	0.20852	0.79148	0.41705	0.59533	FALSE	-0.50569
ARHGEF18_3	ARHGEF18	239.58	189.92	169.85	179.89	201.32	9319.4	0.63301	0.26336	0.73664	0.52673	0.69115	FALSE	-0.41142
ARHGEF18_4	ARHGEF18	475.86	433.94	488.33	461.13	1478.8	21877	0.10045	0.45999	0.54001	0.91999	0.95395	FALSE	-0.045258
ARHGEF18_5	ARHGEF18	797.77	1764.5	2388	2076.2	194390	41609	6.2675	1	1.8344e-10	3.6689e-10	2.0612e-08	TRUE	1.3788
ARHGEF18_6	ARHGEF18	705.56	1012.5	602.3	807.42	84142	35711	0.53901	0.70503	0.29497	0.58993	0.74207	TRUE	0.19429
ARHGEF18_7	ARHGEF18	206.65	343.4	468.21	405.8	7789.1	7754.8	2.2616	0.98803	0.011975	0.023949	0.088084	TRUE	0.97022
ARHGEF18_8	ARHGEF18	1290.1	2905.1	2604.8	2754.9	45094	75691	5.3244	1	5.0655e-08	1.0131e-07	3.5166e-06	TRUE	1.0939
ARHGEF18_9	ARHGEF18	1040.6	1963.2	1504.1	1733.7	105400	57924	2.8795	0.99801	0.0019916	0.0039832	0.024605	TRUE	0.7358
ARID1A_1	ARID1A	1160.8	1331.6	1439.3	1385.5	5793	66368	0.8719	0.80837	0.19163	0.38326	0.56374	TRUE	0.25499
ARID1A_10	ARID1A	690.74	504.61	1067.2	785.89	158230	34780	0.51019	0.69501	0.30499	0.60998	0.75584	TRUE	0.18593
ARID1A_11	ARID1A	236.28	291.5	203.38	247.44	3883.2	9160.4	0.11656	0.5433	0.4567	0.9134	0.95071	TRUE	0.06628
ARID1A_12	ARID1A	368.01	283.77	391.11	337.44	5760.3	15891	0.2452	0.40315	0.59685	0.8063	0.88937	FALSE	-0.12476
ARID1A_13	ARID1A	1066.2	586.32	965.48	775.9	71881	59698	1.188	0.11741	0.88259	0.23483	0.41514	FALSE	-0.45798
ARID1A_14	ARID1A	207.47	212	135.21	173.61	2948.4	7793.2	0.40023	0.3445	0.6555	0.68899	0.81321	FALSE	-0.25572
ARID1A_15	ARID1A	414.11	295.92	400.05	347.98	5421.3	18404	0.48968	0.31218	0.68782	0.62436	0.76674	FALSE	-0.25035
ARID1A_2	ARID1A	208.29	279.36	370.99	325.17	4198.6	7831.7	1.3208	0.90583	0.094166	0.18833	0.35758	TRUE	0.64013
ARID1A_3	ARID1A	358.95	156.79	321.83	239.31	13618	15406	0.97032	0.16594	0.83406	0.33189	0.51565	FALSE	-0.58292
ARID1A_4	ARID1A	1211.1	356.65	429.1	392.87	2624.6	69961	3.094	0.00098743	0.99901	0.0019749	0.014724	FALSE	-1.6216
ARID1A_5	ARID1A	2171	1592.2	1451.6	1521.9	9891.9	144730	1.7063	0.043979	0.95602	0.087958	0.21672	FALSE	-0.51222
ARID1A_6	ARID1A	1824.4	1460.8	1704.1	1582.5	29594	116540	0.70872	0.23925	0.76075	0.4785	0.65101	FALSE	-0.20513
ARID1A_7	ARID1A	565.6	181.08	105.04	143.06	2891.4	27122	2.5861	0.004853	0.99515	0.0097061	0.046577	FALSE	-1.9756
ARID1A_8	ARID1A	712.97	375.42	370.99	373.21	9.7977	36178	1.7873	0.036941	0.96306	0.073883	0.19241	FALSE	-0.93202
ARID1A_9	ARID1A	720.38	843.59	1208	1025.8	66383	36647	1.5953	0.94468	0.055324	0.11065	0.25192	TRUE	0.5093
ARNT_1	ARNT	238.75	227.46	231.31	229.39	7.418	9279.6	0.10626	0.45769	0.54231	0.91538	0.9513	FALSE	-0.057498
ARNT_10	ARNT	579.59	312.48	250.31	281.4	1932.7	27959	1.7865	0.037008	0.96299	0.074017	0.19266	FALSE	-1.0398
ARNT_11	ARNT	346.6	239.61	205.61	222.61	577.85	14750	1.0287	0.1518	0.8482	0.30361	0.48834	FALSE	-0.63647
ARNT_12	ARNT	335.08	152.38	92.748	122.56	1777.7	14142	1.8167	0.034632	0.96537	0.069264	0.18337	FALSE	-1.4436
ARNT_13	ARNT	512.08	32.021	74.869	53.445	917.97	23967	3.0741	0.0010558	0.99894	0.0021117	0.015411	FALSE	-3.2363
ARNT_14	ARNT	357.31	255.06	340.82	297.94	3677.2	15318	0.48339	0.31441	0.68559	0.62882	0.76998	FALSE	-0.26132
ARNT_15	ARNT	471.74	486.94	301.71	394.33	17155	21641	0.52761	0.29888	0.70112	0.59777	0.74728	FALSE	-0.25801
ARNT_2	ARNT	909.73	145.75	153.09	149.42	26.933	48998	3.4535	0.0002767	0.99972	0.00055341	0.0057855	FALSE	-2.598
ARNT_3	ARNT	186.06	306.96	344.17	325.57	692.42	6806.9	1.6909	0.95402	0.045984	0.091969	0.2226	TRUE	0.80386
ARNT_4	ARNT	800.24	173.36	357.58	265.47	16970	41769	2.6201	0.0043958	0.9956	0.0087917	0.043495	FALSE	-1.5883
ARNT_5	ARNT	376.24	232.98	151.97	192.48	3281.1	16334	1.4485	0.073737	0.92626	0.14747	0.30422	FALSE	-0.96333
ARNT_6	ARNT	244.52	245.13	184.38	214.75	1845.2	9558.8	0.31458	0.37654	0.62346	0.75308	0.85713	FALSE	-0.18644
ARNT_7	ARNT	486.56	197.65	121.8	159.72	2876.3	22490	2.1953	0.014071	0.98593	0.028142	0.098252	FALSE	-1.601
ARNT_8	ARNT	622.41	447.19	320.71	383.95	7999	30552	1.3653	0.086077	0.91392	0.17215	0.3376	FALSE	-0.6955
ARNT_9	ARNT	284.03	255.06	370.99	313.03	6719.7	11515	0.27019	0.60489	0.39511	0.79022	0.88012	TRUE	0.13976
ARPC3_1	ARPC3	200.06	8.8334	29.054	18.944	204.43	7448.9	2.4188	0.0077851	0.99221	0.01557	0.065012	FALSE	-3.3336
ARPC3_10	ARPC3	1182.2	512.34	653.71	583.02	9992.8	67895	2.2998	0.010731	0.98927	0.021461	0.081332	FALSE	-1.0186
ARPC3_11	ARPC3	719.55	830.34	1223.6	1027	77329	36595	1.607	0.94597	0.054029	0.10806	0.2481	TRUE	0.51263
ARPC3_12	ARPC3	363.07	147.96	107.28	127.62	827.61	15626	1.9106	0.028025	0.97198	0.05605	0.15848	FALSE	-1.5011
ARPC3_13	ARPC3	531.84	641.53	792.27	716.9	11362	25123	1.1675	0.87845	0.12155	0.2431	0.42434	TRUE	0.43007
ARPC3_14	ARPC3	865.28	121.46	244.72	183.09	7596.8	46036	3.1905	0.0007102	0.99929	0.0014204	0.011481	FALSE	-2.2344
ARPC3_15	ARPC3	227.23	380.94	219.02	299.98	13109	8726.1	0.77883	0.78031	0.21969	0.43938	0.61704	TRUE	0.3992
ARPC3_2	ARPC3	415.76	301.44	211.2	256.32	4071.8	18495	1.1773	0.11953	0.88047	0.23907	0.41939	FALSE	-0.69566
ARPC3_3	ARPC3	712.14	171.15	204.49	187.82	555.98	36126	2.7688	0.0028132	0.99719	0.0056265	0.031695	FALSE	-1.9172
ARPC3_4	ARPC3	560.66	1.1042	43.581	22.342	902.12	26827	3.5435	0.00019742	0.9998	0.00039484	0.0044205	FALSE	-4.5887
ARPC3_5	ARPC3	259.34	20.979	93.866	57.423	2656.2	10284	2.0956	0.018059	0.98194	0.036117	0.11708	FALSE	-2.1558
ARPC3_6	ARPC3	330.14	48.584	46.933	47.758	1.3627	13884	2.5271	0.0057497	0.99425	0.011499	0.052579	FALSE	-2.7637
ARPC3_7	ARPC3	266.75	218.63	169.85	194.24	1189.5	10651	0.71453	0.23745	0.76255	0.4749	0.6488	FALSE	-0.45562
ARPC3_8	ARPC3	675.92	155.69	160.91	158.3	13.644	33854	2.8292	0.002333	0.99767	0.004666	0.027581	FALSE	-2.0872
ARPC3_9	ARPC3	1031.6	149.06	117.33	133.2	503.45	57297	3.7777	7.9141e-05	0.99992	0.00015828	0.002125	FALSE	-2.9438
ARPC4_1	ARPC4	295.56	55.209	72.634	63.921	151.82	12099	2.1958	0.014054	0.98595	0.028107	0.098221	FALSE	-2.1916
ARPC4_10	ARPC4	255.22	334.57	229.08	281.82	5563.9	10082	0.26494	0.60228	0.39772	0.79544	0.88237	TRUE	0.14251
ARPC4_11	ARPC4	228.05	47.48	43.581	45.53	7.6013	8765.4	2.0897	0.018324	0.98168	0.036648	0.1182	FALSE	-2.2994
ARPC4_12	ARPC4	194.3	91.647	115.1	103.37	274.97	7183.2	1.1161	0.13219	0.86781	0.26437	0.44769	FALSE	-0.90393
ARPC4_13	ARPC4	973.13	1069.9	981.12	1025.5	3945	53284	0.22703	0.5898	0.4102	0.82041	0.89779	TRUE	0.0756
ARPC4_14	ARPC4	880.09	395.29	470.45	432.87	2823.8	47019	2.063	0.019557	0.98044	0.039115	0.12372	FALSE	-1.022
ARPC4_15	ARPC4	134.2	30.917	32.406	31.661	1.1087	4535.7	1.7306	0.04176	0.95824	0.08352	0.20858	FALSE	-2.0494
ARPC4_2	ARPC4	230.52	14.354	8.9396	11.647	14.659	8883.5	2.7583	0.0029049	0.9971	0.0058098	0.032552	FALSE	-4.1943
ARPC4_3	ARPC4	427.29	56.313	64.812	60.562	36.117	19134	2.7467	0.0030098	0.99699	0.0060197	0.033427	FALSE	-2.7985
ARPC4_4	ARPC4	1160.8	109.31	101.69	105.5	29.074	66368	4.136	1.7671e-05	0.99998	3.5342e-05	0.00059325	FALSE	-3.4475
ARPC4_5	ARPC4	821.64	44.167	206.73	125.45	13213	43165	3.3785	0.0003644	0.99964	0.00072879	0.0070687	FALSE	-2.7017
ARPC4_6	ARPC4	433.87	165.63	233.55	199.59	2306.6	19502	1.687	0.045804	0.9542	0.091607	0.22218	FALSE	-1.1164
ARPC4_7	ARPC4	977.24	290.4	407.87	349.13	6899.7	53565	2.7151	0.0033127	0.99669	0.0066253	0.035756	FALSE	-1.4823
ARPC4_8	ARPC4	554.9	88.334	48.05	68.192	811.39	26485	3.0709	0.001067	0.99893	0.0021341	0.015502	FALSE	-3.0061
ARPC4_9	ARPC4	260.98	507.92	301.71	404.82	21261	10365	1.4128	0.92073	0.079274	0.15855	0.31997	TRUE	0.63136
ARPC4-TTLL3_1	ARPC4-TTLL3	887.5	249.54	453.68	351.61	20837	47513	2.4597	0.0069526	0.99305	0.013905	0.060176	FALSE	-1.3333
ARPC4-TTLL3_10	ARPC4-TTLL3	306.26	320.21	346.41	333.31	343.17	12646	0.24051	0.59372	0.40628	0.81256	0.89237	TRUE	0.12171
ARPC4-TTLL3_11	ARPC4-TTLL3	830.7	1403.4	2080.7	1742	229360	43757	4.3567	0.99999	6.6015e-06	1.3203e-05	0.00026259	TRUE	1.0675
ARPC4-TTLL3_12	ARPC4-TTLL3	105.38	342.29	139.68	240.99	20526	3359.6	2.3396	0.99	0.009998	0.019996	0.077475	TRUE	1.1857
ARPC4-TTLL3_13	ARPC4-TTLL3	543.37	470.38	567.66	519.02	4732.2	25802	0.15209	0.43956	0.56044	0.87912	0.93152	FALSE	-0.066016
ARPC4-TTLL3_14	ARPC4-TTLL3	343.31	575.28	613.48	594.38	729.77	14576	2.0796	0.98118	0.018825	0.037649	0.12058	TRUE	0.79009
ARPC4-TTLL3_15	ARPC4-TTLL3	690.74	1439.8	1532	1485.9	4248.3	34780	4.2639	0.99999	1.0045e-05	2.0089e-05	0.00036955	TRUE	1.104
ARPC4-TTLL3_2	ARPC4-TTLL3	487.39	385.36	672.7	529.03	41284	22538	0.2774	0.60903	0.39097	0.78193	0.8755	TRUE	0.11805
ARPC4-TTLL3_3	ARPC4-TTLL3	559.01	704.46	626.89	665.68	3009	26729	0.65241	0.74285	0.25715	0.5143	0.68114	TRUE	0.25153
ARPC4-TTLL3_4	ARPC4-TTLL3	987.12	759.67	870.49	815.08	6140.5	54240	0.73873	0.23004	0.76996	0.46007	0.63614	FALSE	-0.27597
ARPC4-TTLL3_5	ARPC4-TTLL3	239.58	221.94	278.24	250.09	1585.2	9319.4	0.10893	0.54036	0.45964	0.91927	0.95378	TRUE	0.061719
ARPC4-TTLL3_6	ARPC4-TTLL3	678.39	1383.5	1413.6	1398.6	451.23	34008	3.9052	0.99995	4.7083e-05	9.4167e-05	0.0013817	TRUE	1.0427
ARPC4-TTLL3_7	ARPC4-TTLL3	1664.7	1090.9	1004.6	1047.8	3727.2	103970	1.9133	0.027855	0.97215	0.055709	0.15777	FALSE	-0.66744
ARPC4-TTLL3_8	ARPC4-TTLL3	1230	68.459	157.56	113.01	3969.5	71326	4.2172	1.2367e-05	0.99999	2.4735e-05	0.00044133	FALSE	-3.4326
ARPC4-TTLL3_9	ARPC4-TTLL3	414.94	40.854	30.171	35.513	57.067	18449	2.9711	0.0014836	0.99852	0.0029671	0.019917	FALSE	-3.5099
ARSD_1	ARSD	726.14	1153.9	1184.5	1169.2	469.17	37012	2.3029	0.98936	0.010644	0.021287	0.080927	TRUE	0.68643
ARSD_10	ARSD	2255	3385.4	3388.1	3386.8	3.6523	151730	2.9055	0.99817	0.0018335	0.0036669	0.023243	TRUE	0.58657
ARSD_11	ARSD	875.98	1664	1403.5	1533.8	33924	46746	3.0423	0.99883	0.0011738	0.0023476	0.01656	TRUE	0.8074
ARSD_12	ARSD	422.35	343.4	375.46	359.43	514.06	18860	0.46012	0.32272	0.67728	0.64543	0.78192	FALSE	-0.23212
ARSD_13	ARSD	437.17	798.32	1212.4	1005.4	85745	19686	4.0497	0.99997	2.5661e-05	5.1322e-05	0.00082168	TRUE	1.1996
ARSD_14	ARSD	1660.6	3384.3	3067.4	3225.8	50213	103650	4.8619	1	5.813e-07	1.1626e-06	3.1631e-05	TRUE	0.95758
ARSD_15	ARSD	670.98	1514.9	953.18	1234.1	157780	33546	3.0743	0.99894	0.0010551	0.0021103	0.01541	TRUE	0.87809
ARSD_2	ARSD	303.79	526.69	309.53	418.11	23579	12520	1.0217	0.84603	0.15397	0.30794	0.49312	TRUE	0.45951
ARSD_3	ARSD	346.6	174.46	341.94	258.2	14025	14750	0.73335	0.23167	0.76833	0.46335	0.63918	FALSE	-0.42338
ARSD_4	ARSD	1131.2	1839.6	1609.1	1724.3	26549	64265	2.3398	0.99035	0.0096479	0.019296	0.075536	TRUE	0.60776
ARSD_5	ARSD	345.78	504.61	693.94	599.27	17922	14706	2.0903	0.98167	0.018335	0.036669	0.11824	TRUE	0.79159
ARSD_6	ARSD	226.4	225.25	221.25	223.25	7.9878	8686.8	0.043626	0.4826	0.5174	0.9652	0.97972	FALSE	-0.020129
ARSD_7	ARSD	73.273	313.59	293.89	303.74	193.98	2140	4.982	1	3.3357e-07	6.6714e-07	1.9532e-05	TRUE	2.0367
ARSD_8	ARSD	383.65	468.17	510.67	489.42	903.28	16735	0.81761	0.7929	0.2071	0.4142	0.59278	TRUE	0.35047
ARSD_9	ARSD	191.83	566.44	442.51	504.48	7679.6	7069.9	3.7184	0.9999	0.0001014	0.0002028	0.0026048	TRUE	1.3903
ARVCF_1	ARVCF	442.93	278.25	282.71	280.48	9.9562	20010	1.1521	0.12464	0.87536	0.24929	0.43077	FALSE	-0.65728
ARVCF_10	ARVCF	78.212	391.98	640.3	516.14	30830	2320.4	9.0912	1	5.1684e-20	1.0337e-19	2.0794e-17	TRUE	2.7068
ARVCF_11	ARVCF	1322.2	1979.8	1977.9	1978.8	1.8093	78044	2.3505	0.99063	0.0093748	0.01875	0.074166	TRUE	0.58135
ARVCF_12	ARVCF	1379.8	1113	1118.6	1115.8	15.442	82302	0.92039	0.17869	0.82131	0.35737	0.54212	FALSE	-0.30618
ARVCF_13	ARVCF	366.36	636.01	605.66	620.83	460.5	15803	2.0243	0.97849	0.021509	0.043019	0.13166	TRUE	0.75932
ARVCF_14	ARVCF	1015.9	653.67	469.33	561.5	16991	56218	1.9168	0.027634	0.97237	0.055268	0.15694	FALSE	-0.8543
ARVCF_15	ARVCF	499.74	523.38	452.57	487.97	2507.2	23250	0.077841	0.46898	0.53102	0.93795	0.96426	FALSE	-0.034294
ARVCF_2	ARVCF	1113.9	2216.1	2434.9	2325.5	23946	63044	4.8254	1	6.9863e-07	1.3973e-06	3.7157e-05	TRUE	1.0612
ARVCF_3	ARVCF	576.3	1105.3	797.86	951.57	47254	27762	2.2523	0.98784	0.012156	0.024313	0.088852	TRUE	0.7225
ARVCF_4	ARVCF	557.37	1247.7	1403.5	1325.6	12136	26632	4.7077	1	1.2533e-06	2.5066e-06	6.2399e-05	TRUE	1.2485
ARVCF_5	ARVCF	269.22	383.15	412.34	397.74	426.02	10773	1.2383	0.89168	0.10832	0.21663	0.39243	TRUE	0.56135
ARVCF_6	ARVCF	535.96	601.78	925.25	763.51	52317	25365	1.4288	0.92343	0.076565	0.15313	0.31214	TRUE	0.50972
ARVCF_7	ARVCF	480.8	697.84	490.56	594.2	21482	22159	0.76178	0.77677	0.22323	0.44647	0.62355	TRUE	0.30494
ARVCF_8	ARVCF	349.07	585.21	688.35	636.78	5318.5	14881	2.3585	0.99081	0.0091934	0.018387	0.073229	TRUE	0.8654
ARVCF_9	ARVCF	425.64	952.9	972.18	962.54	185.8	19043	3.8907	0.99995	5.0024e-05	0.00010005	0.0014482	TRUE	1.1753
ASAP1_1	ASAP1	698.15	139.13	146.39	142.76	26.351	35245	2.9789	0.0014464	0.99855	0.0028929	0.019508	FALSE	-2.282
ASAP1_10	ASAP1	1612.8	1412.2	1896.3	1654.3	117160	99951	0.13112	0.55216	0.44784	0.89568	0.9411	TRUE	0.036591
ASAP1_11	ASAP1	1526.4	965.05	963.24	964.15	1.6354	93324	1.8404	0.032853	0.96715	0.065706	0.17688	FALSE	-0.66224
ASAP1_12	ASAP1	811.76	597.36	737.52	667.44	9822	42520	0.70001	0.24196	0.75804	0.48392	0.65553	FALSE	-0.28204
ASAP1_13	ASAP1	121.02	59.625	110.63	85.126	1300.6	3989.5	0.62938	0.26455	0.73545	0.5291	0.69339	FALSE	-0.50263
ASAP1_14	ASAP1	414.11	534.42	366.52	450.47	14095	18404	0.26801	0.60521	0.39479	0.78959	0.87998	TRUE	0.12113
ASAP1_15	ASAP1	200.88	87.23	98.335	92.783	61.668	7487	1.301	0.096627	0.90337	0.19325	0.36359	FALSE	-1.1061
ASAP1_2	ASAP1	931.14	571.96	572.13	572.05	0.0146	50437	1.5991	0.054903	0.9451	0.10981	0.25092	FALSE	-0.70189
ASAP1_3	ASAP1	316.14	371	450.33	410.67	3146.5	13156	0.82412	0.79446	0.20554	0.41107	0.59018	TRUE	0.37635
ASAP1_4	ASAP1	1223.4	1590	1715.3	1652.6	7846.4	70851	1.6126	0.94659	0.053414	0.10683	0.24621	TRUE	0.43357
ASAP1_5	ASAP1	810.94	1141.7	1099.6	1120.6	888.22	42466	1.5029	0.93356	0.066436	0.13287	0.28333	TRUE	0.46617
ASAP1_6	ASAP1	256.04	262.79	276.01	269.4	87.332	10122	0.13279	0.55036	0.44964	0.89928	0.94274	TRUE	0.073098
ASAP1_7	ASAP1	507.97	396.4	664.88	530.64	36042	23728	0.14719	0.55829	0.44171	0.88342	0.93378	TRUE	0.062875
ASAP1_8	ASAP1	321.08	202.06	246.96	224.51	1007.6	13412	0.84182	0.19995	0.80005	0.39989	0.58014	FALSE	-0.51424
ASAP1_9	ASAP1	969.83	403.02	312.89	357.95	4062.5	53060	2.6574	0.0039371	0.99606	0.0078742	0.040331	FALSE	-1.4354
ASB7_1	ASB7	1137	2113.4	2036	2074.7	2995.4	64673	3.6874	0.99989	0.00011329	0.00022658	0.0028516	TRUE	0.86714
ASB7_10	ASB7	358.13	306.96	350.88	328.92	964.4	15362	0.23863	0.4057	0.5943	0.81139	0.89189	FALSE	-0.12239
ASB7_11	ASB7	740.14	1066.6	764.33	915.48	45692	37902	0.90068	0.81611	0.18389	0.36778	0.55082	TRUE	0.30637
ASB7_12	ASB7	485.74	562.03	336.35	449.19	25464	22443	0.2449	0.40327	0.59673	0.80654	0.88948	FALSE	-0.11262
ASB7_13	ASB7	544.19	437.25	350.88	394.07	3730.3	25851	0.93487	0.17493	0.82507	0.34985	0.53447	FALSE	-0.46467
ASB7_14	ASB7	268.39	306.96	262.6	284.78	983.92	10732	0.1582	0.56075	0.43925	0.87851	0.93138	TRUE	0.085203
ASB7_15	ASB7	1724	1735.8	2250.5	1993.2	132500	108600	0.81685	0.79299	0.20701	0.41402	0.59278	TRUE	0.20921
ASB7_2	ASB7	1621.9	1630.9	1484	1557.4	10789	100650	0.20317	0.4195	0.5805	0.839	0.90818	FALSE	-0.058469
ASB7_3	ASB7	442.93	512.34	505.09	508.71	26.285	20010	0.46505	0.67877	0.32123	0.64246	0.7793	TRUE	0.19935
ASB7_4	ASB7	449.51	660.3	781.1	720.7	7296.3	20380	1.8996	0.97123	0.028768	0.057537	0.16141	TRUE	0.67982
ASB7_5	ASB7	291.44	384.25	316.24	350.25	2313	11890	0.53926	0.70403	0.29597	0.59194	0.74341	TRUE	0.26432
ASB7_6	ASB7	709.67	433.94	585.54	509.74	11492	35970	1.0545	0.14583	0.85417	0.29165	0.47655	FALSE	-0.47659
ASB7_7	ASB7	242.87	441.67	500.62	471.14	1737.4	9478.8	2.3447	0.99042	0.0095828	0.019166	0.07523	TRUE	0.95311
ASB7_8	ASB7	1323	1687.2	1819.2	1753.2	8715.5	78104	1.5392	0.93813	0.061874	0.12375	0.27077	TRUE	0.40588
ASB7_9	ASB7	195.12	346.71	251.43	299.07	4539.6	7221	1.2233	0.88818	0.11182	0.22365	0.40171	TRUE	0.61356
ASCL1_1	ASCL1	292.27	451.61	292.77	372.19	12614	11932	0.73167	0.76695	0.23305	0.46611	0.64143	TRUE	0.34769
ASCL1_10	ASCL1	756.6	1098.7	991.18	1044.9	5775.7	38954	1.4608	0.92796	0.07204	0.14408	0.29934	TRUE	0.46526
ASCL1_11	ASCL1	92.208	293.71	116.21	204.96	15752	2846.4	2.1134	0.98196	0.01804	0.036079	0.11705	TRUE	1.1439
ASCL1_12	ASCL1	358.95	1145	961.01	1053	16932	15406	5.5918	1	1.1257e-08	2.2513e-08	9.0285e-07	TRUE	1.55
ASCL1_13	ASCL1	1684.4	2880.8	2735.5	2808.2	10553	105510	3.4595	0.99973	0.00027063	0.00054125	0.005687	TRUE	0.73701
ASCL1_14	ASCL1	1777.5	3982.8	2906.5	3444.6	579190	112810	4.9635	1	3.4612e-07	6.9225e-07	2.0172e-05	TRUE	0.95412
ASCL1_15	ASCL1	804.35	474.8	607.89	541.34	8857.4	42037	1.283	0.099745	0.90026	0.19949	0.3712	FALSE	-0.57041
ASCL1_2	ASCL1	451.98	626.07	623.54	624.8	3.2032	20520	1.2064	0.88608	0.11392	0.22784	0.40658	TRUE	0.46624
ASCL1_3	ASCL1	1880.4	4195.9	4335.7	4265.8	9776.8	121010	6.8573	1	3.5077e-12	7.0155e-12	5.2709e-10	TRUE	1.1814
ASCL1_4	ASCL1	675.92	1049	936.42	992.69	6333.1	33854	1.7217	0.95743	0.042571	0.085142	0.21157	TRUE	0.55382
ASCL1_5	ASCL1	224.76	250.65	394.46	322.55	10341	8608.3	1.0541	0.85294	0.14706	0.29413	0.47858	TRUE	0.51923
ASCL1_6	ASCL1	67.51	1000.4	610.13	805.25	76150	1933.1	16.779	1	1.8443e-63	3.6886e-63	9.2008e-60	TRUE	3.5569
ASCL1_7	ASCL1	34.578	257.27	660.41	458.84	81261	843.32	14.61	1	1.3789e-48	2.7577e-48	3.1268e-45	TRUE	3.6921
ASCL1_8	ASCL1	263.45	871.19	778.86	825.03	4262.7	10487	5.4837	1	2.0931e-08	4.1862e-08	1.6134e-06	TRUE	1.6432
ASCL1_9	ASCL1	1531.3	2466.7	2441.6	2454.2	315.07	93700	3.0149	0.99871	0.0012855	0.0025711	0.017795	TRUE	0.68011
ASH2L_1	ASH2L	285.68	156.79	340.82	248.81	16933	11599	0.34915	0.36349	0.63651	0.72698	0.84038	FALSE	-0.19863
ASH2L_10	ASH2L	784.59	212	244.72	228.36	535.29	40756	2.761	0.0028816	0.99712	0.0057632	0.032334	FALSE	-1.7762
ASH2L_11	ASH2L	409.17	259.48	146.39	202.93	6395.3	18131	1.5408	0.061688	0.93831	0.12338	0.27024	FALSE	-1.0081
ASH2L_12	ASH2L	1573.3	407.44	385.52	396.48	240.26	96911	3.781	7.8106e-05	0.99992	0.00015621	0.002104	FALSE	-1.9858
ASH2L_13	ASH2L	261.81	61.834	140.8	101.32	3117.7	10406	1.6168	0.052963	0.94704	0.10593	0.24485	FALSE	-1.361
ASH2L_14	ASH2L	654.51	109.31	284.95	197.13	15424	32525	2.5451	0.005463	0.99454	0.010926	0.050752	FALSE	-1.7262
ASH2L_15	ASH2L	580.42	83.917	93.866	88.892	49.485	28009	2.9899	0.0013955	0.9986	0.002791	0.018949	FALSE	-2.6933
ASH2L_2	ASH2L	733.55	161.21	128.51	144.86	534.74	37483	3.0606	0.0011046	0.9989	0.0022092	0.015881	FALSE	-2.3323
ASH2L_3	ASH2L	725.32	271.63	312.89	292.26	851.13	36960	2.2551	0.012063	0.98794	0.024125	0.088485	FALSE	-1.3084
ASH2L_4	ASH2L	1291.7	267.21	261.48	264.35	16.402	75811	3.735	9.3863e-05	0.99991	0.00018773	0.0024491	FALSE	-2.2845
ASH2L_5	ASH2L	363.07	172.25	124.04	148.14	1162.3	15626	1.7391	0.041012	0.95899	0.082024	0.20621	FALSE	-1.2875
ASH2L_6	ASH2L	163.83	30.917	92.748	61.833	1911.6	5811.7	1.4337	0.075833	0.92417	0.15167	0.3104	FALSE	-1.3914
ASH2L_7	ASH2L	639.69	856.84	680.53	768.68	15543	31611	0.72549	0.76589	0.23411	0.46823	0.64335	TRUE	0.26463
ASH2L_8	ASH2L	96.325	65.146	108.39	86.769	935.12	3005	0.23414	0.40744	0.59256	0.81488	0.89401	FALSE	-0.14909
ASH2L_9	ASH2L	293.91	262.79	324.06	293.43	1876.8	12016	0.0090687	0.49638	0.50362	0.99276	0.99532	FALSE	-0.0023828
ATG14_1	ATG14	698.97	1395.7	931.95	1163.8	107520	35297	2.4742	0.99332	0.0066768	0.013354	0.058519	TRUE	0.73473
ATG14_10	ATG14	282.39	312.48	355.35	333.92	918.79	11433	0.48191	0.68376	0.31624	0.63248	0.77306	TRUE	0.24102
ATG14_11	ATG14	507.15	543.25	631.36	587.31	3881.2	23680	0.52093	0.69864	0.30136	0.60271	0.75071	TRUE	0.21133
ATG14_12	ATG14	553.25	1416.7	1100.7	1258.7	49919	26387	4.3426	0.99999	7.0413e-06	1.4083e-05	0.00027616	TRUE	1.1844
ATG14_13	ATG14	1150.1	1958.8	2890.8	2424.8	434340	65607	4.9766	1	3.2361e-07	6.4723e-07	1.9083e-05	TRUE	1.0754
ATG14_14	ATG14	484.92	215.31	337.47	276.39	7461	22396	1.397	0.081201	0.9188	0.1624	0.32465	FALSE	-0.80878
ATG14_15	ATG14	76.566	282.67	340.82	311.75	1690.9	2259.9	4.9471	1	3.9798e-07	7.9595e-07	2.2849e-05	TRUE	2.0115
ATG14_2	ATG14	932.78	863.47	867.14	865.3	6.7529	50549	0.30017	0.38202	0.61798	0.76404	0.86354	FALSE	-0.10822
ATG14_3	ATG14	349.9	418.48	536.38	477.43	6949.4	14924	1.0439	0.85143	0.14857	0.29714	0.48166	TRUE	0.44726
ATG14_4	ATG14	743.43	962.84	638.06	800.45	52740	38112	0.29209	0.61487	0.38513	0.77027	0.86814	TRUE	0.10648
ATG14_5	ATG14	316.97	184.4	175.44	179.92	40.121	13198	1.2061	0.11388	0.88612	0.22776	0.40656	FALSE	-0.81353
ATG14_6	ATG14	367.19	658.09	681.64	669.87	277.42	15847	2.4044	0.99189	0.0081131	0.016226	0.067211	TRUE	0.86559
ATG14_7	ATG14	158.89	192.13	270.42	231.27	3065.1	5594.8	0.96767	0.83055	0.16945	0.33891	0.52287	TRUE	0.53871
ATG14_8	ATG14	330.96	98.272	98.335	98.304	0.00204	13927	2.0166	0.021869	0.97813	0.043739	0.13344	FALSE	-1.7411
ATG14_9	ATG14	337.55	400.82	291.65	346.23	5958.1	14272	0.072715	0.52787	0.47213	0.94426	0.96844	TRUE	0.036552
ATG16L1_1	ATG16L1	2275.6	2835.5	3284.2	3059.9	100650	153460	2.0021	0.97736	0.022639	0.045279	0.13667	TRUE	0.42707
ATG16L1_10	ATG16L1	216.52	81.709	84.926	83.318	5.1749	8218.2	1.5306	0.062936	0.93706	0.12587	0.27364	FALSE	-1.3673
ATG16L1_11	ATG16L1	421.52	376.52	455.92	416.22	3151.8	18814	0.040023	0.48404	0.51596	0.96807	0.98161	FALSE	-0.018217
ATG16L1_12	ATG16L1	1561.8	2036.1	1851.6	1943.9	17018	96027	1.233	0.89121	0.10879	0.21758	0.39353	TRUE	0.31555
ATG16L1_13	ATG16L1	782.95	725.44	959.89	842.67	27482	40649	0.2962	0.61644	0.38356	0.76711	0.86557	TRUE	0.10592
ATG16L1_14	ATG16L1	210.76	99.376	135.21	117.29	642.09	7947.3	1.0829	0.13944	0.86056	0.27887	0.46295	FALSE	-0.84007
ATG16L1_15	ATG16L1	171.24	241.81	177.67	209.74	2057	6140	0.49134	0.68385	0.31615	0.63231	0.773	TRUE	0.29104
ATG16L1_2	ATG16L1	321.08	184.4	220.14	202.27	638.68	13412	1.036	0.15009	0.84991	0.30018	0.48492	FALSE	-0.66405
ATG16L1_3	ATG16L1	1542.8	581.9	725.22	653.56	10271	94580	2.8916	0.0019161	0.99808	0.0038323	0.023934	FALSE	-1.2379
ATG16L1_4	ATG16L1	505.5	460.44	626.89	543.66	13852	23584	0.24853	0.59794	0.40206	0.80413	0.88755	TRUE	0.10481
ATG16L1_5	ATG16L1	266.75	478.11	232.43	355.27	30179	10651	0.85777	0.80353	0.19647	0.39293	0.57304	TRUE	0.41211
ATG16L1_6	ATG16L1	999.47	951.8	1080.6	1016.2	8291.3	55086	0.071218	0.52838	0.47162	0.94323	0.96779	TRUE	0.023904
ATG16L1_7	ATG16L1	588.65	562.03	499.5	530.76	1954.7	28504	0.34329	0.36569	0.63431	0.73138	0.84344	FALSE	-0.14908
ATG16L1_8	ATG16L1	180.3	856.84	594.48	725.66	34416	6546	6.7406	1	7.9904e-12	1.5981e-11	1.1261e-09	TRUE	2.0029
ATG16L1_9	ATG16L1	1592.2	2232.6	2753.4	2493	135590	98365	2.8721	0.99796	0.0020388	0.0040777	0.024942	TRUE	0.64651
ATP5F1_1	ATP5F1	1466.3	775.13	645.89	710.51	8352.2	88771	2.5366	0.0055962	0.9944	0.011192	0.051643	FALSE	-1.0442
ATP5F1_10	ATP5F1	568.89	944.07	747.57	845.82	19305	27318	1.6755	0.95307	0.046933	0.093865	0.22591	TRUE	0.57137
ATP5F1_11	ATP5F1	1035.7	1169.3	1240.4	1204.8	2523.8	57582	0.7049	0.75956	0.24044	0.48088	0.65275	TRUE	0.21805
ATP5F1_12	ATP5F1	747.55	804.94	781.1	793.02	284.35	38375	0.23214	0.59176	0.40824	0.81648	0.89507	TRUE	0.085087
ATP5F1_13	ATP5F1	279.92	112.63	277.13	194.88	13530	11308	0.81134	0.20858	0.79142	0.41717	0.59539	FALSE	-0.5202
ATP5F1_14	ATP5F1	911.38	319.11	411.22	365.16	4242.5	49109	2.4658	0.0068347	0.99317	0.013669	0.059535	FALSE	-1.3171
ATP5F1_15	ATP5F1	1001.1	633.8	636.95	635.37	4.9584	55199	1.5568	0.059757	0.94024	0.11951	0.26513	FALSE	-0.65511
ATP5F1_2	ATP5F1	276.62	164.52	183.26	173.89	175.58	11143	0.98813	0.16155	0.83845	0.32309	0.50715	FALSE	-0.66667
ATP5F1_3	ATP5F1	435.52	580.8	587.78	584.29	24.372	19594	1.0628	0.85593	0.14407	0.28815	0.47299	TRUE	0.4231
ATP5F1_4	ATP5F1	426.46	189.92	280.48	235.2	4100.7	19089	1.3904	0.082197	0.9178	0.16439	0.32732	FALSE	-0.8558
ATP5F1_5	ATP5F1	1672.1	1476.3	1695.2	1585.7	23956	104550	0.26712	0.39469	0.60531	0.78937	0.87989	FALSE	-0.076468
ATP5F1_6	ATP5F1	562.31	78.396	145.27	111.83	2235.9	26926	2.7799	0.0027184	0.99728	0.0054369	0.03085	FALSE	-2.3197
ATP5F1_7	ATP5F1	497.27	205.38	181.03	193.2	296.46	23107	2.0101	0.022212	0.97779	0.044424	0.13484	FALSE	-1.3594
ATP5F1_8	ATP5F1	1241.5	908.74	906.25	907.49	3.0887	72159	1.2435	0.10685	0.89315	0.2137	0.38897	FALSE	-0.45172
ATP5F1_9	ATP5F1	871.86	383.15	628.01	505.58	29978	46472	1.6994	0.044625	0.95538	0.089249	0.21859	FALSE	-0.78497
ATP6AP1_1	ATP6AP1	382.01	252.86	367.64	310.25	6587.7	16646	0.55937	0.28795	0.71205	0.57591	0.7304	FALSE	-0.2993
ATP6AP1_10	ATP6AP1	270.86	112.63	39.111	75.868	2702.2	10855	1.9416	0.026092	0.97391	0.052184	0.15045	FALSE	-1.8224
ATP6AP1_11	ATP6AP1	328.49	79.501	101.69	90.594	246.14	13798	2.0773	0.018885	0.98112	0.037769	0.12085	FALSE	-1.8469
ATP6AP1_12	ATP6AP1	283.21	66.251	53.638	59.944	79.544	11474	2.1827	0.014527	0.98547	0.029054	0.10032	FALSE	-2.2214
ATP6AP1_13	ATP6AP1	1146.8	1564.6	1549.9	1557.3	108.27	65373	1.6052	0.94577	0.054226	0.10845	0.24871	TRUE	0.44101
ATP6AP1_14	ATP6AP1	452.81	171.15	208.96	190.06	715.01	20566	1.8426	0.032692	0.96731	0.065384	0.1762	FALSE	-1.2481
ATP6AP1_15	ATP6AP1	342.49	266.11	404.52	335.31	9578.7	14532	0.062493	0.47509	0.52491	0.95017	0.97127	FALSE	-0.030461
ATP6AP1_2	ATP6AP1	406.7	210.9	276.01	243.45	2119.8	17995	1.2227	0.11073	0.88927	0.22145	0.39896	FALSE	-0.73796
ATP6AP1_3	ATP6AP1	512.91	223.04	129.62	176.33	4363.6	24015	2.1843	0.014472	0.98553	0.028943	0.10011	FALSE	-1.535
ATP6AP1_4	ATP6AP1	1295.9	358.86	334.12	346.49	306.03	76112	3.4424	0.00028828	0.99971	0.00057655	0.0059636	FALSE	-1.9
ATP6AP1_5	ATP6AP1	624.88	93.855	79.339	86.597	105.36	30703	3.1272	0.00088226	0.99912	0.0017645	0.013468	FALSE	-2.8369
ATP6AP1_6	ATP6AP1	1365	1505	1192.3	1348.7	48882	81203	0.057399	0.47711	0.52289	0.95423	0.97397	FALSE	-0.017379
ATP6AP1_7	ATP6AP1	510.44	183.29	158.68	170.99	302.96	23871	2.2104	0.013538	0.98646	0.027075	0.095463	FALSE	-1.5723
ATP6AP1_8	ATP6AP1	327.67	118.15	49.168	83.657	2379.1	13755	2.1401	0.016174	0.98383	0.032348	0.10858	FALSE	-1.9569
ATP6AP1_9	ATP6AP1	344.96	278.25	329.65	303.95	1320.7	14663	0.34235	0.36604	0.63396	0.73209	0.84394	FALSE	-0.18202
ATP6AP2_1	ATP6AP2	589.47	289.29	265.95	277.62	272.4	28554	1.8488	0.032247	0.96775	0.064493	0.17467	FALSE	-1.0836
ATP6AP2_10	ATP6AP2	754.95	606.19	546.43	576.31	1785.6	38849	0.90655	0.18232	0.81768	0.36465	0.5484	FALSE	-0.38895
ATP6AP2_11	ATP6AP2	525.26	253.96	109.51	181.74	10433	24737	2.1956	0.014062	0.98594	0.028123	0.098241	FALSE	-1.526
ATP6AP2_12	ATP6AP2	297.21	354.44	138.56	246.5	23301	12183	0.4661	0.32057	0.67943	0.64115	0.77846	FALSE	-0.26887
ATP6AP2_13	ATP6AP2	624.05	592.94	460.39	526.67	8785.2	30652	0.55663	0.28889	0.71111	0.57778	0.73188	FALSE	-0.24435
ATP6AP2_14	ATP6AP2	452.81	302.54	282.71	292.63	196.61	20566	1.1202	0.13132	0.86868	0.26264	0.44548	FALSE	-0.62809
ATP6AP2_15	ATP6AP2	81.505	36.438	94.983	65.71	1713.8	2442.3	0.40693	0.34203	0.65797	0.68406	0.80978	FALSE	-0.30658
ATP6AP2_2	ATP6AP2	294.74	135.81	164.26	150.04	404.74	12057	1.3378	0.090486	0.90951	0.18097	0.34842	FALSE	-0.96939
ATP6AP2_3	ATP6AP2	206.65	203.17	141.92	172.54	1875.9	7754.8	0.40413	0.34306	0.65694	0.68611	0.81096	FALSE	-0.25883
ATP6AP2_4	ATP6AP2	842.22	491.36	394.46	442.91	4694.7	44514	1.8931	0.029172	0.97083	0.058344	0.16319	FALSE	-0.92565
ATP6AP2_5	ATP6AP2	633.11	241.81	327.41	284.61	3663.5	31207	1.9757	0.024097	0.9759	0.048194	0.14257	FALSE	-1.1507
ATP6AP2_6	ATP6AP2	1197.1	1072.2	1499.6	1285.9	91362	68956	0.33826	0.63242	0.36758	0.73517	0.84568	TRUE	0.10318
ATP6AP2_7	ATP6AP2	649.57	628.28	845.91	737.09	23682	32220	0.48757	0.68703	0.31297	0.62595	0.76824	TRUE	0.18209
ATP6AP2_8	ATP6AP2	1192.1	1160.5	994.53	1077.5	13771	68602	0.43759	0.33084	0.66916	0.66169	0.79285	FALSE	-0.1457
ATP6AP2_9	ATP6AP2	354.01	39.75	31.289	35.519	35.801	15143	2.7679	0.0028213	0.99718	0.0056426	0.03176	FALSE	-3.2811
ATP6V0A4_1	ATP6V0A4	1857.3	2012.9	1439.3	1726.1	164530	119160	0.3802	0.3519	0.6481	0.7038	0.82389	FALSE	-0.10567
ATP6V0A4_10	ATP6V0A4	675.92	856.84	585.54	721.19	36801	33854	0.24605	0.59713	0.40287	0.80574	0.88897	TRUE	0.093398
ATP6V0A4_11	ATP6V0A4	392.71	427.32	431.34	429.33	8.0775	17228	0.27898	0.60933	0.39067	0.78134	0.87545	TRUE	0.1283
ATP6V0A4_12	ATP6V0A4	840.58	482.52	1129.7	806.13	209440	44406	0.1635	0.43506	0.56494	0.87012	0.92683	FALSE	-0.060289
ATP6V0A4_13	ATP6V0A4	536.78	586.32	644.77	615.54	1708.2	25414	0.49405	0.68925	0.31075	0.62151	0.76505	TRUE	0.19718
ATP6V0A4_14	ATP6V0A4	445.4	1086.5	1233.7	1160.1	10827	20148	5.035	1	2.3919e-07	4.7838e-07	1.4659e-05	TRUE	1.3791
ATP6V0A4_15	ATP6V0A4	456.1	799.42	460.39	629.91	57472	20752	1.2065	0.8861	0.1139	0.2278	0.40657	TRUE	0.46491
ATP6V0A4_2	ATP6V0A4	751.66	960.63	807.92	884.27	11661	38638	0.67465	0.75003	0.24997	0.49993	0.66941	TRUE	0.23412
ATP6V0A4_3	ATP6V0A4	1538.7	1786.6	1789	1787.8	3.0742	94265	0.81124	0.79139	0.20861	0.41723	0.59539	TRUE	0.21632
ATP6V0A4_4	ATP6V0A4	493.15	247.34	359.82	303.58	6326.2	22870	1.2563	0.1045	0.8955	0.20901	0.38334	FALSE	-0.69814
ATP6V0A4_5	ATP6V0A4	284.86	592.94	579.96	586.45	84.322	11557	2.8054	0.99748	0.0025228	0.0050455	0.029254	TRUE	1.0392
ATP6V0A4_6	ATP6V0A4	175.36	157.9	204.49	181.2	1085.6	6323.9	0.073374	0.5227	0.4773	0.95461	0.97397	TRUE	0.046959
ATP6V0A4_7	ATP6V0A4	188.53	306.96	306.18	306.57	0.30406	6919.4	1.419	0.92113	0.07887	0.15774	0.31886	TRUE	0.69847
ATP6V0A4_8	ATP6V0A4	834.81	1226.7	1268.3	1247.5	863.84	44027	1.9669	0.9754	0.024599	0.049197	0.14445	TRUE	0.57897
ATP6V0A4_9	ATP6V0A4	720.38	777.34	767.69	772.51	46.583	36647	0.27235	0.60729	0.39271	0.78542	0.87767	TRUE	0.10067
ATP6V0B_1	ATP6V0B	535.14	82.813	103.92	93.368	222.81	25317	2.8251	0.0023635	0.99764	0.0047269	0.027836	FALSE	-2.5062
ATP6V0B_10	ATP6V0B	471.74	38.646	103.92	71.284	2130.5	21641	2.7977	0.0025732	0.99743	0.0051464	0.029661	FALSE	-2.7093
ATP6V0B_11	ATP6V0B	460.22	170.04	320.71	245.38	11350	20986	1.4883	0.068336	0.93166	0.13667	0.28916	FALSE	-0.90459
ATP6V0B_12	ATP6V0B	386.95	310.27	511.79	411.03	20305	16914	0.18521	0.57284	0.42716	0.85432	0.9166	TRUE	0.086905
ATP6V0B_13	ATP6V0B	672.63	230.77	253.66	242.22	261.93	33649	2.3512	0.009357	0.99064	0.018714	0.074095	FALSE	-1.4697
ATP6V0B_14	ATP6V0B	637.22	219.73	211.2	215.46	36.407	31459	2.3848	0.008544	0.99146	0.017088	0.069693	FALSE	-1.5599
ATP6V0B_15	ATP6V0B	541.72	199.86	458.15	329	33359	25705	1.3288	0.091961	0.90804	0.18392	0.35231	FALSE	-0.71773
ATP6V0B_2	ATP6V0B	1206.1	522.27	398.93	460.6	7607.1	69606	2.8261	0.0023562	0.99764	0.0047124	0.027789	FALSE	-1.3868
ATP6V0B_3	ATP6V0B	976.42	124.77	248.07	186.42	7601.7	53509	3.4258	0.00030655	0.99969	0.0006131	0.0062625	FALSE	-2.3827
ATP6V0B_4	ATP6V0B	1567.5	703.36	604.54	653.95	4882.7	96469	2.9415	0.0016333	0.99837	0.0032666	0.021375	FALSE	-1.26
ATP6V0B_5	ATP6V0B	1493.4	803.84	705.11	754.47	4873.8	90824	2.4521	0.0071022	0.9929	0.014204	0.060993	FALSE	-0.98415
ATP6V0B_6	ATP6V0B	750.84	460.44	250.31	355.37	22078	38585	2.0145	0.02198	0.97802	0.04396	0.13389	FALSE	-1.077
ATP6V0B_7	ATP6V0B	2856	273.84	235.78	254.81	724.05	203660	5.769	3.9864e-09	1	7.9729e-09	3.5387e-07	FALSE	-3.4814
ATP6V0B_8	ATP6V0B	982.18	162.31	181.03	171.67	175.09	53902	3.5043	0.0002289	0.99977	0.0004578	0.004991	FALSE	-2.5094
ATP6V0B_9	ATP6V0B	554.9	664.71	584.43	624.57	3223.1	26485	0.42813	0.66561	0.33439	0.66878	0.79765	TRUE	0.17036
ATP6V0C_1	ATP6V0C	426.46	58.521	52.52	55.521	18.007	19089	2.792	0.0026189	0.99738	0.0052377	0.030021	FALSE	-2.9189
ATP6V0C_10	ATP6V0C	260.16	103.79	0	51.896	5386.4	10325	2.1687	0.015051	0.98495	0.030103	0.10275	FALSE	-2.3037
ATP6V0C_11	ATP6V0C	243.69	76.188	54.755	65.472	229.69	9518.8	1.9142	0.027797	0.9722	0.055593	0.15755	FALSE	-1.8802
ATP6V0C_12	ATP6V0C	522.79	244.02	86.044	165.03	12479	24592	2.2959	0.01084	0.98916	0.021681	0.081941	FALSE	-1.6575
ATP6V0C_13	ATP6V0C	554.07	12.146	13.409	12.778	0.79816	26436	3.6994	0.00010806	0.99989	0.00021613	0.0027478	FALSE	-5.3323
ATP6V0C_14	ATP6V0C	516.2	131.4	144.15	137.77	81.332	24207	2.4546	0.0070518	0.99295	0.014104	0.060718	FALSE	-1.898
ATP6V0C_15	ATP6V0C	148.19	82.813	166.5	124.66	3501.7	5130.5	0.36146	0.35888	0.64112	0.71776	0.83339	FALSE	-0.24768
ATP6V0C_2	ATP6V0C	1062.9	195.44	73.752	134.6	7403.9	59468	3.8306	6.3913e-05	0.99994	0.00012783	0.0017793	FALSE	-2.9719
ATP6V0C_3	ATP6V0C	2419.6	377.63	480.5	429.07	5291.6	165660	4.8913	5.0089e-07	1	1.0018e-06	2.7862e-05	FALSE	-2.4928
ATP6V0C_4	ATP6V0C	1147.7	256.17	346.41	301.29	4071.7	65432	3.311	0.0004649	0.99954	0.00092979	0.0084522	FALSE	-1.926
ATP6V0C_5	ATP6V0C	547.49	73.98	24.584	49.282	1220	26046	3.2096	0.00066464	0.99934	0.0013293	0.010907	FALSE	-3.4473
ATP6V0C_6	ATP6V0C	300.5	11.042	4.4698	7.7558	21.595	12351	3.1581	0.00079405	0.99921	0.0015881	0.012457	FALSE	-5.1058
ATP6V0C_7	ATP6V0C	46.927	33.125	21.232	27.178	70.73	1231.3	0.78657	0.21577	0.78423	0.43153	0.60921	FALSE	-0.76626
ATP6V0C_8	ATP6V0C	167.95	17.667	0	8.8334	156.06	5993.6	2.5777	0.0049737	0.99503	0.0099474	0.047494	FALSE	-4.1028
ATP6V0C_9	ATP6V0C	585.36	88.334	75.987	82.16	76.231	28306	3.0512	0.0011397	0.99886	0.0022793	0.016263	FALSE	-2.8178
ATP6V0D1_1	ATP6V0D1	472.57	20.979	29.054	25.016	32.597	21688	3.279	0.00052091	0.99948	0.0010418	0.0092022	FALSE	-4.1861
ATP6V0D1_10	ATP6V0D1	706.38	346.71	215.67	281.19	8586.2	35763	2.2513	0.012184	0.98782	0.024367	0.088946	FALSE	-1.3258
ATP6V0D1_11	ATP6V0D1	1523.9	98.272	106.16	102.21	31.095	93136	4.7007	1.2961e-06	1	2.5921e-06	6.44e-05	FALSE	-3.885
ATP6V0D1_12	ATP6V0D1	352.37	817.09	688.35	752.72	8287.2	15055	3.2628	0.99945	0.00055263	0.0011053	0.0095454	TRUE	1.0929
ATP6V0D1_13	ATP6V0D1	518.67	135.81	258.13	196.97	7480.7	24351	2.0708	0.019191	0.98081	0.038382	0.12205	FALSE	-1.3923
ATP6V0D1_14	ATP6V0D1	424.82	563.13	664.88	614.01	5176.8	18997	1.3726	0.91498	0.08502	0.17004	0.33456	TRUE	0.53037
ATP6V0D1_15	ATP6V0D1	186.89	98.272	75.987	87.129	248.31	6844.4	1.2633	0.10324	0.89676	0.20647	0.37987	FALSE	-1.0922
ATP6V0D1_2	ATP6V0D1	599.35	354.44	270.42	312.43	3529.5	29150	1.6827	0.046215	0.95378	0.09243	0.22311	FALSE	-0.93766
ATP6V0D1_3	ATP6V0D1	446.22	215.31	46.933	131.12	14176	20195	2.2424	0.012467	0.98753	0.024934	0.090241	FALSE	-1.7591
ATP6V0D1_4	ATP6V0D1	223.93	20.979	65.929	43.454	1010.3	8569.2	2.0976	0.017968	0.98203	0.035936	0.11682	FALSE	-2.3391
ATP6V0D1_5	ATP6V0D1	516.2	207.58	172.09	189.84	630.05	24207	2.1078	0.017522	0.98248	0.035045	0.1149	FALSE	-1.4384
ATP6V0D1_6	ATP6V0D1	549.96	18.771	31.289	25.03	78.345	26192	3.4794	0.00025122	0.99975	0.00050245	0.0053744	FALSE	-4.4037
ATP6V0D1_7	ATP6V0D1	1185.5	396.4	699.52	547.96	45942	68131	2.4428	0.0072874	0.99271	0.014575	0.062125	FALSE	-1.112
ATP6V0D1_8	ATP6V0D1	416.58	143.54	264.84	204.19	7355.9	18540	1.5688	0.058352	0.94165	0.1167	0.26104	FALSE	-1.0251
ATP6V0D1_9	ATP6V0D1	759.07	871.19	1334.2	1102.7	107200	39112	1.7376	0.95886	0.041143	0.082286	0.20666	TRUE	0.53816
ATP6V1A_1	ATP6V1A	1580.7	337.88	244.72	291.3	4339.1	97479	4.1325	1.7942e-05	0.99998	3.5885e-05	0.00060155	FALSE	-2.436
ATP6V1A_10	ATP6V1A	787.89	69.563	43.581	56.572	337.55	40969	3.7148	0.0001017	0.9999	0.0002034	0.0026072	FALSE	-3.7764
ATP6V1A_11	ATP6V1A	397.65	5.5209	17.879	11.7	76.364	17498	3.3258	0.00044085	0.99956	0.0008817	0.0081637	FALSE	-4.9722
ATP6V1A_12	ATP6V1A	339.19	70.667	45.815	58.241	308.81	14359	2.4463	0.0072171	0.99278	0.014434	0.061694	FALSE	-2.5217
ATP6V1A_13	ATP6V1A	242.05	6.6251	4.4698	5.5474	2.3226	9438.9	3.0604	0.0011054	0.99889	0.0022108	0.015883	FALSE	-5.2142
ATP6V1A_14	ATP6V1A	701.44	61.834	32.406	47.12	433	35452	3.6021	0.00015781	0.99984	0.00031562	0.0037117	FALSE	-3.8677
ATP6V1A_15	ATP6V1A	354.84	170.04	99.453	134.75	2491.5	15187	1.8102	0.035132	0.96487	0.070265	0.18527	FALSE	-1.3903
ATP6V1A_2	ATP6V1A	1108.1	183.29	229.08	206.19	1048.1	62639	3.6118	0.00015201	0.99985	0.00030402	0.0035975	FALSE	-2.4205
ATP6V1A_3	ATP6V1A	106.2	1.1042	6.7047	3.9044	15.683	3392.2	2.5375	0.0055816	0.99442	0.011163	0.051549	FALSE	-4.4501
ATP6V1A_4	ATP6V1A	940.19	321.32	316.24	318.78	12.888	51049	2.7521	0.0029606	0.99704	0.0059213	0.033028	FALSE	-1.5574
ATP6V1A_5	ATP6V1A	159.72	149.06	115.1	132.08	576.86	5630.8	0.3977	0.34542	0.65458	0.69085	0.8147	FALSE	-0.27223
ATP6V1A_6	ATP6V1A	1129.6	114.83	146.39	130.61	497.75	64149	3.9699	3.5951e-05	0.99996	7.1901e-05	0.001099	FALSE	-3.1027
ATP6V1A_7	ATP6V1A	477.51	104.9	189.97	147.43	3618.4	21971	2.2461	0.012349	0.98765	0.024698	0.089675	FALSE	-1.6887
ATP6V1A_8	ATP6V1A	652.87	273.84	362.05	317.94	3891.2	32423	1.862	0.031302	0.9687	0.062604	0.17136	FALSE	-1.0357
ATP6V1A_9	ATP6V1A	1043.1	1192.5	1378.9	1285.7	17377	58095	1.0066	0.84293	0.15707	0.31414	0.49929	TRUE	0.30143
ATP6V1B2_1	ATP6V1B2	814.23	50.792	50.285	50.539	0.12846	42681	3.8127	6.8721e-05	0.99993	0.00013744	0.0018899	FALSE	-3.9835
ATP6V1B2_10	ATP6V1B2	634.75	25.396	31.289	28.342	17.361	31308	3.637	0.00013793	0.99986	0.00027585	0.0033402	FALSE	-4.4374
ATP6V1B2_11	ATP6V1B2	378.71	56.313	129.62	92.968	2687.3	16468	2.2761	0.011419	0.98858	0.022838	0.085316	FALSE	-2.0147
ATP6V1B2_12	ATP6V1B2	563.95	64.042	51.403	57.722	79.879	27024	3.1802	0.00073596	0.99926	0.0014719	0.011775	FALSE	-3.2661
ATP6V1B2_13	ATP6V1B2	927.85	20.979	6.7047	13.842	101.88	50216	4.404	5.3131e-06	0.99999	1.0626e-05	0.00021811	FALSE	-5.9677
ATP6V1B2_14	ATP6V1B2	270.86	93.855	80.456	87.156	89.761	10855	1.8194	0.034429	0.96557	0.068858	0.18271	FALSE	-1.6247
ATP6V1B2_15	ATP6V1B2	237.93	6.6251	6.7047	6.6649	0.0031713	9239.8	2.9849	0.0014184	0.99858	0.0028367	0.019176	FALSE	-4.9622
ATP6V1B2_2	ATP6V1B2	437.17	57.417	79.339	68.378	240.28	19686	2.7089	0.0033749	0.99663	0.0067497	0.036208	FALSE	-2.6589
ATP6V1B2_3	ATP6V1B2	1196.2	73.98	56.99	65.485	144.33	68897	4.3906	5.6506e-06	0.99999	1.1301e-05	0.00022881	FALSE	-4.1705
ATP6V1B2_4	ATP6V1B2	863.63	681.28	649.24	665.26	513.23	45927	0.92574	0.17729	0.82271	0.35458	0.53921	FALSE	-0.376
ATP6V1B2_5	ATP6V1B2	468.45	179.98	238.02	209	1684.1	21454	1.7794	0.037585	0.96241	0.075171	0.19475	FALSE	-1.1606
ATP6V1B2_6	ATP6V1B2	180.3	65.146	69.282	67.214	8.5511	6546	1.4828	0.069066	0.93093	0.13813	0.29116	FALSE	-1.4102
ATP6V1B2_7	ATP6V1B2	214.05	229.67	235.78	232.73	18.686	8101.9	0.20742	0.57849	0.42151	0.84301	0.9107	TRUE	0.12011
ATP6V1B2_8	ATP6V1B2	661.92	1177.1	1211.3	1194.2	586.99	32984	2.9307	0.99831	0.0016912	0.0033823	0.02186	TRUE	0.85032
ATP6V1B2_9	ATP6V1B2	1496.7	189.92	387.75	288.84	19570	91073	4.0052	3.0979e-05	0.99997	6.1959e-05	0.00096473	FALSE	-2.3695
ATP6V1C1_1	ATP6V1C1	599.35	17.667	26.819	22.243	41.879	29150	3.6358	0.00013856	0.99986	0.00027712	0.0033523	FALSE	-4.691
ATP6V1C1_10	ATP6V1C1	1624.3	259.48	241.37	250.43	164.03	100840	4.3312	7.4163e-06	0.99999	1.4833e-05	0.00028664	FALSE	-2.6925
ATP6V1C1_11	ATP6V1C1	323.55	55.209	22.349	38.779	539.88	13540	2.6124	0.0044954	0.9955	0.0089908	0.044077	FALSE	-3.0284
ATP6V1C1_12	ATP6V1C1	596.06	9.9376	26.819	18.378	142.49	28951	3.6878	0.0001131	0.99989	0.00022621	0.0028497	FALSE	-4.9454
ATP6V1C1_13	ATP6V1C1	546.66	758.57	1091.7	925.16	55504	25997	2.3475	0.99055	0.009454	0.018908	0.074579	TRUE	0.75797
ATP6V1C1_14	ATP6V1C1	163.83	205.38	173.2	189.29	517.52	5811.7	0.33392	0.62485	0.37515	0.7503	0.85529	TRUE	0.20719
ATP6V1C1_15	ATP6V1C1	1979.2	993.76	1297.4	1145.6	46087	128980	2.3212	0.010137	0.98986	0.020275	0.078142	FALSE	-0.78832
ATP6V1C1_2	ATP6V1C1	368.83	46.375	71.517	58.946	316.04	15935	2.5545	0.0053164	0.99468	0.010633	0.049742	FALSE	-2.6251
ATP6V1C1_3	ATP6V1C1	279.09	82.813	91.631	87.222	38.875	11267	1.8636	0.031188	0.96881	0.062377	0.17102	FALSE	-1.6667
ATP6V1C1_4	ATP6V1C1	969.83	384.25	364.29	374.27	199.3	53060	2.5864	0.0048492	0.99515	0.0096984	0.046558	FALSE	-1.3713
ATP6V1C1_5	ATP6V1C1	335.08	81.709	55.872	68.791	333.76	14142	2.3197	0.010178	0.98982	0.020356	0.078405	FALSE	-2.2677
ATP6V1C1_6	ATP6V1C1	350.72	123.67	235.78	179.72	6284.8	14968	1.4105	0.079197	0.9208	0.15839	0.31981	FALSE	-0.96064
ATP6V1C1_7	ATP6V1C1	490.68	205.38	491.68	348.53	40984	22727	0.94477	0.17239	0.82761	0.34478	0.5295	FALSE	-0.49231
ATP6V1C1_8	ATP6V1C1	330.96	79.501	115.1	97.299	633.56	13927	2.0259	0.021386	0.97861	0.042771	0.1311	FALSE	-1.7558
ATP6V1C1_9	ATP6V1C1	580.42	580.8	500.62	540.71	3214.4	28009	0.23768	0.40606	0.59394	0.81213	0.89214	FALSE	-0.10206
ATP6V1E1_1	ATP6V1E1	285.68	64.042	71.517	67.779	27.934	11599	2.1061	0.017599	0.9824	0.035197	0.1151	FALSE	-2.0594
ATP6V1E1_10	ATP6V1E1	416.58	43.063	53.638	48.35	55.912	18540	2.8316	0.0023156	0.99768	0.0046312	0.027426	FALSE	-3.0809
ATP6V1E1_11	ATP6V1E1	260.98	90.542	60.342	75.442	456.02	10365	1.8932	0.029165	0.97083	0.058331	0.16319	FALSE	-1.777
ATP6V1E1_12	ATP6V1E1	462.69	59.625	140.8	100.21	3294.5	21126	2.5368	0.0055943	0.99441	0.011189	0.051643	FALSE	-2.1958
ATP6V1E1_13	ATP6V1E1	647.1	138.02	149.74	143.88	68.635	32067	2.8303	0.0023253	0.99767	0.0046507	0.027516	FALSE	-2.1614
ATP6V1E1_14	ATP6V1E1	514.55	332.36	490.56	411.46	12514	24111	0.66502	0.25302	0.74698	0.50603	0.67399	FALSE	-0.32188
ATP6V1E1_15	ATP6V1E1	1323	150.17	64.812	107.49	3642.8	78104	4.3878	5.7249e-06	0.99999	1.145e-05	0.00023107	FALSE	-3.6093
ATP6V1E1_2	ATP6V1E1	1445.7	178.88	169.85	174.36	40.718	87222	4.3181	7.8685e-06	0.99999	1.5737e-05	0.00030103	FALSE	-3.0443
ATP6V1E1_3	ATP6V1E1	322.73	323.52	328.53	326.03	12.533	13497	0.028387	0.50998	0.49002	0.98003	0.98708	TRUE	0.014623
ATP6V1E1_4	ATP6V1E1	36.225	0	15.644	7.8221	122.37	893.36	1.5092	0.065627	0.93437	0.13125	0.28098	FALSE	-2.0771
ATP6V1E1_5	ATP6V1E1	397.65	48.584	29.054	38.819	190.71	17498	2.8755	0.0020169	0.99798	0.0040339	0.02482	FALSE	-3.3236
ATP6V1E1_6	ATP6V1E1	240.4	4.4167	15.644	10.03	63.029	9359.2	2.8535	0.0021622	0.99784	0.0043243	0.026128	FALSE	-4.4519
ATP6V1E1_7	ATP6V1E1	102.91	50.792	23.466	37.129	373.35	3262.1	1.3272	0.092228	0.90777	0.18446	0.3529	FALSE	-1.4464
ATP6V1E1_8	ATP6V1E1	414.94	45.271	94.983	70.127	1235.6	18449	2.6163	0.0044443	0.99556	0.0088886	0.043731	FALSE	-2.5479
ATP6V1E1_9	ATP6V1E1	870.21	916.47	477.15	696.81	96499	46363	0.80541	0.21029	0.78971	0.42058	0.59861	FALSE	-0.3202
ATP6V1G1_1	ATP6V1G1	366.36	34.229	35.758	34.994	1.1688	15803	2.8179	0.0024167	0.99758	0.0048334	0.028355	FALSE	-3.3514
ATP6V1G1_10	ATP6V1G1	1244	1415.6	1516.4	1466	5082.8	72338	0.82533	0.79541	0.20459	0.40919	0.589	TRUE	0.2367
ATP6V1G1_11	ATP6V1G1	757.42	470.38	376.58	423.48	4399.1	39007	1.6915	0.045373	0.95463	0.090746	0.22092	FALSE	-0.83731
ATP6V1G1_12	ATP6V1G1	232.17	28.709	49.168	38.938	209.29	8962.5	2.208	0.013623	0.98638	0.027245	0.095963	FALSE	-2.5455
ATP6V1G1_13	ATP6V1G1	551.6	2.2084	13.409	7.8089	62.732	26289	3.8301	6.4039e-05	0.99994	0.00012808	0.0017808	FALSE	-5.9711
ATP6V1G1_14	ATP6V1G1	1025	2530.8	2316.5	2423.6	22962	56842	5.8663	1	2.2277e-09	4.4553e-09	2.0657e-07	TRUE	1.2407
ATP6V1G1_15	ATP6V1G1	508.79	486.94	470.45	478.69	136.05	23776	0.19591	0.42234	0.57766	0.84468	0.91154	FALSE	-0.087795
ATP6V1G1_2	ATP6V1G1	335.08	179.98	105.04	142.51	2808	14142	1.641	0.050396	0.9496	0.10079	0.23674	FALSE	-1.2276
ATP6V1G1_3	ATP6V1G1	1203.6	43.063	44.698	43.88	1.3368	69429	4.5326	2.9137e-06	1	5.8275e-06	0.00012813	FALSE	-4.7464
ATP6V1G1_4	ATP6V1G1	376.24	71.771	69.282	70.527	3.099	16334	2.4694	0.0067678	0.99323	0.013536	0.059172	FALSE	-2.3989
ATP6V1G1_5	ATP6V1G1	470.92	175.56	353.11	264.34	15762	21594	1.41	0.079271	0.92073	0.15854	0.31997	FALSE	-0.83071
ATP6V1G1_6	ATP6V1G1	90.562	0	21.232	10.616	225.39	2783.5	1.9992	0.022795	0.97721	0.045589	0.13734	FALSE	-2.9787
ATP6V1G1_7	ATP6V1G1	255.22	214.21	442.51	328.36	26060	10082	0.72844	0.76554	0.23446	0.46893	0.64373	TRUE	0.36229
ATP6V1G1_8	ATP6V1G1	820.82	4453.1	3987.1	4220.1	108620	43111	16.372	1	1.5223e-60	3.0446e-60	6.3286e-57	TRUE	2.3607
ATP6V1G1_9	ATP6V1G1	481.62	101.58	156.44	129.01	1504.7	22207	2.3921	0.0083761	0.99162	0.016752	0.068662	FALSE	-1.8922
ATP6V1H_1	ATP6V1H	593.59	135.81	132.98	134.39	4.0248	28802	2.7293	0.0031736	0.99683	0.0063472	0.034612	FALSE	-2.1347
ATP6V1H_10	ATP6V1H	312.85	241.81	195.55	218.68	1070	12985	0.83488	0.20189	0.79811	0.40378	0.58407	FALSE	-0.51464
ATP6V1H_11	ATP6V1H	110.32	20.979	101.69	61.334	3256.9	3556.2	0.91804	0.1793	0.8207	0.3586	0.54303	FALSE	-0.83664
ATP6V1H_12	ATP6V1H	773.07	181.08	148.62	164.85	526.96	40012	3.0551	0.0011249	0.99888	0.0022499	0.01609	FALSE	-2.2226
ATP6V1H_13	ATP6V1H	244.52	240.71	187.73	214.22	1403.4	9558.8	0.32007	0.37446	0.62554	0.74891	0.85429	FALSE	-0.19
ATP6V1H_14	ATP6V1H	597.71	183.29	236.9	210.1	1436.8	29051	2.2817	0.011254	0.98875	0.022509	0.08443	FALSE	-1.5039
ATP6V1H_15	ATP6V1H	466.8	60.73	60.342	60.536	0.075046	21360	2.8751	0.0020195	0.99798	0.004039	0.024827	FALSE	-2.9264
ATP6V1H_2	ATP6V1H	941.84	373.21	327.41	350.31	1048.8	51160	2.6164	0.0044428	0.99556	0.0088855	0.043731	FALSE	-1.4243
ATP6V1H_3	ATP6V1H	554.07	134.71	157.56	146.13	261.08	26436	2.5284	0.0057285	0.99427	0.011457	0.052579	FALSE	-1.9155
ATP6V1H_4	ATP6V1H	573.83	125.88	106.16	116.02	194.41	27614	2.7872	0.0026581	0.99734	0.0053162	0.030262	FALSE	-2.2964
ATP6V1H_5	ATP6V1H	214.88	77.292	46.933	62.113	460.85	8140.6	1.7877	0.036912	0.96309	0.073823	0.19235	FALSE	-1.7742
ATP6V1H_6	ATP6V1H	299.68	171.15	105.04	138.09	2185.1	12309	1.4801	0.069425	0.93058	0.13885	0.29203	FALSE	-1.1122
ATP6V1H_7	ATP6V1H	204.18	251.75	229.08	240.41	257.08	7639.8	0.41461	0.65745	0.34255	0.68511	0.81023	TRUE	0.23466
ATP6V1H_8	ATP6V1H	440.46	550.98	583.31	567.15	522.44	19871	0.89872	0.81543	0.18457	0.36913	0.55188	TRUE	0.36398
ATP6V1H_9	ATP6V1H	339.19	126.98	83.809	105.39	931.89	14359	1.9908	0.023252	0.97675	0.046505	0.13926	FALSE	-1.6769
ATRX_1	ATRX	146.55	87.23	86.044	86.637	0.70366	5059.8	0.90112	0.18376	0.81624	0.36752	0.5508	FALSE	-0.75155
ATRX_10	ATRX	151.48	100.48	64.812	82.646	636.1	5272.5	1.0112	0.15596	0.84404	0.31192	0.49703	FALSE	-0.8663
ATRX_11	ATRX	568.07	348.92	165.38	257.15	16843	27269	1.887	0.02958	0.97042	0.059161	0.16482	FALSE	-1.1404
ATRX_12	ATRX	985.48	745.32	800.09	772.71	1500.1	54127	0.91457	0.18021	0.81979	0.36042	0.54427	FALSE	-0.3505
ATRX_13	ATRX	386.95	314.69	183.26	248.98	8636.7	16914	1.0664	0.14312	0.85688	0.28625	0.47127	FALSE	-0.63406
ATRX_14	ATRX	323.55	96.063	159.8	127.93	2030.9	13540	1.7085	0.043771	0.95623	0.087543	0.21595	FALSE	-1.3319
ATRX_15	ATRX	810.94	469.27	419.04	444.16	1261.6	42466	1.7803	0.03751	0.96249	0.075019	0.19456	FALSE	-0.86705
ATRX_2	ATRX	181.12	146.86	105.04	125.95	874.25	6583.1	0.71115	0.2385	0.7615	0.47699	0.65021	FALSE	-0.52068
ATRX_3	ATRX	503.85	143.54	231.31	187.43	3851.7	23489	2.0752	0.018984	0.98102	0.037967	0.12126	FALSE	-1.4219
ATRX_4	ATRX	1007.7	765.19	807.92	786.55	912.58	55651	0.93748	0.17426	0.82574	0.34851	0.53363	FALSE	-0.35705
ATRX_5	ATRX	639.69	332.36	353.11	342.74	215.43	31611	1.6718	0.047284	0.95272	0.094569	0.22726	FALSE	-0.89834
ATRX_6	ATRX	153.13	61.834	83.809	72.821	241.45	5343.8	1.1748	0.12005	0.87995	0.24009	0.4205	FALSE	-1.0621
ATRX_7	ATRX	410.82	401.92	368.76	385.34	549.85	18222	0.19049	0.42446	0.57554	0.84893	0.91408	FALSE	-0.092148
ATRX_8	ATRX	403.41	236.29	286.07	261.18	1238.7	17814	1.0704	0.14222	0.85778	0.28443	0.46905	FALSE	-0.62526
ATRX_9	ATRX	482.45	459.34	303.95	381.64	12073	22254	0.67718	0.24914	0.75086	0.49829	0.66796	FALSE	-0.33736
B3GNT7_1	B3GNT7	256.04	302.54	300.59	301.57	1.9019	10122	0.45251	0.67276	0.32724	0.65448	0.78758	TRUE	0.23526
B3GNT7_10	B3GNT7	478.33	453.82	734.16	593.99	39297	22018	0.77946	0.78201	0.21799	0.43598	0.61388	TRUE	0.31185
B3GNT7_11	B3GNT7	387.77	782.86	933.07	857.97	11281	16959	3.6106	0.99985	0.00015296	0.00030592	0.0036097	TRUE	1.1437
B3GNT7_12	B3GNT7	195.12	237.4	430.22	333.81	18590	7221	1.6321	0.94811	0.051893	0.10379	0.24178	TRUE	0.7716
B3GNT7_13	B3GNT7	223.11	289.29	206.73	248.01	3408.6	8530	0.2696	0.60315	0.39685	0.7937	0.88164	TRUE	0.152
B3GNT7_14	B3GNT7	935.25	1121.8	959.89	1040.9	13115	50715	0.46896	0.68045	0.31955	0.63911	0.77735	TRUE	0.1542
B3GNT7_15	B3GNT7	994.53	1340.5	1087.3	1213.9	32053	54747	0.93744	0.82573	0.17427	0.34854	0.53363	TRUE	0.28727
B3GNT7_2	B3GNT7	889.15	821.51	1035.9	928.69	22977	47622	0.18119	0.57188	0.42812	0.85624	0.9176	TRUE	0.062702
B3GNT7_3	B3GNT7	664.39	1717	2423.7	2070.4	249750	33137	7.7236	1	5.6542e-15	1.1308e-14	1.4246e-12	TRUE	1.6383
B3GNT7_4	B3GNT7	329.31	366.59	349.76	358.17	141.54	13841	0.2453	0.59585	0.40415	0.80829	0.89059	TRUE	0.12084
B3GNT7_5	B3GNT7	586.18	696.73	912.96	804.85	23376	28355	1.2986	0.90293	0.097072	0.19414	0.36463	TRUE	0.4567
B3GNT7_6	B3GNT7	251.1	644.84	628.01	636.42	141.66	9879.9	3.8766	0.99995	5.3281e-05	0.00010656	0.0015189	TRUE	1.3382
B3GNT7_7	B3GNT7	684.98	883.34	594.48	738.91	41719	34419	0.29072	0.61433	0.38567	0.77135	0.86861	TRUE	0.1092
B3GNT7_8	B3GNT7	498.91	527.8	973.3	750.55	99236	23203	1.652	0.9507	0.049296	0.098593	0.23329	TRUE	0.58819
B3GNT7_9	B3GNT7	1506.6	1623.1	1860.6	1741.8	28183	91822	0.77628	0.78121	0.21879	0.43759	0.61535	TRUE	0.20918
B4GALT7_1	B4GALT7	555.72	589.63	826.91	708.27	28151	26534	0.93652	0.82544	0.17456	0.34912	0.53411	TRUE	0.34939
B4GALT7_10	B4GALT7	782.95	621.65	867.14	744.4	30133	40649	0.19128	0.42415	0.57585	0.8483	0.91373	FALSE	-0.072749
B4GALT7_11	B4GALT7	1667.2	737.59	898.43	818.01	12935	104160	2.6311	0.004256	0.99574	0.008512	0.042654	FALSE	-1.0263
B4GALT7_12	B4GALT7	587	389.77	443.63	416.7	1450.1	28405	1.0114	0.15592	0.84408	0.31185	0.49698	FALSE	-0.49336
B4GALT7_13	B4GALT7	710.5	987.13	1003.5	995.3	133.43	36022	1.5006	0.93326	0.066738	0.13348	0.28442	TRUE	0.48572
B4GALT7_14	B4GALT7	1103.2	1620.9	1555.5	1588.2	2141.3	62291	1.9433	0.97401	0.025992	0.051985	0.15003	TRUE	0.5253
B4GALT7_15	B4GALT7	372.95	647.05	848.14	747.6	20220	16157	2.9474	0.9984	0.0016048	0.0032095	0.021135	TRUE	1.0013
B4GALT7_2	B4GALT7	957.48	1025.8	1127.5	1076.6	5174.2	52220	0.52145	0.69897	0.30103	0.60207	0.75029	TRUE	0.16905
B4GALT7_3	B4GALT7	262.63	166.73	108.39	137.56	1701.7	10447	1.2481	0.10599	0.89401	0.21198	0.38664	FALSE	-0.92798
B4GALT7_4	B4GALT7	1807.9	1510.5	1859.4	1685	60874	115230	0.36225	0.35858	0.64142	0.71717	0.83321	FALSE	-0.10156
B4GALT7_5	B4GALT7	1200.4	1236.7	1346.5	1291.6	6033.4	69193	0.34689	0.63566	0.36434	0.72867	0.8418	TRUE	0.10562
B4GALT7_6	B4GALT7	285.68	670.23	834.73	752.48	13530	11599	4.3344	0.99999	7.336e-06	1.4672e-05	0.00028471	TRUE	1.3941
B4GALT7_7	B4GALT7	309.56	486.94	382.17	434.55	5488.8	12816	1.1042	0.86482	0.13518	0.27037	0.45445	TRUE	0.488
B4GALT7_8	B4GALT7	649.57	535.53	557.61	546.57	243.8	32220	0.57418	0.28292	0.71708	0.56585	0.72189	FALSE	-0.24868
B4GALT7_9	B4GALT7	535.96	848.01	1241.5	1044.7	77413	25365	3.1946	0.9993	0.00070039	0.0014008	0.011378	TRUE	0.96165
BAALC_1	BAALC	744.25	1254.3	1459.4	1356.9	21022	38164	3.1359	0.99914	0.00085679	0.0017136	0.013176	TRUE	0.86554
BAALC_10	BAALC	636.4	1171.5	792.27	981.9	71919	31409	1.9495	0.97438	0.025623	0.051245	0.14864	TRUE	0.62484
BAALC_11	BAALC	1532.1	1714.8	2052.8	1883.8	57111	93763	1.1483	0.87459	0.12541	0.25083	0.43229	TRUE	0.2979
BAALC_12	BAALC	349.9	372.11	722.99	547.55	61559	14924	1.6179	0.94705	0.052952	0.1059	0.24485	TRUE	0.64457
BAALC_13	BAALC	548.31	1456.4	981.12	1218.8	112950	26094	4.1505	0.99998	1.6596e-05	3.3192e-05	0.00056602	TRUE	1.1509
BAALC_14	BAALC	993.71	1405.6	1802.4	1604	78737	54691	2.6098	0.99547	0.0045301	0.0090603	0.044321	TRUE	0.69026
BAALC_15	BAALC	157.25	212	316.24	264.12	5432.6	5522.8	1.4381	0.92348	0.07652	0.15304	0.31209	TRUE	0.74446
BAALC_2	BAALC	683.33	1355.9	1171.1	1263.5	17083	34316	3.1319	0.99913	0.00086843	0.0017369	0.01329	TRUE	0.88581
BAALC_3	BAALC	739.31	988.24	1078.3	1033.3	4059.1	37849	1.5111	0.93461	0.065391	0.13078	0.28045	TRUE	0.48243
BAALC_4	BAALC	83.975	262.79	476.03	369.41	22736	2534.4	5.6698	1	7.5044e-09	1.5009e-08	6.2876e-07	TRUE	2.124
BAALC_5	BAALC	238.75	452.71	405.63	429.17	1108.2	9279.6	1.9767	0.9758	0.024196	0.048391	0.14289	TRUE	0.84337
BAALC_6	BAALC	980.54	1012.5	1489.6	1251	113780	53790	1.1664	0.87826	0.12174	0.24347	0.4247	TRUE	0.35117
BAALC_7	BAALC	557.37	1501.7	1646	1573.8	10415	26632	6.2287	1	2.3521e-10	4.7043e-10	2.5961e-08	TRUE	1.4959
BAALC_8	BAALC	1051.3	2093.5	1497.4	1795.4	177690	58667	3.0721	0.99894	0.0010626	0.0021253	0.015455	TRUE	0.77155
BAALC_9	BAALC	1291.7	2644.5	2443.9	2544.2	20128	75811	4.5487	1	2.6985e-06	5.3969e-06	0.00012059	TRUE	0.97734
BAI1_1	BAI1	774.71	1208	984.47	1096.2	24975	40118	1.6052	0.94577	0.054231	0.10846	0.24871	TRUE	0.50026
BAI1_10	BAI1	686.62	249.54	367.64	308.59	6973.4	34522	2.0367	0.020839	0.97916	0.041678	0.12855	FALSE	-1.1512
BAI1_11	BAI1	1710	1331.6	1480.6	1406.1	11098	107500	0.92669	0.17704	0.82296	0.35409	0.53882	FALSE	-0.28206
BAI1_12	BAI1	1914.1	2138.8	2583.5	2361.2	98903	123720	1.2709	0.89812	0.10188	0.20376	0.37694	TRUE	0.30266
BAI1_13	BAI1	232.99	393.09	455.92	424.5	1974	9002	2.0185	0.97808	0.021924	0.043848	0.13371	TRUE	0.86272
BAI1_14	BAI1	203.35	162.31	260.37	211.34	4807.1	7601.5	0.091615	0.53189	0.46811	0.93622	0.96328	TRUE	0.055317
BAI1_15	BAI1	294.74	94.959	74.869	84.914	201.8	12057	1.9692	0.024465	0.97553	0.048931	0.14396	FALSE	-1.7833
BAI1_2	BAI1	1203.6	1283.1	1251.5	1267.3	496.42	69429	0.24157	0.59544	0.40456	0.80912	0.89115	TRUE	0.074283
BAI1_3	BAI1	769.77	362.17	154.21	258.19	21624	39800	2.5682	0.0051117	0.99489	0.010223	0.048408	FALSE	-1.5723
BAI1_4	BAI1	879.27	622.75	966.59	794.67	59112	46965	0.39041	0.34812	0.65188	0.69624	0.81834	FALSE	-0.14577
BAI1_5	BAI1	597.71	550.98	682.76	616.87	8682.7	29051	0.11245	0.54466	0.45534	0.91068	0.94901	TRUE	0.045459
BAI1_6	BAI1	157.25	174.46	251.43	212.94	2961.9	5522.8	0.74944	0.76924	0.23076	0.46152	0.63737	TRUE	0.43504
BAI1_7	BAI1	238.75	64.042	41.346	52.694	257.57	9279.6	2.0486	0.020249	0.97975	0.040498	0.12615	FALSE	-2.1587
BAI1_8	BAI1	209.94	104.9	412.34	258.62	47260	7908.7	0.54738	0.70525	0.29475	0.58949	0.74167	TRUE	0.29957
BAI1_9	BAI1	166.3	536.63	378.82	457.72	12453	5920.7	3.7873	0.99992	7.7331e-05	0.00015466	0.0020854	TRUE	1.4551
BAMBI_1	BAMBI	341.66	144.65	443.63	294.14	44695	14489	0.39887	0.34499	0.65501	0.68999	0.81399	FALSE	-0.21541
BAMBI_10	BAMBI	409.17	283.77	263.72	273.75	201.11	18131	1.0099	0.15626	0.84374	0.31252	0.49748	FALSE	-0.57814
BAMBI_11	BAMBI	1598.8	1371.4	1858.3	1614.9	118550	98872	0.050971	0.52033	0.47967	0.95935	0.97684	TRUE	0.014381
BAMBI_12	BAMBI	492.33	744.21	739.75	741.98	9.96	22822	1.6526	0.95077	0.049235	0.09847	0.23323	TRUE	0.59079
BAMBI_13	BAMBI	661.1	685.69	663.76	674.73	240.43	32933	0.075101	0.52987	0.47013	0.94026	0.96592	TRUE	0.029395
BAMBI_14	BAMBI	892.44	659.19	539.73	599.46	7135.9	47842	1.3396	0.090186	0.90981	0.18037	0.34763	FALSE	-0.57331
BAMBI_15	BAMBI	753.31	1122.9	1186.7	1154.8	2034.2	38743	2.04	0.97932	0.020679	0.041357	0.12774	TRUE	0.61571
BAMBI_2	BAMBI	604.29	729.86	658.18	694.02	2569.2	29449	0.52285	0.6994	0.3006	0.60121	0.74983	TRUE	0.19942
BAMBI_3	BAMBI	330.14	145.75	259.25	202.5	6440.8	13884	1.0932	0.13716	0.86284	0.27431	0.45793	FALSE	-0.70241
BAMBI_4	BAMBI	1178.1	970.57	1632.6	1301.6	219140	67601	0.47483	0.68255	0.31745	0.63491	0.77496	TRUE	0.14366
BAMBI_5	BAMBI	1302.4	2117.8	1975.6	2046.7	10105	76594	2.6893	0.99642	0.0035799	0.0071597	0.037662	TRUE	0.6517
BAMBI_6	BAMBI	365.54	256.17	343.06	299.61	3774.8	15758	0.52881	0.29847	0.70153	0.59694	0.74682	FALSE	-0.28606
BAMBI_7	BAMBI	299.68	329.04	405.63	367.34	2933	12309	0.60987	0.72808	0.27192	0.54383	0.70491	TRUE	0.29282
BAMBI_8	BAMBI	1127.1	1518.2	1429.2	1473.7	3962.7	63974	1.3705	0.91474	0.085262	0.17052	0.33524	TRUE	0.38658
BAMBI_9	BAMBI	517.02	215.31	340.82	278.07	7876.1	24255	1.5378	0.062052	0.93795	0.1241	0.27126	FALSE	-0.8924
BAX_1	BAX	359.78	374.32	404.52	389.42	456.05	15450	0.23845	0.59346	0.40654	0.81307	0.89266	TRUE	0.11391
BAX_10	BAX	787.06	1312.9	1142	1227.4	14592	40915	2.1772	0.98526	0.014735	0.02947	0.10131	TRUE	0.64045
BAX_11	BAX	552.43	483.63	431.34	457.48	1367.3	26338	0.58574	0.27903	0.72097	0.55805	0.71627	FALSE	-0.27153
BAX_12	BAX	291.44	134.71	107.28	120.99	376.32	11890	1.5941	0.055453	0.94455	0.11091	0.25244	FALSE	-1.2614
BAX_13	BAX	284.86	461.55	308.42	384.98	11724	11557	0.93135	0.82345	0.17655	0.3531	0.53768	TRUE	0.43323
BAX_14	BAX	689.09	1039	1010.2	1024.6	416.32	34677	1.8017	0.9642	0.035799	0.071599	0.18804	TRUE	0.57161
BAX_15	BAX	2050.8	2273.5	2713.2	2493.3	96654	134810	1.2052	0.88594	0.11406	0.22812	0.40679	TRUE	0.28176
BAX_2	BAX	382.83	382.04	528.55	455.3	10732	16691	0.56095	0.71215	0.28785	0.57571	0.73029	TRUE	0.24952
BAX_3	BAX	546.66	887.76	874.96	881.36	81.852	25997	2.0758	0.98104	0.018962	0.037923	0.12125	TRUE	0.68808
BAX_4	BAX	305.44	715.51	493.91	604.71	24552	12604	2.6657	0.99615	0.0038544	0.0077087	0.039696	TRUE	0.98302
BAX_5	BAX	323.55	464.86	369.88	417.37	4510.8	13540	0.80623	0.78937	0.21063	0.42125	0.59921	TRUE	0.36632
BAX_6	BAX	1010.2	1273.1	890.61	1081.9	73156	55821	0.30342	0.61921	0.38079	0.76158	0.86217	TRUE	0.098816
BAX_7	BAX	267.57	440.57	327.41	383.99	6401.9	10692	1.1259	0.86927	0.13073	0.26146	0.44433	TRUE	0.51953
BAX_8	BAX	568.89	652.57	492.79	572.68	12764	27318	0.022928	0.509	0.491	0.98199	0.98841	TRUE	0.0095618
BAX_9	BAX	395.18	599.57	883.9	741.73	40423	17363	2.63	0.99573	0.0042744	0.0085488	0.0427	TRUE	0.9067
BCL9L_1	BCL9L	192.65	77.292	32.406	54.849	1007.4	7107.6	1.7464	0.040373	0.95963	0.080745	0.20384	FALSE	-1.7938
BCL9L_10	BCL9L	235.46	68.459	65.929	67.194	3.1989	9120.7	1.8463	0.032423	0.96758	0.064847	0.17532	FALSE	-1.7939
BCL9L_11	BCL9L	894.09	738.69	1015.8	877.23	38383	47952	0.077037	0.4693	0.5307	0.93859	0.9645	FALSE	-0.027439
BCL9L_12	BCL9L	354.01	689.01	543.08	616.04	10647	15143	2.1293	0.98335	0.016647	0.033293	0.11091	TRUE	0.7975
BCL9L_13	BCL9L	708.85	1174.8	750.93	962.88	89853	35919	1.3404	0.90993	0.090067	0.18013	0.3474	TRUE	0.44134
BCL9L_14	BCL9L	779.65	928.61	1038.1	983.36	5994.9	40437	1.013	0.84447	0.15553	0.31107	0.4961	TRUE	0.33451
BCL9L_15	BCL9L	829.87	933.03	793.39	863.21	9749.6	43703	0.15945	0.56333	0.43667	0.87334	0.92919	TRUE	0.05675
BCL9L_2	BCL9L	60.1	51.896	36.876	44.386	112.81	1673.5	0.52188	0.30088	0.69912	0.60175	0.75021	FALSE	-0.42892
BCL9L_3	BCL9L	298.85	865.67	994.53	930.1	8301.9	12267	5.6994	1	6.0326e-09	1.2065e-08	5.1137e-07	TRUE	1.6347
BCL9L_4	BCL9L	168.77	336.77	295.01	315.89	872.24	6030.1	1.8945	0.97048	0.029518	0.059036	0.16461	TRUE	0.90037
BCL9L_5	BCL9L	295.56	533.32	567.66	550.49	589.87	12099	2.3176	0.98973	0.010272	0.020544	0.078815	TRUE	0.89501
BCL9L_6	BCL9L	248.63	477	559.84	518.42	3431.1	9759.2	2.731	0.99682	0.0031761	0.0063523	0.034612	TRUE	1.0571
BCL9L_7	BCL9L	353.19	430.63	604.54	517.58	15123	15099	1.3379	0.90934	0.090655	0.18131	0.34891	TRUE	0.55005
BCL9L_8	BCL9L	484.09	1586.7	1178.9	1382.8	83147	22348	6.0117	1	9.1851e-10	1.837e-09	9.0228e-08	TRUE	1.5123
BCL9L_9	BCL9L	225.58	157.9	156.44	157.17	1.0574	8647.6	0.75525	0.22505	0.77495	0.4501	0.62652	FALSE	-0.51855
BCS1L_1	BCS1L	263.45	134.71	90.513	112.61	976.65	10487	1.5089	0.065668	0.93433	0.13134	0.28106	FALSE	-1.2189
BCS1L_10	BCS1L	375.42	401.92	394.46	398.19	27.829	16290	0.17841	0.5701	0.4299	0.85981	0.91955	TRUE	0.084734
BCS1L_11	BCS1L	46.104	25.396	36.876	31.136	65.893	1204.6	0.62634	0.26555	0.73445	0.53109	0.69455	FALSE	-0.55167
BCS1L_12	BCS1L	530.2	1264.3	1480.6	1372.5	23401	25026	5.3241	1	5.0752e-08	1.015e-07	3.5166e-06	TRUE	1.3705
BCS1L_13	BCS1L	389.41	224.15	268.19	246.17	969.76	17048	1.1028	0.13506	0.86494	0.27013	0.45441	FALSE	-0.65952
BCS1L_14	BCS1L	978.89	612.82	587.78	600.3	313.48	53677	1.6342	0.051109	0.94889	0.10222	0.23901	FALSE	-0.70454
BCS1L_15	BCS1L	1367.5	542.15	582.19	562.17	801.63	81386	2.823	0.002379	0.99762	0.0047581	0.027992	FALSE	-1.2809
BCS1L_2	BCS1L	307.09	141.33	253.66	197.5	6308.6	12689	0.98373	0.16262	0.83738	0.32525	0.50948	FALSE	-0.63421
BCS1L_3	BCS1L	768.13	535.53	381.05	458.29	11931	39694	1.5556	0.0599	0.9401	0.1198	0.26539	FALSE	-0.74382
BCS1L_4	BCS1L	834.81	422.9	476.03	449.47	1411.6	44027	1.837	0.033109	0.96689	0.066217	0.17774	FALSE	-0.89176
BCS1L_5	BCS1L	360.6	132.5	129.62	131.06	4.1386	15494	1.8697	0.030762	0.96924	0.061525	0.16962	FALSE	-1.4532
BCS1L_6	BCS1L	396.82	325.73	327.41	326.57	1.4124	17453	0.53449	0.2965	0.7035	0.59301	0.74438	FALSE	-0.28032
BCS1L_7	BCS1L	566.42	232.98	273.77	253.38	832.07	27171	1.9035	0.028488	0.97151	0.056976	0.16015	FALSE	-1.1574
BCS1L_8	BCS1L	447.05	144.65	169.85	157.25	317.65	20241	2.0536	0.020007	0.97999	0.040015	0.12514	FALSE	-1.5014
BCS1L_9	BCS1L	1313.1	1178.2	1193.4	1185.8	116.74	77379	0.45781	0.32354	0.67646	0.64709	0.78332	FALSE	-0.14705
BECN1_1	BECN1	104.56	54.105	48.05	51.077	18.327	3327.1	1.0489	0.14712	0.85288	0.29424	0.47864	FALSE	-1.0193
BECN1_10	BECN1	456.92	318	278.24	298.12	790.34	20799	1.1042	0.13476	0.86524	0.26952	0.45401	FALSE	-0.61437
BECN1_11	BECN1	559.84	387.57	507.32	447.44	7170.8	26778	0.68757	0.24586	0.75414	0.49173	0.66264	FALSE	-0.32265
BECN1_12	BECN1	308.73	231.88	276.01	253.94	973.86	12773	0.4909	0.31175	0.68825	0.6235	0.76639	FALSE	-0.28085
BECN1_13	BECN1	776.36	545.46	449.21	497.34	4631.9	40224	1.3915	0.08203	0.91797	0.16406	0.32692	FALSE	-0.64146
BECN1_14	BECN1	690.74	790.59	822.44	806.52	507.3	34780	0.62081	0.73261	0.26739	0.53478	0.69768	TRUE	0.22326
BECN1_15	BECN1	228.87	55.209	172.09	113.65	6830.3	8804.7	1.2639	0.10312	0.89688	0.20625	0.37964	FALSE	-1.0036
BECN1_2	BECN1	111.14	106	182.14	144.07	2898.9	3589.2	0.54963	0.69915	0.30085	0.6017	0.75021	TRUE	0.37142
BECN1_3	BECN1	116.08	68.459	48.05	58.255	208.26	3788.3	1.043	0.14848	0.85152	0.29696	0.48156	FALSE	-0.98254
BECN1_4	BECN1	327.67	383.15	223.49	303.32	12746	13755	0.21151	0.41624	0.58376	0.83249	0.90513	FALSE	-0.11105
BECN1_5	BECN1	356.48	138.02	141.92	139.97	7.5819	15274	1.7743	0.038011	0.96199	0.076022	0.1959	FALSE	-1.3425
BECN1_6	BECN1	767.3	591.84	687.23	639.53	4549.9	39641	0.64187	0.26048	0.73952	0.52096	0.6864	FALSE	-0.2624
BECN1_7	BECN1	125.14	167.83	318.47	243.15	11346	4158.7	1.83	0.96547	0.034528	0.069055	0.18306	TRUE	0.95277
BECN1_8	BECN1	1028.3	1040.1	1075	1057.6	607.35	57070	0.12254	0.54876	0.45124	0.90248	0.94396	TRUE	0.040458
BECN1_9	BECN1	792.83	945.17	1231.4	1088.3	40971	41289	1.4541	0.92704	0.072957	0.14591	0.3019	TRUE	0.45651
BECN2_1	BECN2	390.24	509.02	529.67	519.35	213.13	17093	0.98752	0.83808	0.16192	0.32385	0.50785	TRUE	0.41143
BECN2_10	BECN2	131.73	1275.3	1658.3	1466.8	73334	4432.3	20.054	1	9.601e-90	1.9202e-89	2.3949e-85	TRUE	3.4671
BECN2_11	BECN2	496.44	554.3	616.83	585.56	1955.4	23060	0.58689	0.72121	0.27879	0.55758	0.7159	TRUE	0.23776
BECN2_12	BECN2	474.21	809.36	722.99	766.17	3730	21782	1.9782	0.97603	0.023968	0.047937	0.14204	TRUE	0.69098
BECN2_13	BECN2	875.15	610.61	533.02	571.82	3009.8	46691	1.404	0.080163	0.91984	0.16033	0.3222	FALSE	-0.61311
BECN2_14	BECN2	401.76	602.88	544.2	573.54	1721.8	17723	1.2903	0.9014	0.098602	0.1972	0.36841	TRUE	0.51247
BECN2_15	BECN2	740.96	742.01	573.25	657.63	14239	37954	0.42786	0.33438	0.66562	0.66875	0.79765	FALSE	-0.17187
BECN2_2	BECN2	1403.7	2865.3	2832.7	2849	531.47	84079	4.9845	1	3.1057e-07	6.2115e-07	1.8533e-05	TRUE	1.0207
BECN2_3	BECN2	566.42	940.76	847.03	893.89	4392.8	27171	1.9866	0.97651	0.023488	0.046976	0.14027	TRUE	0.65729
BECN2_4	BECN2	530.2	363.27	348.64	355.96	107.01	25026	1.103	0.13501	0.86499	0.27003	0.45438	FALSE	-0.57349
BECN2_5	BECN2	662.75	613.92	1081.7	847.81	109400	33035	1.0182	0.84568	0.15432	0.30863	0.49369	TRUE	0.3548
BECN2_6	BECN2	1653.2	1922.4	1970.1	1946.2	1137.3	103070	0.9128	0.81932	0.18068	0.36135	0.54528	TRUE	0.23531
BECN2_7	BECN2	316.14	696.73	778.86	737.8	3372.4	13156	3.6762	0.99988	0.0001187	0.0002374	0.0029638	TRUE	1.22
BECN2_8	BECN2	207.47	743.11	535.26	639.18	21601	7793.2	4.8903	1	5.0808e-07	1.0162e-06	2.8164e-05	TRUE	1.6187
BECN2_9	BECN2	754.13	2412.6	2629.4	2521	23487	38796	8.9703	1	1.478e-19	2.9561e-19	5.5861e-17	TRUE	1.7398
BEX1_1	BEX1	478.33	493.57	489.44	491.5	8.5032	22018	0.088786	0.53508	0.46492	0.92984	0.96009	TRUE	0.039118
BEX1_10	BEX1	1176.5	1632	1718.6	1675.3	3755.4	67483	1.9202	0.97258	0.027415	0.05483	0.15606	TRUE	0.50958
BEX1_11	BEX1	905.62	94.959	132.98	113.97	722.66	48722	3.6202	0.00014718	0.99985	0.00029437	0.0035132	FALSE	-2.9793
BEX1_12	BEX1	316.97	195.44	376.58	286.01	16406	13198	0.27404	0.39203	0.60797	0.78405	0.87702	FALSE	-0.14777
BEX1_13	BEX1	585.36	322.42	300.59	311.51	238.18	28306	1.63	0.051555	0.94845	0.10311	0.24046	FALSE	-0.90789
BEX1_14	BEX1	349.9	335.67	746.46	541.06	84373	14924	1.5648	0.94106	0.058937	0.11787	0.26294	TRUE	0.62741
BEX1_15	BEX1	462.69	860.15	888.37	874.26	398.16	21126	2.8317	0.99768	0.002317	0.004634	0.02743	TRUE	0.91656
BEX1_2	BEX1	700.62	368.79	579.96	474.38	22295	35400	1.2029	0.11451	0.88549	0.22901	0.40809	FALSE	-0.56162
BEX1_3	BEX1	430.58	714.4	677.17	695.79	692.95	19318	1.9081	0.97178	0.028215	0.056431	0.15923	TRUE	0.69109
BEX1_4	BEX1	518.67	891.07	815.74	853.4	2837.5	24351	2.1451	0.98402	0.015982	0.031963	0.10762	TRUE	0.71732
BEX1_5	BEX1	447.87	372.11	398.93	385.52	359.71	20288	0.43929	0.33023	0.66977	0.66045	0.79211	FALSE	-0.21576
BEX1_6	BEX1	1103.2	513.44	573.25	543.35	1788.6	62291	2.2433	0.012438	0.98756	0.024875	0.09007	FALSE	-1.0204
BEX1_7	BEX1	168.77	181.08	155.33	168.21	331.77	6030.1	0.026363	0.48948	0.51052	0.97897	0.98647	FALSE	-0.0048422
BEX1_8	BEX1	162.19	87.23	165.38	126.31	3053.9	5739.2	0.50526	0.30669	0.69331	0.61338	0.75886	FALSE	-0.35823
BEX1_9	BEX1	82.329	72.876	37.993	55.434	608.39	2472.9	0.64944	0.25803	0.74197	0.51606	0.68246	FALSE	-0.56224
BNIP5_1	BNIP5	123.49	183.29	268.19	225.74	3603.5	4090.9	1.5986	0.94354	0.056464	0.11293	0.25552	TRUE	0.86498
BNIP5_10	BNIP5	806.82	1479.6	1133.1	1306.3	60032	42198	2.4317	0.99249	0.0075143	0.015029	0.063431	TRUE	0.69453
BNIP5_11	BNIP5	430.58	654.78	843.67	749.22	17841	19318	2.2926	0.98905	0.010946	0.021893	0.082617	TRUE	0.7977
BNIP5_12	BNIP5	672.63	515.65	318.47	417.06	19439	33649	1.394	0.081666	0.91833	0.16333	0.32578	FALSE	-0.68823
BNIP5_13	BNIP5	782.95	425.11	615.71	520.41	18165	40649	1.3024	0.096386	0.90361	0.19277	0.36297	FALSE	-0.58833
BNIP5_14	BNIP5	210.76	69.563	155.33	112.44	3677.6	7947.3	1.1399	0.12716	0.87284	0.25431	0.43617	FALSE	-0.90046
BNIP5_15	BNIP5	815.88	1763.4	1891.8	1827.6	8252.6	42788	4.891	1	5.0152e-07	1.003e-06	2.7862e-05	TRUE	1.1626
BNIP5_2	BNIP5	566.42	613.92	995.65	804.78	72857	27171	1.4461	0.9259	0.074103	0.14821	0.30522	TRUE	0.50597
BNIP5_3	BNIP5	785.42	535.53	680.53	608.03	10513	40809	0.87827	0.1899	0.8101	0.3798	0.5609	FALSE	-0.36879
BNIP5_4	BNIP5	325.2	113.73	301.71	207.72	17668	13626	1.0158	0.15485	0.84515	0.30971	0.4947	FALSE	-0.64418
BNIP5_5	BNIP5	279.09	271.63	435.81	353.72	13477	11267	0.70301	0.75794	0.24206	0.48412	0.65566	TRUE	0.34075
BNIP5_6	BNIP5	438.81	332.36	412.34	372.35	3198.5	19779	0.47433	0.31763	0.68237	0.63527	0.77502	FALSE	-0.23637
BNIP5_7	BNIP5	626.52	659.19	527.44	593.31	8679.9	30803	0.18947	0.42486	0.57514	0.84972	0.91421	FALSE	-0.07844
BNIP5_8	BNIP5	1042.3	1389.1	1147.6	1268.3	29145	58038	0.93833	0.82596	0.17404	0.34808	0.53332	TRUE	0.28295
BNIP5_9	BNIP5	354.84	269.42	432.45	350.94	13290	15187	0.034223	0.48635	0.51365	0.9727	0.98388	FALSE	-0.015904
BPTF_1	BPTF	127.61	124.77	29.054	76.913	4581	4260.9	0.84734	0.1984	0.8016	0.39681	0.57676	FALSE	-0.72307
BPTF_10	BPTF	129.26	37.542	100.57	69.056	1986.3	4329.3	0.99727	0.15932	0.84068	0.31863	0.50343	FALSE	-0.89477
BPTF_11	BPTF	815.05	221.94	277.13	249.53	1522.9	42734	2.7399	0.0030727	0.99693	0.0061454	0.033809	FALSE	-1.7037
BPTF_12	BPTF	228.87	54.105	192.2	123.15	9535.3	8804.7	1.1577	0.12349	0.87651	0.24697	0.42799	FALSE	-0.88872
BPTF_13	BPTF	564.78	73.98	131.86	102.92	1675	27073	2.8477	0.002202	0.9978	0.004404	0.026445	FALSE	-2.4448
BPTF_14	BPTF	787.89	429.52	251.43	340.48	15859	40969	2.2119	0.013488	0.98651	0.026976	0.095311	FALSE	-1.208
BPTF_15	BPTF	489.03	184.4	122.92	153.66	1889.8	22632	2.2467	0.012329	0.98767	0.024658	0.089609	FALSE	-1.6638
BPTF_2	BPTF	119.38	46.375	58.107	52.241	68.82	3922.3	1.1908	0.11686	0.88314	0.23372	0.41387	FALSE	-1.1769
BPTF_3	BPTF	974.77	396.4	636.95	516.67	28931	53396	1.9827	0.023702	0.9763	0.047404	0.141	FALSE	-0.91451
BPTF_4	BPTF	220.64	58.521	32.406	45.464	341	8412.8	2.0504	0.020163	0.97984	0.040326	0.12577	FALSE	-2.2541
BPTF_5	BPTF	817.52	303.65	329.65	316.65	337.98	42896	2.4202	0.0077556	0.99224	0.015511	0.064875	FALSE	-1.3656
BPTF_6	BPTF	688.27	437.25	512.91	475.08	2861.9	34625	1.1461	0.12587	0.87413	0.25174	0.43372	FALSE	-0.53386
BPTF_7	BPTF	517.02	477	255.9	366.45	24444	24255	0.96833	0.16644	0.83356	0.33288	0.51639	FALSE	-0.49547
BPTF_8	BPTF	1501.7	892.17	540.85	716.51	61716	91447	2.5965	0.0047096	0.99529	0.0094192	0.045657	FALSE	-1.0665
BPTF_9	BPTF	521.14	215.31	198.91	207.11	134.62	24496	2.0145	0.021979	0.97802	0.043958	0.13389	FALSE	-1.3271
BRD2_1	BRD2	1383.9	240.71	254.78	247.74	98.955	82608	3.9578	3.7826e-05	0.99996	7.5651e-05	0.0011478	FALSE	-2.4771
BRD2_10	BRD2	274.15	280.46	279.36	279.91	0.60321	11020	0.054838	0.5197	0.4803	0.9606	0.97752	TRUE	0.029872
BRD2_11	BRD2	1208.6	473.69	642.53	558.11	14254	69784	2.4625	0.0068989	0.9931	0.013798	0.059865	FALSE	-1.1133
BRD2_12	BRD2	1318.1	255.06	479.39	367.23	25160	77741	3.4112	0.00032335	0.99968	0.00064669	0.0064783	FALSE	-1.8409
BRD2_13	BRD2	1141.9	1406.7	1013.5	1210.1	77301	65023	0.26755	0.60547	0.39453	0.78905	0.87969	TRUE	0.083646
BRD2_14	BRD2	1020.9	739.8	663.76	701.78	2890.5	56558	1.3418	0.08983	0.91017	0.17966	0.34691	FALSE	-0.54007
BRD2_15	BRD2	351.54	223.04	160.91	191.98	1930.1	15012	1.3133	0.094537	0.90546	0.18907	0.35838	FALSE	-0.86937
BRD2_2	BRD2	734.37	691.21	703.99	697.6	81.65	37535	0.1899	0.42469	0.57531	0.84939	0.91421	FALSE	-0.074002
BRD2_3	BRD2	588.65	342.29	320.71	331.5	232.99	28504	1.525	0.063636	0.93636	0.12727	0.27567	FALSE	-0.8265
BRD2_4	BRD2	1297.5	999.28	957.65	978.47	866.33	76233	1.1555	0.12394	0.87606	0.24789	0.42916	FALSE	-0.40678
BRD2_5	BRD2	389.41	316.9	136.33	226.61	16303	17048	1.2539	0.10495	0.89505	0.20989	0.3842	FALSE	-0.77842
BRD2_6	BRD2	1841.7	290.4	356.47	323.43	2182.5	117910	4.4233	4.861e-06	1	9.7221e-06	0.00020277	FALSE	-2.5058
BRD2_7	BRD2	275.8	276.04	419.04	347.54	10224	11102	0.68089	0.75093	0.24907	0.49815	0.66786	TRUE	0.33249
BRD2_8	BRD2	795.3	374.32	511.79	443.05	9449.8	41449	1.7307	0.041756	0.95824	0.083512	0.20858	FALSE	-0.84257
BRD2_9	BRD2	156.42	179.98	164.26	172.12	123.49	5486.9	0.21193	0.57657	0.42343	0.84686	0.91282	TRUE	0.13713
BRD4_1	BRD4	1411.9	555.4	391.11	473.25	13496	84693	3.2258	0.00062818	0.99937	0.0012564	0.010453	FALSE	-1.575
BRD4_10	BRD4	844.69	1299.6	1102.9	1201.3	19344	44677	1.687	0.95419	0.045805	0.09161	0.22218	TRUE	0.50755
BRD4_11	BRD4	340.84	98.272	112.86	105.57	106.44	14445	1.997	0.02291	0.97709	0.04582	0.13781	FALSE	-1.6816
BRD4_12	BRD4	799.41	781.76	514.03	647.89	35840	41716	0.74197	0.22905	0.77095	0.4581	0.63412	FALSE	-0.30277
BRD4_13	BRD4	486.56	590.73	492.79	541.76	4796	22490	0.36809	0.64339	0.35661	0.71323	0.83049	TRUE	0.15474
BRD4_14	BRD4	415.76	851.32	1199	1025.2	60449	18495	4.4811	1	3.7166e-06	7.4331e-06	0.00015847	TRUE	1.3
BRD4_15	BRD4	746.72	1062.2	1438.2	1250.2	70665	38322	2.5718	0.99494	0.0050583	0.010117	0.048048	TRUE	0.74272
BRD4_2	BRD4	1247.3	1012.5	1181.1	1096.8	14215	72576	0.55845	0.28827	0.71173	0.57654	0.7309	FALSE	-0.18528
BRD4_3	BRD4	1271.2	1581.2	1711.9	1646.6	8548.1	74310	1.3771	0.91576	0.084239	0.16848	0.33274	TRUE	0.37305
BRD4_4	BRD4	2467.4	1815.3	1933.2	1874.2	6952.8	169740	1.4398	0.074969	0.92503	0.14994	0.30792	FALSE	-0.39651
BRD4_5	BRD4	678.39	71.771	90.513	81.142	175.63	34008	3.3001	0.00048331	0.99952	0.00096663	0.0086726	FALSE	-3.048
BRD4_6	BRD4	615	1601.1	1349.9	1475.5	31545	30100	4.9597	1	3.5311e-07	7.0621e-07	2.0483e-05	TRUE	1.2612
BRD4_7	BRD4	781.3	1046.8	1050.4	1048.6	6.6376	40543	1.3274	0.90781	0.092189	0.18438	0.3529	TRUE	0.42402
BRD4_8	BRD4	548.31	1002.6	1118.6	1060.6	6725.1	26094	3.1712	0.99924	0.00075927	0.0015185	0.012071	TRUE	0.95052
BRD4_9	BRD4	519.49	823.71	851.5	837.61	385.89	24399	2.0365	0.97914	0.020858	0.041716	0.12859	TRUE	0.68811
BRF1_1	BRF1	1007.7	142.44	250.31	196.37	5818	55651	3.4484	0.00028199	0.99972	0.00056398	0.0058712	FALSE	-2.3535
BRF1_10	BRF1	1407.8	299.23	227.96	263.6	2539.8	84386	3.9426	4.0296e-05	0.99996	8.0592e-05	0.001211	FALSE	-2.4126
BRF1_11	BRF1	114.44	34.229	41.346	37.788	25.32	3721.7	1.4293	0.076462	0.92354	0.15292	0.312	FALSE	-1.5734
BRF1_12	BRF1	515.38	400.82	403.4	402.11	3.3367	24159	0.7299	0.23273	0.76727	0.46545	0.64093	FALSE	-0.35726
BRF1_13	BRF1	996.18	279.36	222.37	250.86	1623.6	54860	3.1863	0.00072056	0.99928	0.0014411	0.011599	FALSE	-1.9852
BRF1_14	BRF1	427.29	436.15	445.86	441.01	47.169	19134	0.099181	0.53904	0.46096	0.92192	0.95476	TRUE	0.04549
BRF1_15	BRF1	305.44	143.54	153.09	148.32	45.579	12604	1.4199	0.077822	0.92218	0.15564	0.3159	FALSE	-1.0372
BRF1_2	BRF1	618.29	143.54	106.16	124.85	698.83	30300	2.8623	0.0021026	0.9979	0.0042052	0.025559	FALSE	-2.2989
BRF1_3	BRF1	1067	391.98	364.29	378.14	383.48	59755	2.8188	0.0024102	0.99759	0.0048204	0.028292	FALSE	-1.4941
BRF1_4	BRF1	288.97	139.13	42.463	90.795	4671.9	11765	1.8793	0.0301	0.9699	0.060199	0.16676	FALSE	-1.6594
BRF1_5	BRF1	209.12	368.79	241.37	305.08	8118.7	7870.2	1.0818	0.85902	0.14098	0.28196	0.46658	TRUE	0.54274
BRF1_6	BRF1	1210.2	128.08	183.26	155.67	1522.3	69902	4.006	3.0872e-05	0.99997	6.1745e-05	0.0009626	FALSE	-2.9506
BRF1_7	BRF1	528.55	77.292	55.872	66.582	229.4	24930	3.009	0.0013104	0.99869	0.0026208	0.018029	FALSE	-2.97
BRF1_8	BRF1	260.16	407.44	502.85	455.15	4551.6	10325	1.919	0.97236	0.027639	0.055277	0.15694	TRUE	0.80457
BRF1_9	BRF1	616.64	1081	802.33	941.66	38826	30200	1.8703	0.96927	0.03073	0.061461	0.16955	TRUE	0.60996
BRPF1_1	BRPF1	1197.1	387.57	619.07	503.32	26796	68956	2.6421	0.0041199	0.99588	0.0082397	0.041724	FALSE	-1.2483
BRPF1_10	BRPF1	446.22	287.09	277.13	282.11	49.584	20195	1.1585	0.12333	0.87667	0.24667	0.42776	FALSE	-0.65965
BRPF1_11	BRPF1	546.66	849.11	1173.3	1011.2	52556	25997	2.8812	0.99802	0.0019814	0.0039629	0.024511	TRUE	0.88616
BRPF1_12	BRPF1	778.83	759.67	832.5	796.09	2651.9	40383	0.08587	0.53419	0.46581	0.93162	0.96098	TRUE	0.031576
BRPF1_13	BRPF1	183.59	186.61	168.73	177.67	159.68	6694.8	0.089117	0.46449	0.53551	0.92899	0.95958	FALSE	-0.04705
BRPF1_14	BRPF1	474.21	480.32	630.24	555.28	11239	21782	0.54926	0.7084	0.2916	0.58321	0.73614	TRUE	0.22723
BRPF1_15	BRPF1	507.15	365.48	366.52	366	0.54196	23680	0.91875	0.17911	0.82089	0.35823	0.54285	FALSE	-0.46945
BRPF1_2	BRPF1	316.14	113.73	126.27	120	78.646	13156	1.7412	0.040823	0.95918	0.081645	0.20542	FALSE	-1.3901
BRPF1_3	BRPF1	687.45	150.17	242.49	196.33	4261.4	34574	2.6503	0.0040212	0.99598	0.0080425	0.041092	FALSE	-1.8028
BRPF1_4	BRPF1	539.25	850.22	666	758.11	16968	25559	1.3689	0.91446	0.085542	0.17108	0.33608	TRUE	0.49067
BRPF1_5	BRPF1	760.72	322.42	299.48	310.95	263.19	39218	2.2732	0.011508	0.98849	0.023016	0.085741	FALSE	-1.288
BRPF1_6	BRPF1	609.23	422.9	425.75	424.32	4.0578	29749	1.0729	0.14167	0.85833	0.28334	0.46774	FALSE	-0.5208
BRPF1_7	BRPF1	801.06	333.46	411.22	372.34	3023.3	41823	2.0973	0.017981	0.98202	0.035963	0.11683	FALSE	-1.1032
BRPF1_8	BRPF1	793.65	817.09	924.13	870.61	5728.8	41342	0.37851	0.64746	0.35254	0.70509	0.82478	TRUE	0.13336
BRPF1_9	BRPF1	723.67	951.8	1109.6	1030.7	12455	36855	1.5994	0.94513	0.054874	0.10975	0.25087	TRUE	0.50965
BZW2_1	BZW2	635.58	448.3	438.04	443.17	52.586	31358	1.0872	0.13847	0.86153	0.27695	0.46116	FALSE	-0.51923
BZW2_10	BZW2	579.59	559.82	554.25	557.04	15.47	27959	0.13528	0.44619	0.55381	0.89239	0.93899	FALSE	-0.057173
BZW2_11	BZW2	405.88	294.81	163.15	228.98	8668.1	17950	1.3271	0.092242	0.90776	0.18448	0.3529	FALSE	-0.82309
BZW2_12	BZW2	728.61	305.86	468.21	387.03	13179	37169	1.7726	0.038144	0.96186	0.076288	0.19622	FALSE	-0.91094
BZW2_13	BZW2	647.1	690.11	557.61	623.86	8778.5	32067	0.13002	0.44827	0.55173	0.89655	0.94146	FALSE	-0.052696
BZW2_14	BZW2	344.13	333.46	126.27	229.87	21464	14619	0.95228	0.17048	0.82952	0.34096	0.52518	FALSE	-0.5801
BZW2_15	BZW2	771.42	1318.4	978.89	1148.6	57630	39906	1.8883	0.97051	0.029495	0.058989	0.16457	TRUE	0.57372
BZW2_2	BZW2	583.71	460.44	431.34	445.89	423.58	28207	0.82134	0.20573	0.79427	0.41145	0.59066	FALSE	-0.38781
BZW2_3	BZW2	41.164	43.063	64.812	53.937	236.51	1046.7	0.3948	0.61431	0.38569	0.77138	0.86861	TRUE	0.38176
BZW2_4	BZW2	821.64	649.26	700.64	674.95	1320.2	43165	0.70616	0.24004	0.75996	0.48009	0.65197	FALSE	-0.28335
BZW2_5	BZW2	599.35	695.63	685	690.31	56.546	29150	0.53276	0.70283	0.29717	0.59433	0.74509	TRUE	0.20353
BZW2_6	BZW2	863.63	575.28	562.08	568.68	87.103	45927	1.3765	0.084336	0.91566	0.16867	0.33286	FALSE	-0.60194
BZW2_7	BZW2	298.85	133.61	63.695	98.65	2443.7	12267	1.8527	0.031961	0.96804	0.063923	0.17384	FALSE	-1.5893
BZW2_8	BZW2	307.91	115.94	90.513	103.23	323.22	12731	1.8556	0.031758	0.96824	0.063516	0.17308	FALSE	-1.5675
BZW2_9	BZW2	1389.7	1396.8	1079.5	1238.1	50348	83036	0.52607	0.29942	0.70058	0.59884	0.74807	FALSE	-0.16651
C11orf74_1	C11orf74	176.18	129.19	107.28	118.23	240.1	6360.8	0.76152	0.22317	0.77683	0.44635	0.62346	FALSE	-0.57148
C11orf74_10	C11orf74	259.34	463.75	526.32	495.04	1957.2	10284	2.3242	0.98989	0.01011	0.02022	0.078053	TRUE	0.93007
C11orf74_11	C11orf74	154.78	166.73	468.21	317.47	45445	5415.3	2.2108	0.98623	0.013767	0.027535	0.096682	TRUE	1.0317
C11orf74_12	C11orf74	158.89	377.63	183.26	280.44	18889	5594.8	1.625	0.94703	0.052968	0.10594	0.24485	TRUE	0.81573
C11orf74_13	C11orf74	439.64	527.8	387.75	457.78	9805.8	19825	0.12883	0.55085	0.44915	0.8983	0.94224	TRUE	0.058202
C11orf74_14	C11orf74	1505.8	1219	1544.3	1381.7	52912	91760	0.40978	0.34098	0.65902	0.68196	0.80892	FALSE	-0.12403
C11orf74_15	C11orf74	436.34	143.54	118.45	131	314.84	19640	2.204	0.013761	0.98624	0.027522	0.096666	FALSE	-1.7283
C11orf74_2	C11orf74	326.02	320.21	435.81	378.01	6681	13669	0.44466	0.67084	0.32916	0.65831	0.7906	TRUE	0.21284
C11orf74_3	C11orf74	1085.1	473.69	1098.5	786.07	195160	61021	1.2105	0.11304	0.88696	0.22608	0.40483	FALSE	-0.46458
C11orf74_4	C11orf74	650.4	462.65	700.64	581.64	28320	32271	0.38298	0.35087	0.64913	0.70174	0.82248	FALSE	-0.16092
C11orf74_5	C11orf74	504.68	428.42	423.51	425.97	12.039	23536	0.51404	0.30361	0.69639	0.60722	0.7538	FALSE	-0.24409
C11orf74_6	C11orf74	335.9	82.813	112.86	97.838	451.48	14186	2.0442	0.020465	0.97954	0.04093	0.12691	FALSE	-1.7692
C11orf74_7	C11orf74	344.13	575.28	549.78	562.53	324.89	14619	1.8063	0.96448	0.035517	0.071034	0.18689	TRUE	0.70734
C11orf74_8	C11orf74	2000.6	2089.1	1878.4	1983.8	22191	130720	0.046531	0.48144	0.51856	0.96289	0.9789	FALSE	-0.012177
C11orf74_9	C11orf74	1292.6	1468.6	2034.9	1751.7	160360	75871	1.6669	0.95224	0.047764	0.095528	0.22877	TRUE	0.43824
C15orf27_1	C15orf27	633.93	327.94	648.12	488.03	51258	31257	0.82572	0.20448	0.79552	0.40896	0.58878	FALSE	-0.37668
C15orf27_10	C15orf27	880.09	226.36	159.8	193.08	2215.2	47019	3.1778	0.00074193	0.99926	0.0014839	0.011841	FALSE	-2.1827
C15orf27_11	C15orf27	886.68	1751.2	1140.9	1446.1	186240	47458	2.5678	0.99488	0.0051175	0.010235	0.048442	TRUE	0.70502
C15orf27_12	C15orf27	503.03	140.23	179.91	160.07	787.21	23441	2.2558	0.012042	0.98796	0.024083	0.088395	FALSE	-1.6458
C15orf27_13	C15orf27	1584	1396.8	1059.3	1228.1	56933	97732	1.1386	0.12744	0.87256	0.25488	0.43686	FALSE	-0.36693
C15orf27_14	C15orf27	883.39	873.4	689.47	781.43	16916	47238	0.46913	0.31949	0.68051	0.63897	0.77726	FALSE	-0.17671
C15orf27_15	C15orf27	1207.8	1580.1	1500.7	1540.4	3147.5	69725	1.2597	0.89612	0.10388	0.20776	0.38164	TRUE	0.35071
C15orf27_2	C15orf27	708.85	1106.4	1320.8	1213.6	22992	35919	2.6633	0.99613	0.0038693	0.0077385	0.0398	TRUE	0.7749
C15orf27_3	C15orf27	692.38	695.63	882.78	789.21	17513	34883	0.5184	0.69788	0.30212	0.60424	0.7518	TRUE	0.18858
C15orf27_4	C15orf27	257.69	304.75	476.03	390.39	14669	10203	1.3138	0.90503	0.094972	0.18994	0.35971	TRUE	0.5974
C15orf27_5	C15orf27	315.32	419.59	524.08	471.84	5459.8	13113	1.3668	0.9139	0.086096	0.17219	0.33762	TRUE	0.57996
C15orf27_6	C15orf27	460.22	842.49	783.33	812.91	1749.6	20986	2.4346	0.99254	0.0074591	0.014918	0.063199	TRUE	0.81942
C15orf27_7	C15orf27	652.87	715.51	726.34	720.92	58.709	32423	0.37796	0.64722	0.35278	0.70556	0.82509	TRUE	0.14285
C15orf27_8	C15orf27	677.57	735.38	927.48	831.43	18452	33957	0.83499	0.79811	0.20189	0.40377	0.58407	TRUE	0.29484
C15orf27_9	C15orf27	537.61	544.36	538.61	541.48	16.521	25462	0.024301	0.50951	0.49049	0.98098	0.98763	TRUE	0.010349
C17orf50_1	C17orf50	258.51	357.75	396.69	377.22	758.22	10244	1.1729	0.87894	0.12106	0.24212	0.4232	TRUE	0.54344
C17orf50_10	C17orf50	1062.9	1426.6	809.03	1117.8	190690	59468	0.22533	0.58914	0.41086	0.82173	0.89852	TRUE	0.072656
C17orf50_11	C17orf50	1197.9	2470	2760.1	2615.1	42067	69015	5.3945	1	3.435e-08	6.8701e-08	2.5127e-06	TRUE	1.1257
C17orf50_12	C17orf50	292.27	631.59	498.38	564.99	8871.9	11932	2.4967	0.99371	0.0062919	0.012584	0.055972	TRUE	0.94855
C17orf50_13	C17orf50	362.25	714.4	833.62	774.01	7106.1	15582	3.2986	0.99951	0.00048669	0.00097337	0.00869	TRUE	1.0933
C17orf50_14	C17orf50	196.77	820.4	643.65	732.03	15621	7296.8	6.2661	1	1.8706e-10	3.7412e-10	2.0924e-08	TRUE	1.8901
C17orf50_15	C17orf50	1394.6	3464.9	3906.6	3685.8	97549	83404	7.9333	1	1.0673e-15	2.1347e-15	2.9582e-13	TRUE	1.4014
C17orf50_2	C17orf50	46.104	170.04	93.866	131.95	2901.5	1204.6	2.4735	0.99263	0.0073673	0.014735	0.062656	TRUE	1.497
C17orf50_3	C17orf50	153.95	698.94	563.19	631.07	9213.9	5379.5	6.505	1	3.9544e-11	7.9088e-11	5.007e-09	TRUE	2.0282
C17orf50_4	C17orf50	239.58	535.53	357.58	446.55	15832	9319.4	2.144	0.98388	0.016121	0.032241	0.10836	TRUE	0.89557
C17orf50_5	C17orf50	211.58	166.73	179.91	173.32	86.84	7985.9	0.44477	0.32824	0.67176	0.65649	0.78902	FALSE	-0.2863
C17orf50_6	C17orf50	258.51	577.48	809.03	693.26	26808	10244	4.2955	0.99999	8.763e-06	1.7526e-05	0.00032969	TRUE	1.4197
C17orf50_7	C17orf50	104.56	354.44	291.65	323.05	1971.1	3327.1	3.7879	0.99992	7.8708e-05	0.00015742	0.0021156	TRUE	1.6182
C17orf50_8	C17orf50	573.01	991.55	1277.2	1134.4	40811	27565	3.3813	0.99964	0.00036078	0.00072156	0.0070307	TRUE	0.98405
C17orf50_9	C17orf50	563.95	1124.1	935.3	1029.7	17813	27024	2.8331	0.99769	0.0023058	0.0046116	0.027363	TRUE	0.86739
C19orf10_1	C19orf10	1009.4	1819.7	1517.5	1668.6	45658	55764	2.7917	0.99738	0.0026219	0.0052437	0.030041	TRUE	0.72464
C19orf10_10	C19orf10	869.39	694.53	718.52	706.52	287.84	46309	0.75691	0.22455	0.77545	0.4491	0.62576	FALSE	-0.29889
C19orf10_11	C19orf10	326.85	1803.1	1705.2	1754.2	4791.4	13712	12.189	1	1.7766e-34	3.5532e-34	2.1103e-31	TRUE	2.4205
C19orf10_12	C19orf10	1533.8	1159.4	1271.7	1215.5	6302.6	93889	1.0387	0.14948	0.85052	0.29895	0.48366	FALSE	-0.33528
C19orf10_13	C19orf10	218.17	555.4	546.43	550.92	40.211	8296	3.6532	0.99987	0.00013056	0.00026112	0.0031772	TRUE	1.3324
C19orf10_14	C19orf10	551.6	887.76	867.14	877.45	212.53	26289	2.0097	0.97776	0.022241	0.044482	0.13492	TRUE	0.66872
C19orf10_15	C19orf10	978.07	1563.5	1162.1	1362.8	80547	53621	1.6616	0.9517	0.048297	0.096594	0.23039	TRUE	0.47819
C19orf10_2	C19orf10	982.18	2814.5	2380.2	2597.4	94342	53902	6.9569	1	1.7391e-12	3.4782e-12	2.7987e-10	TRUE	1.4021
C19orf10_3	C19orf10	1369.1	711.09	805.68	758.38	4473.8	81508	2.1393	0.016207	0.98379	0.032415	0.10871	FALSE	-0.85141
C19orf10_4	C19orf10	1494.3	2101.2	2405.9	2253.6	46397	90886	2.5186	0.99411	0.0058911	0.011782	0.053378	TRUE	0.59244
C19orf10_5	C19orf10	325.2	621.65	571.02	596.33	1281.9	13626	2.3228	0.98988	0.010123	0.020246	0.07808	TRUE	0.87279
C19orf10_6	C19orf10	234.64	623.86	977.77	800.81	62626	9081.1	5.9413	1	1.4236e-09	2.8472e-09	1.3658e-07	TRUE	1.7667
C19orf10_7	C19orf10	1670.5	2296.7	1993.5	2145.1	45952	104420	1.4689	0.92907	0.070931	0.14186	0.29636	TRUE	0.36062
C19orf10_8	C19orf10	273.33	955.11	1045.9	1000.5	4124.2	10979	6.9403	1	1.9658e-12	3.9316e-12	3.1232e-10	TRUE	1.8682
C19orf10_9	C19orf10	657.81	469.27	464.86	467.07	9.75	32729	1.0548	0.14575	0.85425	0.29149	0.47642	FALSE	-0.49314
C1orf174_1	C1orf174	723.67	1188.1	1071.6	1129.9	6781.4	36855	2.1158	0.98282	0.017181	0.034361	0.11328	TRUE	0.64203
C1orf174_10	C1orf174	362.25	492.46	470.45	481.45	242.36	15582	0.95497	0.82989	0.17011	0.34022	0.52444	TRUE	0.40944
C1orf174_11	C1orf174	506.32	959.53	715.17	837.35	29856	23632	2.1533	0.98435	0.015654	0.031308	0.10579	TRUE	0.72465
C1orf174_12	C1orf174	1636.7	1926.8	1672.8	1799.8	32249	101800	0.51122	0.6954	0.3046	0.6092	0.75533	TRUE	0.13697
C1orf174_13	C1orf174	935.25	1363.7	1514.1	1438.9	11323	50715	2.2364	0.98734	0.012662	0.025324	0.091336	TRUE	0.621
C1orf174_14	C1orf174	1537.1	2212.8	2429.3	2321.1	23450	94140	2.5551	0.99469	0.0053073	0.010615	0.049675	TRUE	0.59427
C1orf174_15	C1orf174	1091.7	1360.3	839.2	1099.8	135790	61482	0.032646	0.51302	0.48698	0.97396	0.9847	TRUE	0.010648
C1orf174_2	C1orf174	177.83	304.75	413.46	359.1	5908.2	6434.7	2.2598	0.98792	0.012078	0.024155	0.088485	TRUE	1.0098
C1orf174_3	C1orf174	517.85	624.96	1204.6	914.79	167990	24303	2.5462	0.99455	0.0054476	0.010895	0.050647	TRUE	0.8197
C1orf174_4	C1orf174	406.7	754.15	813.5	783.83	1761.3	17995	2.8113	0.99753	0.00247	0.00494	0.028818	TRUE	0.94485
C1orf174_5	C1orf174	1113.9	1233.4	1193.4	1213.4	797.15	63044	0.39624	0.65404	0.34596	0.69193	0.8154	TRUE	0.12332
C1orf174_6	C1orf174	1027.5	1291.9	1500.7	1396.3	21809	57013	1.5448	0.9388	0.061203	0.12241	0.26911	TRUE	0.44216
C1orf174_7	C1orf174	260.98	329.04	480.5	404.77	11470	10365	1.4123	0.92066	0.079335	0.15867	0.32009	TRUE	0.63121
C1orf174_8	C1orf174	438.81	538.84	398.93	468.88	9787.2	19779	0.21382	0.58428	0.41572	0.83144	0.90469	TRUE	0.095415
C1orf174_9	C1orf174	1556.8	2936	2743.3	2839.7	18560	95649	4.1479	0.99998	1.6776e-05	3.3552e-05	0.00057051	TRUE	0.86669
C1orf233_1	C1orf233	322.73	559.82	691.7	625.76	8696.7	13497	2.6083	0.99544	0.0045616	0.0091233	0.044552	TRUE	0.95313
C1orf233_10	C1orf233	642.99	1254.3	1247.1	1250.7	26.43	31814	3.4072	0.99967	0.00032823	0.00065647	0.00655	TRUE	0.95879
C1orf233_11	C1orf233	144.08	523.38	521.85	522.61	1.1714	4954.1	5.3781	1	3.8422e-08	7.6845e-08	2.7541e-06	TRUE	1.8517
C1orf233_12	C1orf233	372.95	525.59	567.66	546.63	885.21	16157	1.3664	0.91394	0.086057	0.17211	0.33757	TRUE	0.55035
C1orf233_13	C1orf233	361.42	608.4	411.22	509.81	19440	15538	1.1904	0.88284	0.11716	0.23432	0.41453	TRUE	0.49511
C1orf233_14	C1orf233	46.104	230.77	258.13	244.45	374.23	1204.6	5.7148	1	6.0477e-09	1.2095e-08	5.1137e-07	TRUE	2.3815
C1orf233_15	C1orf233	366.36	767.4	806.8	787.1	776.02	15803	3.3469	0.99959	0.00040929	0.00081858	0.007711	TRUE	1.1012
C1orf233_2	C1orf233	429.76	693.42	389.99	541.71	46036	19272	0.80642	0.78979	0.21021	0.42042	0.5985	TRUE	0.3333
C1orf233_3	C1orf233	157.25	533.32	905.13	719.23	69124	5522.8	7.562	1	2.019e-14	4.0381e-14	4.6632e-12	TRUE	2.1863
C1orf233_4	C1orf233	538.43	2081.4	2474	2277.7	77091	25511	10.889	1	6.4719e-28	1.2944e-27	4.6124e-25	TRUE	2.0787
C1orf233_5	C1orf233	448.69	1709.3	1061.6	1385.4	209750	20334	6.5691	1	2.5338e-11	5.0677e-11	3.3619e-09	TRUE	1.6244
C1orf233_6	C1orf233	523.61	665.82	839.2	752.51	15031	24640	1.4582	0.92758	0.07242	0.14484	0.30047	TRUE	0.52238
C1orf233_7	C1orf233	180.3	680.17	792.27	736.22	6283.1	6546	6.8711	1	3.2268e-12	6.4536e-12	4.8782e-10	TRUE	2.0237
C1orf233_8	C1orf233	0.82329	0	16.762	8.3809	140.48	8.4053	2.6068	0.99253	0.0074694	0.014939	0.063201	TRUE	2.3632
C1orf233_9	C1orf233	218.99	695.63	651.47	673.55	974.96	8334.9	4.979	1	3.2228e-07	6.4457e-07	1.905e-05	TRUE	1.6165
C1orf74_1	C1orf74	566.42	145.75	130.74	138.25	112.64	27171	2.6197	0.0044005	0.9956	0.0088011	0.043524	FALSE	-2.0268
C1orf74_10	C1orf74	549.96	432.84	300.59	366.72	8744.1	26192	1.1337	0.12847	0.87153	0.25694	0.43893	FALSE	-0.58335
C1orf74_11	C1orf74	474.21	594.05	664.88	629.46	2508.8	21782	1.0519	0.85348	0.14652	0.29303	0.47745	TRUE	0.40784
C1orf74_12	C1orf74	667.69	1156.1	878.31	1017.2	38574	33342	1.9141	0.97219	0.027808	0.055615	0.15757	TRUE	0.60661
C1orf74_13	C1orf74	455.28	212	232.43	222.22	208.64	20706	1.6266	0.051914	0.94809	0.10383	0.24178	FALSE	-1.0315
C1orf74_14	C1orf74	399.29	421.8	379.93	400.86	876.23	17588	0.011833	0.50407	0.49593	0.99185	0.99448	TRUE	0.005645
C1orf74_15	C1orf74	304.62	176.67	140.8	158.73	643.31	12562	1.3192	0.093549	0.90645	0.1871	0.35637	FALSE	-0.93606
C1orf74_2	C1orf74	799.41	944.07	806.8	875.43	9421.8	41716	0.37221	0.64512	0.35488	0.70977	0.82847	TRUE	0.1309
C1orf74_3	C1orf74	295.56	478.11	669.35	573.73	18287	12099	2.5289	0.99426	0.0057419	0.011484	0.052579	TRUE	0.95456
C1orf74_4	C1orf74	851.28	1022.5	1244.8	1133.7	24725	45111	1.3295	0.90815	0.091847	0.18369	0.35204	TRUE	0.41285
C1orf74_5	C1orf74	1634.2	2041.6	2010.3	2026	490.79	101610	1.2289	0.89045	0.10955	0.2191	0.39568	TRUE	0.30982
C1orf74_6	C1orf74	492.33	1146.1	966.59	1056.4	16117	22822	3.7336	0.99991	9.4428e-05	0.00018886	0.0024612	TRUE	1.0999
C1orf74_7	C1orf74	144.08	175.56	183.26	179.41	29.627	4954.1	0.50206	0.6858	0.3142	0.6284	0.76982	TRUE	0.3145
C1orf74_8	C1orf74	634.75	677.96	671.59	674.78	20.333	31308	0.22618	0.5894	0.4106	0.8212	0.89834	TRUE	0.088073
C1orf74_9	C1orf74	1320.6	1276.4	1154.3	1215.4	7454.5	77923	0.37678	0.35317	0.64683	0.70633	0.82562	FALSE	-0.11965
C20orf202_1	C20orf202	454.45	228.56	438.04	333.3	21940	20659	0.84515	0.19901	0.80099	0.39803	0.57797	FALSE	-0.44616
C20orf202_10	C20orf202	398.47	972.78	784.45	878.61	17734	17543	3.6251	0.99986	0.00014462	0.00028924	0.0034605	TRUE	1.1388
C20orf202_11	C20orf202	173.71	686.8	820.21	753.5	8899.1	6250.2	7.3337	1	1.1353e-13	2.2706e-13	2.3023e-11	TRUE	2.1105
C20orf202_12	C20orf202	682.51	2232.6	1735.4	1984	123630	34265	7.0311	1	1.0245e-12	2.0491e-12	1.7385e-10	TRUE	1.5381
C20orf202_13	C20orf202	436.34	1147.2	926.36	1036.8	24393	19640	4.2846	0.99999	9.1616e-06	1.8323e-05	0.00034159	TRUE	1.2467
C20orf202_14	C20orf202	788.71	1397.9	1427	1412.4	423.29	41022	3.0795	0.99896	0.0010367	0.0020734	0.015207	TRUE	0.83981
C20orf202_15	C20orf202	1006.1	1553.6	1516.4	1535	691.8	55538	2.2444	0.9876	0.012404	0.024809	0.089973	TRUE	0.60901
C20orf202_2	C20orf202	1079.3	591.84	772.16	682	16257	60617	1.6139	0.053278	0.94672	0.10656	0.24599	FALSE	-0.66152
C20orf202_3	C20orf202	587.83	931.92	1073.9	1002.9	10074	28454	2.4606	0.99306	0.0069364	0.013873	0.060098	TRUE	0.76969
C20orf202_4	C20orf202	377.07	269.42	407.87	338.64	9584.2	16379	0.30283	0.38101	0.61899	0.76202	0.86234	FALSE	-0.15461
C20orf202_5	C20orf202	639.69	1351.5	1724.2	1537.9	69457	31611	5.0517	1	2.1896e-07	4.3792e-07	1.3553e-05	TRUE	1.2642
C20orf202_6	C20orf202	891.62	1588.9	1573.4	1581.1	120.76	47787	3.1542	0.9992	0.00080469	0.0016094	0.012592	TRUE	0.82576
C20orf202_7	C20orf202	331.78	401.92	359.82	380.87	886.26	13970	0.41529	0.66018	0.33982	0.67963	0.80727	TRUE	0.19849
C20orf202_8	C20orf202	365.54	726.55	705.11	715.83	229.78	15758	2.7904	0.99736	0.0026367	0.0052734	0.030156	TRUE	0.96766
C20orf202_9	C20orf202	225.58	375.42	498.38	436.9	7559.9	8647.6	2.2724	0.98838	0.011618	0.023237	0.086304	TRUE	0.95058
C21orf54_1	C21orf54	579.59	1249.9	896.19	1073.1	62563	27959	2.9512	0.99842	0.0015833	0.0031666	0.020893	TRUE	0.88747
C21orf54_10	C21orf54	1099.9	1477.4	1651.6	1564.5	15173	62060	1.8649	0.9689	0.031099	0.062198	0.17083	TRUE	0.50791
C21orf54_11	C21orf54	486.56	214.21	241.37	227.79	368.8	22490	1.7318	0.041652	0.95835	0.083305	0.2083	FALSE	-1.0916
C21orf54_12	C21orf54	669.33	1109.7	959.89	1034.8	11221	33444	1.9984	0.97716	0.02284	0.04568	0.13755	TRUE	0.62779
C21orf54_13	C21orf54	170.42	311.38	244.72	278.05	2221.5	6103.3	1.3777	0.9146	0.085397	0.17079	0.33567	TRUE	0.70298
C21orf54_14	C21orf54	388.59	768.51	720.75	744.63	1140.1	17004	2.7304	0.99683	0.0031675	0.0063349	0.034577	TRUE	0.9365
C21orf54_15	C21orf54	1054.6	1582.3	1923.1	1752.7	58088	58895	2.8765	0.99799	0.0020107	0.0040214	0.02478	TRUE	0.7323
C21orf54_2	C21orf54	888.33	1008.1	1064.9	1036.5	1614.1	47567	0.67948	0.75158	0.24842	0.49685	0.66703	TRUE	0.22235
C21orf54_3	C21orf54	245.34	327.94	333	330.47	12.8	9598.8	0.86891	0.80636	0.19364	0.38727	0.56743	TRUE	0.42823
C21orf54_4	C21orf54	926.2	1151.7	1444.9	1298.3	42985	50105	1.6622	0.95176	0.048241	0.096482	0.23034	TRUE	0.48674
C21orf54_5	C21orf54	623.23	727.65	569.9	648.78	12443	30602	0.14604	0.55797	0.44203	0.88406	0.93387	TRUE	0.057866
C21orf54_6	C21orf54	507.15	228.56	163.15	195.86	2139.7	23680	2.0323	0.021061	0.97894	0.042122	0.12956	FALSE	-1.3681
C21orf54_7	C21orf54	709.67	525.59	822.44	674.01	44061	35970	0.18815	0.42538	0.57462	0.85076	0.91471	FALSE	-0.074268
C21orf54_8	C21orf54	638.05	1162.7	1311.9	1237.3	11129	31510	3.3758	0.99963	0.00036805	0.00073609	0.0071122	TRUE	0.95435
C21orf54_9	C21orf54	428.11	507.92	576.6	542.26	2358.7	19180	0.82425	0.7949	0.2051	0.41021	0.58947	TRUE	0.3403
C2orf78_1	C2orf78	1463	1199.1	1132	1165.6	2255.2	88523	0.99966	0.15874	0.84126	0.31747	0.5028	FALSE	-0.32764
C2orf78_10	C2orf78	71.626	142.44	84.926	113.68	1653.8	2080.5	0.92205	0.81074	0.18926	0.37852	0.55962	TRUE	0.65909
C2orf78_11	C2orf78	235.46	365.48	214.55	290.02	11390	9120.7	0.57125	0.71413	0.28587	0.57174	0.72689	TRUE	0.2995
C2orf78_12	C2orf78	978.07	526.69	414.57	470.63	6285.2	53621	2.1917	0.014201	0.9858	0.028403	0.098839	FALSE	-1.0537
C2orf78_13	C2orf78	498.09	804.94	779.98	792.46	311.62	23155	1.9345	0.97346	0.026538	0.053076	0.15214	TRUE	0.66886
C2orf78_14	C2orf78	423.99	568.65	421.28	494.96	10859	18951	0.51554	0.6966	0.3034	0.6068	0.75364	TRUE	0.2228
C2orf78_15	C2orf78	940.19	537.73	227.96	382.85	47980	51049	2.4676	0.0068007	0.9932	0.013601	0.059375	FALSE	-1.294
C2orf78_2	C2orf78	432.23	382.04	452.57	417.31	2486.7	19410	0.10841	0.45684	0.54316	0.91367	0.95071	FALSE	-0.050562
C2orf78_3	C2orf78	568.07	702.26	544.2	623.23	12491	27269	0.33402	0.63071	0.36929	0.73858	0.84829	TRUE	0.13347
C2orf78_4	C2orf78	423.99	341.19	321.83	331.51	187.5	18951	0.67426	0.25007	0.74993	0.50014	0.66949	FALSE	-0.35405
C2orf78_5	C2orf78	875.98	1003.7	749.81	876.75	32229	46746	0.0035794	0.50142	0.49858	0.99717	0.99821	TRUE	0.0012725
C2orf78_6	C2orf78	888.33	941.86	786.68	864.27	12040	47567	0.11032	0.45608	0.54392	0.91215	0.94985	FALSE	-0.039559
C2orf78_7	C2orf78	205	239.61	189.97	214.79	1232.1	7678.1	0.1117	0.54003	0.45997	0.91994	0.95395	TRUE	0.066968
C2orf78_8	C2orf78	1000.3	782.86	629.12	705.99	11817	55142	1.2533	0.10504	0.89496	0.21008	0.38441	FALSE	-0.5021
C2orf78_9	C2orf78	411.64	521.17	308.42	414.79	22632	18267	0.023303	0.50873	0.49127	0.98255	0.98857	TRUE	0.01097
C3_1	C3	438.81	443.88	716.28	580.08	37103	19779	1.0045	0.84229	0.15771	0.31542	0.50069	TRUE	0.40185
C3_10	C3	569.71	1382.4	1734.3	1558.4	61900	27368	5.9761	1	1.1429e-09	2.2859e-09	1.1136e-07	TRUE	1.4501
C3_11	C3	1352.7	1585.6	1638.2	1611.9	1382.5	80289	0.91485	0.81987	0.18013	0.36027	0.54427	TRUE	0.25278
C3_12	C3	293.09	342.29	521.85	432.07	16120	11974	1.2701	0.8976	0.1024	0.2048	0.37819	TRUE	0.55835
C3_13	C3	306.26	442.77	468.21	455.49	323.51	12646	1.327	0.90745	0.092553	0.18511	0.35371	TRUE	0.57112
C3_14	C3	326.02	596.25	367.64	481.95	26132	13669	1.3337	0.90861	0.091395	0.18279	0.35089	TRUE	0.56248
C3_15	C3	295.56	637.11	796.74	716.93	12741	12099	3.8307	0.99994	6.412e-05	0.00012824	0.0017811	TRUE	1.2755
C3_2	C3	688.27	1022.5	1076.1	1049.3	1438.4	34625	1.9401	0.97382	0.026185	0.05237	0.15084	TRUE	0.60764
C3_3	C3	309.56	577.48	613.48	595.48	647.84	12816	2.5257	0.99421	0.0057915	0.011583	0.052806	TRUE	0.94162
C3_4	C3	307.09	673.55	728.58	701.06	1514.1	12689	3.4975	0.99976	0.00023555	0.0004711	0.0051092	TRUE	1.1883
C3_5	C3	624.88	1403.4	1299.6	1351.5	5388.7	30703	4.1469	0.99998	1.6854e-05	3.3708e-05	0.00057121	TRUE	1.1117
C3_6	C3	1731.4	2545.1	2857.3	2701.2	48732	109180	2.9351	0.99833	0.001667	0.0033341	0.021726	TRUE	0.6414
C3_7	C3	889.15	878.92	686.11	782.52	18588	47622	0.48868	0.31254	0.68746	0.62507	0.76746	FALSE	-0.18408
C3_8	C3	209.12	431.73	309.53	370.63	7466.3	7870.2	1.8207	0.96535	0.034648	0.069297	0.18338	TRUE	0.8227
C3_9	C3	816.7	1086.5	793.39	939.95	42960	42842	0.59545	0.72422	0.27578	0.55157	0.71154	TRUE	0.20254
C3AR1_1	C3AR1	1490.2	1111.9	1196.8	1154.3	3602.6	90574	1.1158	0.13225	0.86775	0.26451	0.4478	FALSE	-0.3681
C3AR1_10	C3AR1	39.518	1.1042	12.292	6.6981	62.583	995.08	1.6538	0.049087	0.95091	0.098173	0.23282	FALSE	-2.396
C3AR1_11	C3AR1	724.49	565.34	376.58	470.96	17815	36908	1.3202	0.093392	0.90661	0.18678	0.35593	FALSE	-0.6203
C3AR1_12	C3AR1	996.18	833.65	712.93	773.29	7286.7	54860	0.95164	0.17064	0.82936	0.34128	0.52562	FALSE	-0.36497
C3AR1_13	C3AR1	974.77	895.49	907.37	901.43	70.592	53396	0.31743	0.37546	0.62454	0.75092	0.85569	FALSE	-0.11273
C3AR1_14	C3AR1	1053.8	472.59	611.24	541.92	9612.9	58838	2.1105	0.017408	0.98259	0.034817	0.11436	FALSE	-0.95818
C3AR1_15	C3AR1	427.29	431.73	356.47	394.1	2832.5	19134	0.24146	0.4046	0.5954	0.8092	0.89115	FALSE	-0.11636
C3AR1_2	C3AR1	167.95	298.13	159.8	228.96	9567.9	5993.6	0.78806	0.78139	0.21861	0.43723	0.6151	TRUE	0.44479
C3AR1_3	C3AR1	382.01	323.52	327.41	325.47	7.5625	16646	0.44105	0.32959	0.67041	0.65918	0.79127	FALSE	-0.23042
C3AR1_4	C3AR1	1630.1	2058.2	2327.6	2192.9	36305	101290	1.7684	0.9615	0.038497	0.076994	0.19742	TRUE	0.42765
C3AR1_5	C3AR1	495.62	470.38	737.52	603.95	35681	23012	0.71411	0.76229	0.23771	0.47542	0.64901	TRUE	0.28467
C3AR1_6	C3AR1	1269.5	1426.6	2046	1736.3	191860	74190	1.7138	0.95672	0.04328	0.08656	0.21395	TRUE	0.45146
C3AR1_7	C3AR1	1276.9	1434.3	1492.9	1463.6	1716.3	74730	0.68296	0.75268	0.24732	0.49463	0.6655	TRUE	0.19673
C3AR1_8	C3AR1	111.97	112.63	109.51	111.07	4.8545	3622.3	0.056105	0.47763	0.52237	0.95526	0.97409	FALSE	-0.011529
C3AR1_9	C3AR1	748.37	759.67	909.6	834.64	11240	38427	0.44009	0.67004	0.32996	0.65992	0.79178	TRUE	0.1572
C3orf43_1	C3orf43	419.88	203.17	550.9	377.04	60459	18723	0.31486	0.37643	0.62357	0.75287	0.85696	FALSE	-0.15488
C3orf43_10	C3orf43	488.21	536.63	900.66	718.65	66261	22585	1.5334	0.93737	0.062631	0.12526	0.27279	TRUE	0.55684
C3orf43_11	C3orf43	1553.5	1861.6	2287.4	2074.5	90643	95397	1.6868	0.95418	0.045823	0.091647	0.22218	TRUE	0.41699
C3orf43_12	C3orf43	190.18	332.36	288.3	310.33	970.42	6994.5	1.4366	0.92371	0.076288	0.15258	0.31155	TRUE	0.70351
C3orf43_13	C3orf43	221.46	295.92	240.25	268.09	1549.4	8451.9	0.50711	0.69149	0.30851	0.61701	0.76177	TRUE	0.27449
C3orf43_14	C3orf43	318.61	494.67	555.37	525.02	1842.3	13283	1.7909	0.96324	0.036759	0.073518	0.19178	TRUE	0.7188
C3orf43_15	C3orf43	187.71	245.13	300.59	272.86	1538.3	6881.9	1.0264	0.84584	0.15416	0.30833	0.49332	TRUE	0.53727
C3orf43_2	C3orf43	656.98	530	480.5	505.25	1225.2	32678	0.83975	0.20052	0.79948	0.40105	0.58139	FALSE	-0.37819
C3orf43_3	C3orf43	1155.1	608.4	507.32	557.86	5108.5	65958	2.3255	0.010022	0.98998	0.020045	0.077591	FALSE	-1.0487
C3orf43_4	C3orf43	116.91	124.77	127.39	126.08	3.4252	3821.7	0.14839	0.54567	0.45433	0.90866	0.948	TRUE	0.1081
C3orf43_5	C3orf43	461.86	661.4	655.94	658.67	14.899	21079	1.3555	0.91231	0.087686	0.17537	0.34154	TRUE	0.51116
C3orf43_6	C3orf43	344.96	287.09	232.43	259.76	1493.7	14663	0.70898	0.23917	0.76083	0.47834	0.65101	FALSE	-0.40789
C3orf43_7	C3orf43	464.33	613.92	387.75	500.84	25576	21219	0.2506	0.59865	0.40135	0.8027	0.88662	TRUE	0.10896
C3orf43_8	C3orf43	507.15	636.01	822.44	729.22	17379	23680	1.4432	0.92548	0.074523	0.14905	0.30665	TRUE	0.5231
C3orf43_9	C3orf43	776.36	695.63	801.21	748.42	5573.6	40224	0.13938	0.44457	0.55543	0.88915	0.93677	FALSE	-0.052807
C4BPB_1	C4BPB	235.46	354.44	403.4	378.92	1198.5	9120.7	1.5022	0.93301	0.066987	0.13397	0.28511	TRUE	0.6841
C4BPB_10	C4BPB	697.32	1011.4	981.12	996.27	459.19	35193	1.5936	0.94448	0.055524	0.11105	0.25255	TRUE	0.51409
C4BPB_11	C4BPB	999.47	868.99	1032.5	950.75	13372	55086	0.20758	0.41778	0.58222	0.83556	0.90649	FALSE	-0.072018
C4BPB_12	C4BPB	478.33	326.84	331.88	329.36	12.733	22018	1.0062	0.15717	0.84283	0.31433	0.49949	FALSE	-0.53698
C4BPB_13	C4BPB	932.78	868.99	895.08	882.03	340.35	50549	0.22577	0.41069	0.58931	0.82138	0.89841	FALSE	-0.080626
C4BPB_14	C4BPB	590.3	1132.9	954.3	1043.6	15946	28603	2.6802	0.99632	0.0036793	0.0073586	0.038394	TRUE	0.82099
C4BPB_15	C4BPB	437.99	496.88	553.14	525.01	1582.5	19732	0.61948	0.73195	0.26805	0.53609	0.69865	TRUE	0.2609
C4BPB_2	C4BPB	767.3	362.17	459.27	410.72	4714.4	39641	1.7917	0.036593	0.96341	0.073186	0.19124	FALSE	-0.90001
C4BPB_3	C4BPB	519.49	600.67	546.43	573.55	1470.9	24399	0.34607	0.6352	0.3648	0.72961	0.84227	TRUE	0.14255
C4BPB_4	C4BPB	68.333	78.396	127.39	102.89	1200.1	1962.4	0.78014	0.76809	0.23191	0.46382	0.63941	TRUE	0.58348
C4BPB_5	C4BPB	1574.9	1413.3	1319.7	1366.5	4384	97037	0.66908	0.25172	0.74828	0.50344	0.67214	FALSE	-0.20465
C4BPB_6	C4BPB	955.84	724.34	688.35	706.34	647.66	52108	1.093	0.13719	0.86281	0.27439	0.45799	FALSE	-0.43586
C4BPB_7	C4BPB	3210	1336.1	1497.4	1416.7	13014	235580	3.6947	0.00011007	0.99989	0.00022015	0.0027903	FALSE	-1.1795
C4BPB_8	C4BPB	1420.2	1523.8	1715.3	1619.5	18340	85309	0.68253	0.75255	0.24745	0.4949	0.66567	TRUE	0.18938
C4BPB_9	C4BPB	225.58	159	119.57	139.28	777.53	8647.6	0.95271	0.17037	0.82963	0.34074	0.52497	FALSE	-0.69167
C5_1	C5	750.01	490.25	522.97	506.61	535.04	38532	1.2403	0.10743	0.89257	0.21486	0.3903	FALSE	-0.56512
C5_10	C5	1028.3	1460.8	1348.8	1404.8	6279.1	57070	1.576	0.94249	0.057508	0.11502	0.25871	TRUE	0.44974
C5_11	C5	1724	944.07	1204.6	1074.3	33940	108600	1.9713	0.024346	0.97565	0.048693	0.14347	FALSE	-0.68177
C5_12	C5	268.39	481.42	419.04	450.23	1945.5	10732	1.7553	0.9602	0.039798	0.079597	0.20182	TRUE	0.74416
C5_13	C5	55.16	19.875	27.936	23.906	32.49	1504.6	1.0632	0.14384	0.85616	0.28767	0.47252	FALSE	-1.1731
C5_14	C5	740.96	990.45	955.42	972.93	613.43	37954	1.1907	0.88311	0.11689	0.23378	0.41387	TRUE	0.39248
C5_15	C5	889.15	937.44	942.01	939.73	10.417	47622	0.23176	0.59163	0.40837	0.81674	0.89519	TRUE	0.079727
C5_2	C5	875.15	1648.5	1282.8	1465.7	66869	46691	2.7329	0.99686	0.0031391	0.0062781	0.034388	TRUE	0.7433
C5_3	C5	415.76	165.63	344.17	254.9	15940	18495	1.1878	0.11745	0.88255	0.2349	0.41521	FALSE	-0.70364
C5_4	C5	384.48	195.44	230.19	212.82	603.97	16780	1.3334	0.091196	0.9088	0.18239	0.35035	FALSE	-0.85026
C5_5	C5	593.59	171.15	207.85	189.5	673.38	28802	2.3911	0.0083985	0.9916	0.016797	0.068731	FALSE	-1.6421
C5_6	C5	312.03	281.56	226.84	254.2	1497.3	12943	0.51432	0.30352	0.69648	0.60703	0.75377	FALSE	-0.29463
C5_7	C5	392.71	581.9	520.73	551.32	1870.8	17228	1.2084	0.88639	0.11361	0.22721	0.40593	TRUE	0.48837
C5_8	C5	582.06	184.4	129.62	157.01	1500.1	28108	2.5517	0.0053603	0.99464	0.010721	0.050021	FALSE	-1.8836
C5_9	C5	240.4	261.69	545.31	403.5	40222	9359.2	1.6859	0.9538	0.046203	0.092407	0.22309	TRUE	0.74472
C5AR2_1	C5AR2	1356	1990.8	1454.9	1722.9	143600	80532	1.293	0.90199	0.098013	0.19603	0.3672	TRUE	0.34528
C5AR2_10	C5AR2	921.26	1816.4	2185.7	2001	68214	49772	4.84	1	6.4918e-07	1.2984e-06	3.505e-05	TRUE	1.1182
C5AR2_11	C5AR2	589.47	801.63	869.38	835.5	2294.6	28554	1.456	0.92728	0.072716	0.14543	0.30118	TRUE	0.5025
C5AR2_12	C5AR2	1216	1416.7	1163.3	1290	32104	70317	0.27893	0.60985	0.39015	0.7803	0.87486	TRUE	0.085121
C5AR2_13	C5AR2	893.27	1371.4	1387.9	1379.6	135.88	47897	2.2223	0.98687	0.013131	0.026263	0.093451	TRUE	0.62655
C5AR2_14	C5AR2	320.26	295.92	224.61	260.26	2542.7	13369	0.52452	0.29996	0.70004	0.59991	0.74903	FALSE	-0.29823
C5AR2_15	C5AR2	1134.5	1148.3	1295.1	1221.7	10772	64498	0.34352	0.6344	0.3656	0.73121	0.84332	TRUE	0.10679
C5AR2_2	C5AR2	256.04	420.69	405.63	413.16	113.36	10122	1.5617	0.9405	0.059505	0.11901	0.26448	TRUE	0.68819
C5AR2_3	C5AR2	1358.4	1113	1184.5	1148.8	2555.2	80715	0.73801	0.23025	0.76975	0.46051	0.63647	FALSE	-0.24167
C5AR2_4	C5AR2	550.78	1002.6	1094	1048.3	4176.2	26241	3.0712	0.99893	0.0010662	0.0021325	0.015499	TRUE	0.92725
C5AR2_5	C5AR2	260.16	954.01	621.3	787.65	55347	10325	5.1913	1	1.0494e-07	2.0988e-07	6.799e-06	TRUE	1.5945
C5AR2_6	C5AR2	537.61	1416.7	1415.8	1416.2	0.36085	25462	5.5063	1	1.8334e-08	3.6667e-08	1.4231e-06	TRUE	1.3958
C5AR2_7	C5AR2	148.19	279.36	258.13	268.74	225.27	5130.5	1.683	0.95291	0.047092	0.094184	0.22655	TRUE	0.85442
C5AR2_8	C5AR2	1130.4	2279	1715.3	1997.2	158900	64207	3.4207	0.99969	0.00031228	0.00062457	0.0063231	TRUE	0.82059
C5AR2_9	C5AR2	66.686	152.38	251.43	201.9	4905.4	1903.9	3.0988	0.99896	0.001037	0.002074	0.015207	TRUE	1.5838
C5orf15_1	C5orf15	529.37	659.19	798.98	729.08	9769.7	24978	1.2636	0.89678	0.10322	0.20644	0.37987	TRUE	0.46105
C5orf15_10	C5orf15	950.9	1644.1	1450.4	1547.3	18754	51773	2.621	0.99562	0.0043831	0.0087661	0.043437	TRUE	0.70179
C5orf15_11	C5orf15	818.35	671.34	576.6	623.97	4487.4	42949	0.93805	0.17411	0.82589	0.34822	0.53341	FALSE	-0.39069
C5orf15_12	C5orf15	771.42	220.84	298.36	259.6	3005	39906	2.5659	0.0051455	0.99485	0.010291	0.04861	FALSE	-1.5676
C5orf15_13	C5orf15	1000.3	1083.2	849.26	966.23	27363	55142	0.14508	0.44232	0.55768	0.88464	0.93387	FALSE	-0.049937
C5orf15_14	C5orf15	246.16	451.61	643.65	547.63	18440	9638.9	3.0706	0.99893	0.0010746	0.0021492	0.015584	TRUE	1.1504
C5orf15_15	C5orf15	674.27	464.86	480.5	472.68	122.38	33751	1.0978	0.13615	0.86385	0.2723	0.45597	FALSE	-0.51156
C5orf15_2	C5orf15	1216.8	812.67	1020.2	916.45	21540	70376	1.1323	0.12876	0.87124	0.25753	0.43966	FALSE	-0.4086
C5orf15_3	C5orf15	591.94	422.9	385.52	404.21	698.61	28702	1.1091	0.1337	0.8663	0.2674	0.45143	FALSE	-0.54923
C5orf15_4	C5orf15	517.85	695.63	594.48	645.06	5115.4	24303	0.81599	0.79265	0.20735	0.41469	0.59312	TRUE	0.31635
C5orf15_5	C5orf15	414.94	340.09	389.99	365.04	1245.2	18449	0.36932	0.35595	0.64405	0.71189	0.82971	FALSE	-0.18437
C5orf15_6	C5orf15	209.12	289.29	464.86	377.08	15411	7870.2	1.8933	0.97057	0.029431	0.058861	0.16442	TRUE	0.8475
C5orf15_7	C5orf15	263.45	57.417	68.164	62.791	57.752	10487	2.052	0.020085	0.97991	0.040171	0.12544	FALSE	-2.0516
C5orf15_8	C5orf15	369.66	507.92	648.12	578.02	9828	15979	1.6483	0.95027	0.049729	0.099458	0.23458	TRUE	0.64353
C5orf15_9	C5orf15	400.94	405.23	620.18	512.71	23102	17678	0.84061	0.79946	0.20054	0.40108	0.58139	TRUE	0.35397
CAB39_1	CAB39	145.72	37.542	83.809	60.675	1070.3	5024.5	1.298	0.09714	0.90286	0.19428	0.3647	FALSE	-1.2503
CAB39_10	CAB39	285.68	40.854	212.32	126.58	14699	11599	1.5057	0.066073	0.93393	0.13215	0.28221	FALSE	-1.168
CAB39_11	CAB39	656.16	1061.1	574.37	817.74	118460	32627	0.89454	0.81446	0.18554	0.37108	0.55354	TRUE	0.31716
CAB39_12	CAB39	701.44	355.54	517.38	436.46	13095	35452	1.4079	0.079577	0.92042	0.15915	0.32063	FALSE	-0.68322
CAB39_13	CAB39	87.268	49.688	70.399	60.044	214.48	2658.4	0.62651	0.26549	0.73451	0.53098	0.69455	FALSE	-0.53206
CAB39_14	CAB39	560.66	311.38	397.81	354.59	3735.4	26827	1.2596	0.1039	0.8961	0.2078	0.38164	FALSE	-0.65946
CAB39_15	CAB39	453.63	240.71	102.81	171.76	9508.9	20613	1.9768	0.024035	0.97597	0.04807	0.14237	FALSE	-1.3959
CAB39_2	CAB39	451.16	259.48	590.01	424.75	54626	20473	0.18579	0.42631	0.57369	0.85261	0.91536	FALSE	-0.086842
CAB39_3	CAB39	125.96	82.813	74.869	78.841	31.554	4192.8	0.79595	0.21303	0.78697	0.42606	0.60378	FALSE	-0.6692
CAB39_4	CAB39	298.03	594.05	391.11	492.58	20592	12225	1.7595	0.96062	0.039382	0.078764	0.20051	TRUE	0.72298
CAB39_5	CAB39	621.58	125.88	56.99	91.433	2372.6	30501	3.0859	0.0010146	0.99899	0.0020292	0.015011	FALSE	-2.7518
CAB39_6	CAB39	1894.4	1585.6	1622.5	1604.1	682.27	122130	0.83074	0.20306	0.79694	0.40612	0.58622	FALSE	-0.23986
CAB39_7	CAB39	1213.5	342.29	505.09	423.69	13251	70139	2.9828	0.001428	0.99857	0.002856	0.019285	FALSE	-1.5159
CAB39_8	CAB39	253.57	23.188	35.758	29.473	79.011	10001	2.4602	0.0069427	0.99306	0.013885	0.060132	FALSE	-3.0625
CAB39_9	CAB39	434.7	209.79	220.14	214.97	53.5	19548	1.5793	0.057138	0.94286	0.11428	0.25759	FALSE	-1.0125
CABIN1_1	CABIN1	354.01	212	472.68	342.34	33977	15143	0.097579	0.46113	0.53887	0.92227	0.95504	FALSE	-0.048231
CABIN1_10	CABIN1	1004.4	514.55	497.26	505.91	149.32	55425	2.1177	0.0171	0.9829	0.0342	0.11305	FALSE	-0.988
CABIN1_11	CABIN1	281.56	425.11	364.29	394.7	1849.5	11391	1.06	0.85482	0.14518	0.29035	0.47507	TRUE	0.48582
CABIN1_12	CABIN1	713.79	608.4	738.63	673.52	8480.3	36230	0.21171	0.41616	0.58384	0.83233	0.90512	FALSE	-0.083665
CABIN1_13	CABIN1	1101.6	956.22	1043.7	999.96	3826.5	62176	0.40748	0.34183	0.65817	0.68366	0.80966	FALSE	-0.13948
CABIN1_14	CABIN1	989.59	882.24	568.78	725.51	49127	54409	1.1322	0.12877	0.87123	0.25755	0.43966	FALSE	-0.44731
CABIN1_15	CABIN1	941.84	420.69	278.24	349.47	10145	51160	2.6202	0.0043943	0.99561	0.0087886	0.043495	FALSE	-1.4277
CABIN1_2	CABIN1	1423.5	484.73	476.03	480.38	37.844	85555	3.2245	0.00063099	0.99937	0.001262	0.010486	FALSE	-1.5652
CABIN1_3	CABIN1	409.17	170.04	139.68	154.86	460.92	18131	1.9062	0.028314	0.97169	0.056627	0.15956	FALSE	-1.396
CABIN1_4	CABIN1	218.99	187.71	195.55	191.63	30.762	8334.9	0.31318	0.37707	0.62293	0.75415	0.85781	FALSE	-0.19162
CABIN1_5	CABIN1	310.38	85.022	93.866	89.444	39.11	12858	2.0018	0.022655	0.97734	0.045311	0.1367	FALSE	-1.7836
CABIN1_6	CABIN1	937.72	481.42	262.6	372.01	23941	50882	2.5089	0.0060561	0.99394	0.012112	0.054319	FALSE	-1.3315
CABIN1_7	CABIN1	922.91	598.46	528.55	563.51	2443.7	49883	1.6093	0.053774	0.94623	0.10755	0.24741	FALSE	-0.71075
CABIN1_8	CABIN1	218.17	321.32	261.48	291.4	1789.9	8296	0.80398	0.78753	0.21247	0.42494	0.60253	TRUE	0.41588
CABIN1_9	CABIN1	647.93	702.26	745.34	723.8	928.06	32118	0.42334	0.66393	0.33607	0.67215	0.80037	TRUE	0.15952
CAPN8_1	CAPN8	111.14	104.9	50.285	77.591	1491.2	3589.2	0.63003	0.26434	0.73566	0.52868	0.69297	FALSE	-0.51292
CAPN8_10	CAPN8	797.77	395.29	726.34	560.82	54796	41609	1.1618	0.12266	0.87734	0.24532	0.4266	FALSE	-0.50767
CAPN8_11	CAPN8	392.71	354.44	395.58	375.01	846.11	17228	0.13679	0.4456	0.5544	0.89119	0.93805	FALSE	-0.066361
CAPN8_12	CAPN8	664.39	836.96	624.65	730.81	22538	33137	0.36485	0.64234	0.35766	0.71531	0.83195	TRUE	0.13726
CAPN8_13	CAPN8	406.7	214.21	327.41	270.81	6407.4	17995	1.0173	0.1545	0.8455	0.30899	0.49388	FALSE	-0.58492
CAPN8_14	CAPN8	549.96	986.03	718.52	852.27	35781	26192	1.868	0.96911	0.03089	0.06178	0.17006	TRUE	0.63107
CAPN8_15	CAPN8	516.2	478.11	862.67	670.39	73944	24207	0.99101	0.83909	0.16091	0.32183	0.50628	TRUE	0.37642
CAPN8_2	CAPN8	1310.7	1445.4	1710.8	1578.1	35231	77198	0.96247	0.83209	0.16791	0.33582	0.51975	TRUE	0.26768
CAPN8_3	CAPN8	1478.6	1890.3	1801.3	1845.8	3962.4	89703	1.2261	0.88991	0.11009	0.22017	0.39728	TRUE	0.31983
CAPN8_4	CAPN8	938.55	1270.9	1389	1329.9	6971.8	50938	1.7342	0.95856	0.041441	0.082882	0.2077	TRUE	0.50242
CAPN8_5	CAPN8	147.37	115.94	183.26	149.6	2266.2	5095.1	0.031263	0.50278	0.49722	0.99443	0.99627	TRUE	0.021537
CAPN8_6	CAPN8	1607.9	1957.7	1624.8	1791.2	55422	99570	0.58107	0.7194	0.2806	0.56119	0.71839	TRUE	0.1557
CAPN8_7	CAPN8	568.07	430.63	620.18	525.41	17966	27269	0.2588	0.39789	0.60211	0.79579	0.88262	FALSE	-0.11243
CAPN8_8	CAPN8	355.66	220.84	255.9	238.37	614.63	15231	0.95692	0.1693	0.8307	0.33861	0.5226	FALSE	-0.57534
CAPN8_9	CAPN8	761.54	1343.8	1280.6	1312.2	1996.2	39271	2.7787	0.99727	0.0027292	0.0054583	0.030944	TRUE	0.78419
CAPN9_1	CAPN9	618.29	834.76	874.96	854.86	808.25	30300	1.3591	0.91292	0.087082	0.17416	0.3402	TRUE	0.46676
CAPN9_10	CAPN9	780.48	759.67	663.76	711.72	4599.2	40490	0.34179	0.36625	0.63375	0.73251	0.84419	FALSE	-0.13287
CAPN9_11	CAPN9	447.05	851.32	774.39	812.86	2958.9	20241	2.5712	0.99493	0.0050714	0.010143	0.048154	TRUE	0.86113
CAPN9_12	CAPN9	1091.7	2061.5	1456	1758.8	183290	61482	2.6903	0.99643	0.0035689	0.0071379	0.037563	TRUE	0.68751
CAPN9_13	CAPN9	563.95	617.23	668.23	642.73	1300.5	27024	0.47924	0.68402	0.31598	0.63196	0.77272	TRUE	0.18834
CAPN9_14	CAPN9	726.96	1090.9	1099.6	1095.2	37.361	37064	1.913	0.97212	0.027879	0.055757	0.15783	TRUE	0.59064
CAPN9_15	CAPN9	694.85	1150.6	788.92	969.73	65389	35038	1.4685	0.92901	0.070992	0.14198	0.29647	TRUE	0.48029
CAPN9_2	CAPN9	274.15	305.86	245.84	275.85	1801.1	11020	0.016127	0.5042	0.4958	0.9916	0.99439	TRUE	0.0088491
CAPN9_3	CAPN9	144.08	281.56	201.14	241.35	3234	4954.1	1.3821	0.91479	0.085208	0.17042	0.33508	TRUE	0.74031
CAPN9_4	CAPN9	342.49	311.38	274.89	293.13	665.58	14532	0.41345	0.33964	0.66036	0.67928	0.80701	FALSE	-0.22378
CAPN9_5	CAPN9	218.99	118.15	210.08	164.11	4225.9	8334.9	0.61932	0.26785	0.73215	0.53571	0.69837	FALSE	-0.41401
CAPN9_6	CAPN9	754.13	744.21	844.79	794.5	5057.9	38796	0.20497	0.58117	0.41883	0.83765	0.90735	TRUE	0.075139
CAPN9_7	CAPN9	910.56	954.01	911.84	932.92	889.13	49053	0.10099	0.54021	0.45979	0.91958	0.95378	TRUE	0.034972
CAPN9_8	CAPN9	859.51	1275.3	696.17	985.75	167710	45655	0.59079	0.72266	0.27734	0.55467	0.71339	TRUE	0.19748
CAPN9_9	CAPN9	427.29	919.78	731.93	825.85	17644	19134	2.8813	0.99802	0.001982	0.0039639	0.024511	TRUE	0.94906
CASC11_1	CASC11	103.73	48.584	86.044	67.314	701.62	3294.6	0.71972	0.23585	0.76415	0.4717	0.64599	FALSE	-0.61649
CASC11_10	CASC11	176.18	109.31	172.09	140.7	1970.3	6360.8	0.47066	0.31894	0.68106	0.63788	0.77654	FALSE	-0.3224
CASC11_11	CASC11	1683.6	706.67	909.6	808.14	20590	105440	2.6961	0.0035077	0.99649	0.0070154	0.037138	FALSE	-1.058
CASC11_12	CASC11	1327.1	789.49	878.31	833.9	3945.3	78407	1.7615	0.039077	0.96092	0.078153	0.19935	FALSE	-0.66973
CASC11_13	CASC11	434.7	138.02	145.27	141.65	26.255	19548	2.1173	0.017119	0.98288	0.034238	0.11306	FALSE	-1.6109
CASC11_14	CASC11	544.19	647.05	812.39	729.72	13668	25851	1.1539	0.87568	0.12432	0.24864	0.43012	TRUE	0.42254
CASC11_15	CASC11	647.93	270.52	128.51	199.51	10084	32118	2.5107	0.0060242	0.99398	0.012048	0.054092	FALSE	-1.6943
CASC11_2	CASC11	692.38	814.88	491.68	653.28	52230	34883	0.20953	0.41702	0.58298	0.83403	0.90574	FALSE	-0.083749
CASC11_3	CASC11	289.8	408.54	743.1	575.82	55965	11807	2.6323	0.99574	0.0042561	0.0085123	0.042654	TRUE	0.98812
CASC11_4	CASC11	381.18	176.67	268.19	222.43	4187.9	16601	1.2395	0.10757	0.89243	0.21514	0.39047	FALSE	-0.77445
CASC11_5	CASC11	520.32	267.21	344.17	305.69	2961.7	24447	1.3752	0.084528	0.91547	0.16906	0.33312	FALSE	-0.76537
CASC11_6	CASC11	1220.1	439.46	696.17	567.82	32950	70613	2.4548	0.0070476	0.99295	0.014095	0.060703	FALSE	-1.1022
CASC11_7	CASC11	1116.4	601.78	717.4	659.59	6684.7	63219	1.8168	0.034624	0.96538	0.069248	0.18337	FALSE	-0.75829
CASC11_8	CASC11	288.97	168.94	139.68	154.31	428.01	11765	1.2605	0.10375	0.89625	0.20749	0.38141	FALSE	-0.90077
CASC11_9	CASC11	88.915	101.58	176.56	139.07	2810.5	2720.8	0.96155	0.8241	0.1759	0.3518	0.53639	TRUE	0.63952
CASP5_1	CASP5	414.94	758.57	1108.5	933.54	61229	18449	3.8181	0.99993	6.7318e-05	0.00013464	0.0018534	TRUE	1.1679
CASP5_10	CASP5	279.09	462.65	392.22	427.44	2479.8	11267	1.3975	0.91852	0.081476	0.16295	0.3253	TRUE	0.61317
CASP5_11	CASP5	485.74	344.5	508.44	426.47	13438	22443	0.39668	0.3458	0.6542	0.69161	0.81513	FALSE	-0.18732
CASP5_12	CASP5	377.07	351.13	454.8	402.96	5374.1	16379	0.20237	0.57951	0.42049	0.84098	0.90953	TRUE	0.095592
CASP5_13	CASP5	242.87	195.44	257.01	226.23	1895.7	9478.8	0.18012	0.42853	0.57147	0.85706	0.91816	FALSE	-0.10198
CASP5_14	CASP5	834.81	863.47	956.54	910	4331.1	44027	0.35833	0.63994	0.36006	0.72012	0.83555	TRUE	0.12427
CASP5_15	CASP5	390.24	408.54	821.32	614.93	85194	17093	1.7186	0.9571	0.042901	0.085803	0.21254	TRUE	0.65473
CASP5_2	CASP5	447.87	779.55	640.3	709.92	9695.2	20288	1.8398	0.96708	0.032924	0.065848	0.17719	TRUE	0.6634
CASP5_3	CASP5	567.25	288.19	478.27	383.23	18065	27220	1.1165	0.1321	0.8679	0.26419	0.44754	FALSE	-0.56455
CASP5_4	CASP5	602.65	820.4	487.21	653.8	55509	29350	0.29862	0.6173	0.3827	0.7654	0.86429	TRUE	0.11736
CASP5_5	CASP5	250.28	387.57	472.68	430.12	3622.3	9839.6	1.813	0.96488	0.035117	0.070235	0.18523	TRUE	0.77881
CASP5_6	CASP5	86.445	66.251	214.55	140.4	10996	2627.3	1.0526	0.84672	0.15328	0.30656	0.49151	TRUE	0.69333
CASP5_7	CASP5	615.82	846.9	964.36	905.63	6897.9	30150	1.6691	0.95244	0.047562	0.095124	0.22811	TRUE	0.55567
CASP5_8	CASP5	634.75	497.98	666	581.99	14115	31308	0.29847	0.38267	0.61733	0.76534	0.86429	FALSE	-0.125
CASP5_9	CASP5	845.52	936.34	1213.5	1074.9	38422	44731	1.0848	0.86099	0.13901	0.27803	0.46197	TRUE	0.34599
CAV1_1	CAV1	192.65	321.32	217.9	269.61	5347.1	7107.6	0.91285	0.8173	0.1827	0.3654	0.54904	TRUE	0.48276
CAV1_10	CAV1	2009.6	2001.9	2433.8	2217.8	93283	131450	0.57422	0.71709	0.28291	0.56582	0.72189	TRUE	0.14215
CAV1_11	CAV1	269.22	226.36	261.48	243.92	616.95	10773	0.25106	0.40088	0.59912	0.80177	0.88642	FALSE	-0.1418
CAV1_12	CAV1	415.76	504.61	187.73	346.17	50205	18495	0.51394	0.30365	0.69635	0.6073	0.7538	FALSE	-0.26358
CAV1_13	CAV1	1569.2	2038.3	1412.5	1725.4	195850	96595	0.50256	0.69236	0.30764	0.61527	0.76037	TRUE	0.13682
CAV1_14	CAV1	1292.6	1999.7	1444.9	1722.3	153900	75871	1.56	0.94062	0.059379	0.11876	0.26416	TRUE	0.41379
CAV1_15	CAV1	429.76	1252.1	1003.5	1127.8	30917	19272	5.0283	1	2.4769e-07	4.9539e-07	1.5143e-05	TRUE	1.3898
CAV1_2	CAV1	274.98	237.4	172.09	204.74	2132.7	11061	0.67838	0.24877	0.75123	0.49753	0.6673	FALSE	-0.42371
CAV1_3	CAV1	1453.9	855.74	830.26	843	324.4	87841	2.0613	0.019637	0.98036	0.039274	0.12407	FALSE	-0.78563
CAV1_4	CAV1	1100.7	458.23	566.55	512.39	5865.9	62118	2.3608	0.0091174	0.99088	0.018235	0.072916	FALSE	-1.1017
CAV1_5	CAV1	453.63	305.86	205.61	255.73	5024.6	20613	1.3831	0.083317	0.91668	0.16663	0.33046	FALSE	-0.82443
CAV1_6	CAV1	1132	1689.4	1475	1582.2	22974	64323	1.7751	0.96206	0.037945	0.075889	0.1958	TRUE	0.48268
CAV1_7	CAV1	584.53	822.61	1290.7	1056.6	109530	28256	2.8085	0.99751	0.0024892	0.0049784	0.028974	TRUE	0.85301
CAV1_8	CAV1	254.4	495.77	329.65	412.71	13799	10041	1.5799	0.94262	0.057384	0.11477	0.25837	TRUE	0.69589
CAV1_9	CAV1	257.69	506.82	470.45	488.63	661.41	10203	2.2863	0.98882	0.011177	0.022355	0.083903	TRUE	0.92048
CCDC178_1	CCDC178	442.11	368.79	235.78	302.29	8846.2	19963	0.99258	0.16046	0.83954	0.32091	0.50536	FALSE	-0.54696
CCDC178_10	CCDC178	979.71	1588.9	1159.9	1374.4	92019	53733	1.7027	0.95569	0.044311	0.088622	0.2178	TRUE	0.48796
CCDC178_11	CCDC178	270.86	115.94	183.26	149.6	2266.2	10855	1.1844	0.11813	0.88187	0.23625	0.41641	FALSE	-0.85215
CCDC178_12	CCDC178	745.08	645.94	879.43	762.69	27259	38217	0.090092	0.53586	0.46414	0.92828	0.95912	TRUE	0.033661
CCDC178_13	CCDC178	554.07	447.19	462.62	454.91	119.08	26436	0.61063	0.27072	0.72928	0.54145	0.70336	FALSE	-0.28394
CCDC178_14	CCDC178	815.88	438.36	346.41	392.38	4227.3	42788	2.0481	0.020274	0.97973	0.040548	0.12621	FALSE	-1.0542
CCDC178_15	CCDC178	395.18	359.96	234.66	297.31	7849.7	17363	0.74617	0.22778	0.77222	0.45557	0.63159	FALSE	-0.40932
CCDC178_2	CCDC178	1207.8	1007	1139.8	1073.4	8816.6	69725	0.50884	0.30543	0.69457	0.61087	0.75642	FALSE	-0.17
CCDC178_3	CCDC178	471.74	315.79	274.89	295.34	836.48	21641	1.2022	0.11465	0.88535	0.2293	0.40832	FALSE	-0.67379
CCDC178_4	CCDC178	284.86	406.34	455.92	431.13	1229.2	11557	1.3606	0.91283	0.087169	0.17434	0.34042	TRUE	0.59616
CCDC178_5	CCDC178	964.07	1732.5	1137.6	1435	176950	52667	2.0521	0.97992	0.020082	0.040163	0.12544	TRUE	0.57336
CCDC178_6	CCDC178	505.5	203.17	185.5	194.33	156.15	23584	2.0358	0.020885	0.97912	0.041769	0.12872	FALSE	-1.3746
CCDC178_7	CCDC178	856.22	1363.7	1242.6	1303.1	7327	45437	2.0966	0.98199	0.018015	0.03603	0.11696	TRUE	0.60535
CCDC178_8	CCDC178	633.93	179.98	295.01	237.49	6615.5	31257	2.2475	0.012304	0.9877	0.024608	0.089556	FALSE	-1.4127
CCDC178_9	CCDC178	530.2	294.81	340.82	317.82	1058.3	25026	1.3448	0.089351	0.91065	0.1787	0.3458	FALSE	-0.73651
CCDC22_1	CCDC22	713.79	269.42	337.47	303.44	2315.4	36230	2.1581	0.015461	0.98454	0.030923	0.10483	FALSE	-1.2313
CCDC22_10	CCDC22	1187.2	910.94	1026.9	968.94	6726.9	68248	0.8354	0.20175	0.79825	0.40349	0.58387	FALSE	-0.29279
CCDC22_11	CCDC22	778.01	399.71	296.12	347.92	5365.2	40330	2.1429	0.016059	0.98394	0.032119	0.108	FALSE	-1.1587
CCDC22_12	CCDC22	447.87	221.94	166.5	194.22	1536.8	20288	1.7907	0.03667	0.96333	0.07334	0.19152	FALSE	-1.2012
CCDC22_13	CCDC22	652.87	666.92	594.48	630.7	2623.7	32423	0.12329	0.45094	0.54906	0.90188	0.9435	FALSE	-0.049752
CCDC22_14	CCDC22	410	323.52	441.39	382.46	6946.5	18176	0.20602	0.41839	0.58161	0.83677	0.90687	FALSE	-0.10006
CCDC22_15	CCDC22	420.7	683.48	631.36	657.42	1358.6	18768	1.7279	0.95795	0.042045	0.084091	0.20967	TRUE	0.64279
CCDC22_2	CCDC22	760.72	566.44	560.96	563.7	15.03	39218	0.99507	0.15985	0.84015	0.3197	0.50426	FALSE	-0.43177
CCDC22_3	CCDC22	181.95	200.96	232.43	216.69	495.16	6620.3	0.42706	0.66104	0.33896	0.67792	0.80563	TRUE	0.25088
CCDC22_4	CCDC22	249.46	282.67	150.86	216.76	8687.4	9799.4	0.34012	0.36688	0.63312	0.73377	0.84486	FALSE	-0.2018
CCDC22_5	CCDC22	235.46	255.06	130.74	192.9	7728.1	9120.7	0.45847	0.32331	0.67669	0.64662	0.7829	FALSE	-0.28626
CCDC22_6	CCDC22	330.96	161.21	392.22	276.72	26684	13927	0.46443	0.32117	0.67883	0.64234	0.77923	FALSE	-0.2574
CCDC22_7	CCDC22	1258	2406	2491.9	2449	3690.5	73353	4.3974	0.99999	5.4785e-06	1.0957e-05	0.00022327	TRUE	0.9605
CCDC22_8	CCDC22	758.25	1263.2	1224.7	1244	739.31	39060	2.4576	0.99301	0.0069944	0.013989	0.060364	TRUE	0.71345
CCDC22_9	CCDC22	1091.7	2312.1	2207	2259.6	5531.6	61482	4.71	1	1.2386e-06	2.4771e-06	6.1867e-05	TRUE	1.0488
CCDC77_1	CCDC77	682.51	1212.4	1167.7	1190.1	996.84	34265	2.7419	0.99695	0.0030543	0.0061085	0.03368	TRUE	0.80122
CCDC77_10	CCDC77	1682	1719.2	1107.4	1413.3	187160	105320	0.82792	0.20386	0.79614	0.40772	0.58732	FALSE	-0.25093
CCDC77_11	CCDC77	1302.4	1187	1307.4	1247.2	7251.3	76594	0.1996	0.4209	0.5791	0.8418	0.91026	FALSE	-0.062474
CCDC77_12	CCDC77	86.445	71.771	81.574	76.673	48.043	2627.3	0.2618	0.39674	0.60326	0.79347	0.88154	FALSE	-0.17097
CCDC77_13	CCDC77	135.02	134.71	124.04	129.37	56.952	4570.3	0.115	0.45422	0.54578	0.90844	0.94797	FALSE	-0.061163
CCDC77_14	CCDC77	1155.1	1522.7	1688.5	1605.6	13746	65958	1.7541	0.96029	0.039708	0.079416	0.20156	TRUE	0.47474
CCDC77_15	CCDC77	2483.9	983.82	771.04	877.43	22638	171150	3.883	5.1578e-05	0.99995	0.00010316	0.0014839	FALSE	-1.5002
CCDC77_2	CCDC77	415.76	458.23	316.24	387.24	10081	18495	0.21142	0.41628	0.58372	0.83256	0.90513	FALSE	-0.10229
CCDC77_3	CCDC77	238.75	219.73	186.61	203.17	548.37	9279.6	0.38087	0.35165	0.64835	0.7033	0.82355	FALSE	-0.23176
CCDC77_4	CCDC77	88.092	208.69	56.99	132.84	11506	2689.5	0.86284	0.79681	0.20319	0.40639	0.58638	TRUE	0.58714
CCDC77_5	CCDC77	383.65	122.56	143.03	132.8	209.51	16735	1.9639	0.024771	0.97523	0.049542	0.14498	FALSE	-1.5235
CCDC77_6	CCDC77	683.33	1369.2	1517.5	1443.3	10999	34316	4.1027	0.99998	2.0422e-05	4.0844e-05	0.00067382	TRUE	1.0776
CCDC77_7	CCDC77	316.97	323.52	388.87	356.2	2135.2	13198	0.34149	0.63257	0.36743	0.73486	0.84542	TRUE	0.16785
CCDC77_8	CCDC77	668.51	915.36	1024.7	970.03	5977.5	33393	1.65	0.95053	0.049475	0.098949	0.23382	TRUE	0.53641
CCDC77_9	CCDC77	829.05	1469.7	916.31	1193	153100	43650	1.7419	0.95924	0.040762	0.081524	0.20516	TRUE	0.52451
CCDC91_1	CCDC91	1015.9	1766.7	1463.9	1615.3	45851	56218	2.5277	0.99426	0.0057401	0.01148	0.052579	TRUE	0.66844
CCDC91_10	CCDC91	1574.9	2420.4	1785.7	2103	201400	97037	1.6952	0.95498	0.045018	0.090037	0.21975	TRUE	0.41693
CCDC91_11	CCDC91	713.79	1181.5	934.19	1057.8	30574	36230	1.8075	0.96465	0.035348	0.070696	0.18617	TRUE	0.56688
CCDC91_12	CCDC91	433.05	295.92	636.95	466.43	58150	19456	0.23933	0.59419	0.40581	0.81162	0.89189	TRUE	0.1069
CCDC91_13	CCDC91	908.91	497.98	486.09	492.04	70.721	48943	1.8846	0.029741	0.97026	0.059481	0.1654	FALSE	-0.88403
CCDC91_14	CCDC91	1637.5	1066.6	1163.3	1114.9	4668.7	101860	1.6373	0.050779	0.94922	0.10156	0.23787	FALSE	-0.55412
CCDC91_15	CCDC91	1178.1	1584.5	1383.4	1483.9	20219	67601	1.1762	0.88025	0.11975	0.2395	0.41971	TRUE	0.3327
CCDC91_2	CCDC91	207.47	160.11	208.96	184.53	1193.5	7793.2	0.27462	0.39181	0.60819	0.78361	0.87687	FALSE	-0.16814
CCDC91_3	CCDC91	775.54	594.05	521.85	557.95	2606.3	40171	1.0858	0.13877	0.86123	0.27755	0.46161	FALSE	-0.47434
CCDC91_4	CCDC91	282.39	204.27	432.45	318.36	26033	11433	0.33646	0.63021	0.36979	0.73958	0.84913	TRUE	0.17242
CCDC91_5	CCDC91	1029.1	918.67	819.09	868.88	4958.5	57126	0.6704	0.2513	0.7487	0.50261	0.6715	FALSE	-0.24391
CCDC91_6	CCDC91	815.88	1040.1	946.48	993.31	4385.6	42788	0.85775	0.80448	0.19552	0.39105	0.57109	TRUE	0.28357
CCDC91_7	CCDC91	484.92	362.17	508.44	435.3	10697	22396	0.33251	0.36975	0.63025	0.7395	0.84911	FALSE	-0.15537
CCDC91_8	CCDC91	76.566	51.896	48.05	49.973	7.3957	2259.9	0.68208	0.2476	0.7524	0.49519	0.66576	FALSE	-0.60568
CCDC91_9	CCDC91	275.8	192.13	67.047	129.59	7822.5	11102	1.415	0.078537	0.92146	0.15707	0.31802	FALSE	-1.0838
CCDC93_1	CCDC93	200.06	102.69	136.33	119.51	565.84	7448.9	0.96684	0.16681	0.83319	0.33363	0.51732	FALSE	-0.73848
CCDC93_10	CCDC93	907.26	605.09	590.01	597.55	113.63	48833	1.4017	0.080509	0.91949	0.16102	0.32302	FALSE	-0.60164
CCDC93_11	CCDC93	1206.9	1238.9	1145.4	1192.1	4371.1	69666	0.056093	0.47763	0.52237	0.95527	0.97409	FALSE	-0.017791
CCDC93_12	CCDC93	634.75	306.96	207.85	257.4	4911.9	31308	2.1367	0.016312	0.98369	0.032625	0.10918	FALSE	-1.2988
CCDC93_13	CCDC93	153.13	28.709	36.876	32.792	33.352	5343.8	1.8473	0.032352	0.96765	0.064704	0.175	FALSE	-2.1894
CCDC93_14	CCDC93	865.28	428.42	451.45	439.93	265.17	46036	1.9829	0.023691	0.97631	0.047382	0.141	FALSE	-0.97426
CCDC93_15	CCDC93	359.78	93.855	168.73	131.29	2803.5	15450	1.8637	0.031179	0.96882	0.062357	0.171	FALSE	-1.4473
CCDC93_2	CCDC93	396	762.99	365.41	564.2	79035	17408	1.2748	0.89867	0.10133	0.20266	0.37539	TRUE	0.50961
CCDC93_3	CCDC93	898.21	677.96	267.07	472.52	84417	48227	1.9388	0.026265	0.97374	0.052529	0.15119	FALSE	-0.92524
CCDC93_4	CCDC93	994.53	713.3	619.07	666.18	4439.7	54747	1.4034	0.080251	0.91975	0.1605	0.32239	FALSE	-0.57739
CCDC93_5	CCDC93	1300.8	229.67	221.25	225.46	35.395	76474	3.8948	4.9147e-05	0.99995	9.8295e-05	0.0014322	FALSE	-2.5232
CCDC93_6	CCDC93	317.79	331.25	306.18	318.72	314.29	13241	0.0080631	0.50178	0.49822	0.99643	0.99779	TRUE	0.0041928
CCDC93_7	CCDC93	884.21	1065.5	706.23	885.88	64549	47293	0.0076685	0.50305	0.49695	0.99391	0.99598	TRUE	0.0027154
CCDC93_8	CCDC93	452.81	669.13	765.45	717.29	4639	20566	1.8443	0.9674	0.032599	0.065198	0.17589	TRUE	0.66249
CCDC93_9	CCDC93	333.43	326.84	336.35	331.59	45.278	14056	0.018626	0.49257	0.50743	0.98514	0.9903	FALSE	-0.0079483
CCDC94_1	CCDC94	1570.8	18.771	13.409	16.09	14.373	96721	5.2705	6.8031e-08	1	1.3606e-07	4.6113e-06	FALSE	-6.5231
CCDC94_10	CCDC94	148.19	79.501	141.92	110.71	1947.8	5130.5	0.56326	0.28663	0.71337	0.57326	0.728	FALSE	-0.41743
CCDC94_11	CCDC94	534.31	27.604	34.641	31.123	24.756	25268	3.3624	0.00038631	0.99961	0.00077261	0.0073999	FALSE	-4.0587
CCDC94_12	CCDC94	311.2	191.02	203.38	197.2	76.302	12900	1.0146	0.15516	0.84484	0.31032	0.49523	FALSE	-0.65553
CCDC94_13	CCDC94	1158.4	341.19	274.89	308.04	2197.7	66192	3.3071	0.0004714	0.99953	0.0009428	0.0085269	FALSE	-1.9075
CCDC94_14	CCDC94	575.48	306.96	680.53	493.74	69776	27713	0.49152	0.31153	0.68847	0.62306	0.76617	FALSE	-0.22058
CCDC94_15	CCDC94	735.2	61.834	53.638	57.736	33.59	37587	3.5938	0.00016296	0.99984	0.00032592	0.0038133	FALSE	-3.6478
CCDC94_2	CCDC94	756.6	129.19	135.21	132.2	18.137	38954	3.1882	0.00071591	0.99928	0.0014318	0.011543	FALSE	-2.5078
CCDC94_3	CCDC94	1029.1	113.73	162.03	137.88	1166.4	57126	3.7516	8.7869e-05	0.99991	0.00017574	0.0023102	FALSE	-2.8909
CCDC94_4	CCDC94	388.59	39.75	106.16	72.954	2205	17004	2.494	0.0063162	0.99368	0.012632	0.056065	FALSE	-2.3973
CCDC94_5	CCDC94	708.85	100.48	111.74	106.11	63.449	35919	3.2188	0.00064371	0.99936	0.0012874	0.010627	FALSE	-2.7284
CCDC94_6	CCDC94	368.01	329.04	202.26	265.65	8037.4	15891	0.81684	0.20701	0.79299	0.41402	0.59278	FALSE	-0.4687
CCDC94_7	CCDC94	750.01	153.48	147.5	150.49	17.863	38532	3.0723	0.001062	0.99894	0.002124	0.015455	FALSE	-2.3096
CCDC94_8	CCDC94	124.32	60.73	70.399	65.564	46.751	4124.8	1.0032	0.15787	0.84213	0.31574	0.50114	FALSE	-0.91275
CCDC94_9	CCDC94	358.95	48.584	54.755	51.669	19.042	15406	2.5939	0.0047441	0.99526	0.0094882	0.045867	FALSE	-2.7728
CCHCR1_1	CCHCR1	414.94	253.96	487.21	370.58	27202	18449	0.32841	0.3713	0.6287	0.7426	0.85066	FALSE	-0.16268
CCHCR1_10	CCHCR1	518.67	361.07	345.29	353.18	124.4	24351	1.0622	0.14407	0.85593	0.28815	0.47299	FALSE	-0.55312
CCHCR1_11	CCHCR1	237.11	89.438	87.161	88.3	2.5928	9200.1	1.6068	0.054046	0.94595	0.10809	0.24814	FALSE	-1.4149
CCHCR1_12	CCHCR1	126.79	346.71	328.53	337.62	165.28	4226.8	3.2429	0.99939	0.00060711	0.0012142	0.010177	TRUE	1.4059
CCHCR1_13	CCHCR1	535.14	772.92	972.18	872.55	19852	25317	2.1206	0.98302	0.016984	0.033968	0.11255	TRUE	0.70429
CCHCR1_14	CCHCR1	604.29	1064.4	769.92	917.17	43366	29449	1.8232	0.96586	0.034142	0.068284	0.18174	TRUE	0.60113
CCHCR1_15	CCHCR1	757.42	874.51	752.04	813.27	7498.7	39007	0.28279	0.6113	0.3887	0.77739	0.87277	TRUE	0.10251
CCHCR1_2	CCHCR1	1962.7	1614.3	1671.7	1643	1647.3	127640	0.89488	0.18542	0.81458	0.37085	0.55354	FALSE	-0.25637
CCHCR1_3	CCHCR1	1840	3166.8	2667.4	2917.1	124710	117780	3.1382	0.99915	0.00084991	0.0016998	0.013095	TRUE	0.66448
CCHCR1_4	CCHCR1	307.91	835.86	802.33	819.09	562.22	12731	4.5305	1	2.9514e-06	5.9029e-06	0.00012939	TRUE	1.4086
CCHCR1_5	CCHCR1	578.77	363.27	293.89	328.58	2407.1	27910	1.4995	0.066873	0.93313	0.13375	0.28485	FALSE	-0.81485
CCHCR1_6	CCHCR1	330.96	357.75	401.16	379.46	942.27	13927	0.41095	0.65859	0.34141	0.68283	0.80932	TRUE	0.19672
CCHCR1_7	CCHCR1	366.36	777.34	405.63	591.49	69083	15803	1.7908	0.96328	0.036725	0.07345	0.19165	TRUE	0.68958
CCHCR1_8	CCHCR1	237.11	715.51	386.64	551.07	54077	9200.1	3.2733	0.99946	0.00053511	0.0010702	0.0093509	TRUE	1.2132
CCHCR1_9	CCHCR1	455.28	1025.8	604.54	815.16	88721	20706	2.501	0.9938	0.0061971	0.012394	0.055266	TRUE	0.83894
CCNI_1	CCNI	1346.9	1201.3	1549.9	1375.6	60747	79863	0.10164	0.54048	0.45952	0.91904	0.95378	TRUE	0.030421
CCNI_10	CCNI	196.77	512.34	269.31	390.82	29532	7296.8	2.2717	0.98832	0.011675	0.02335	0.086621	TRUE	0.9864
CCNI_11	CCNI	852.1	2268	1817	2042.5	101700	45165	5.6012	1	1.0645e-08	2.1289e-08	8.6207e-07	TRUE	1.2602
CCNI_12	CCNI	2362	1990.8	2653.9	2322.4	219860	160760	0.098835	0.46063	0.53937	0.92127	0.95441	FALSE	-0.024399
CCNI_13	CCNI	993.71	461.55	814.62	638.08	62331	54691	1.5208	0.064161	0.93584	0.12832	0.27675	FALSE	-0.63827
CCNI_14	CCNI	392.71	865.67	717.4	791.54	10992	17228	3.0386	0.99881	0.0011901	0.0023803	0.016669	TRUE	1.0094
CCNI_15	CCNI	1141.1	861.26	681.64	771.45	16130	64965	1.4502	0.073499	0.9265	0.147	0.30353	FALSE	-0.56415
CCNI_2	CCNI	573.83	748.63	616.83	682.73	8685.5	27614	0.65534	0.7438	0.2562	0.51239	0.67956	TRUE	0.25029
CCNI_3	CCNI	1133.7	493.57	582.19	537.88	3927.1	64440	2.3472	0.0094584	0.99054	0.018917	0.074586	FALSE	-1.0742
CCNI_4	CCNI	365.54	184.4	330.76	257.58	10712	15758	0.86527	0.19344	0.80656	0.38689	0.56715	FALSE	-0.50335
CCNI_5	CCNI	632.28	1130.7	1078.3	1104.5	1369.6	31156	2.6753	0.99627	0.0037337	0.0074674	0.038805	TRUE	0.80378
CCNI_6	CCNI	945.13	1052.3	1206.8	1129.6	11945	51383	0.81361	0.79206	0.20794	0.41587	0.59439	TRUE	0.25692
CCNI_7	CCNI	529.37	683.48	810.15	746.82	8022.1	24978	1.3758	0.91553	0.084469	0.16894	0.33307	TRUE	0.49568
CCNI_8	CCNI	1714.1	2014	1831.5	1922.8	16656	107830	0.63548	0.73744	0.26256	0.52511	0.68984	TRUE	0.16565
CCNI_9	CCNI	870.21	1283.1	1220.3	1251.7	1971.8	46363	1.7715	0.96176	0.038241	0.076482	0.19652	TRUE	0.52389
CCR1_1	CCR1	838.93	1009.2	911.84	960.53	4741.3	44298	0.57774	0.71827	0.28173	0.56346	0.72003	TRUE	0.19506
CCR1_10	CCR1	605.12	719.92	1022.5	871.19	45766	29499	1.5492	0.93932	0.060682	0.12136	0.26752	TRUE	0.52505
CCR1_11	CCR1	1177.3	1646.3	1974.5	1810.4	53860	67542	2.4362	0.99258	0.0074223	0.014845	0.062981	TRUE	0.62042
CCR1_12	CCR1	1175.7	737.59	512.91	625.25	25241	67424	2.1198	0.017013	0.98299	0.034026	0.11271	FALSE	-0.90988
CCR1_13	CCR1	245.34	189.92	403.4	296.66	22787	9598.8	0.5238	0.69794	0.30206	0.60412	0.75173	TRUE	0.27301
CCR1_14	CCR1	1733	727.65	725.22	726.44	2.9461	109310	3.0445	0.0011652	0.99883	0.0023305	0.016509	FALSE	-1.2532
CCR1_15	CCR1	1039	1602.2	1086.2	1344.2	133130	57810	1.2692	0.89782	0.10218	0.20436	0.3776	TRUE	0.37121
CCR1_2	CCR1	525.26	410.75	481.62	446.19	2511.1	24737	0.50357	0.30728	0.69272	0.61456	0.75979	FALSE	-0.23489
CCR1_3	CCR1	666.86	454.92	415.69	435.31	769.47	33290	1.2698	0.10209	0.89791	0.20417	0.37753	FALSE	-0.61421
CCR1_4	CCR1	871.04	1135.1	921.9	1028.5	22727	46418	0.73083	0.76755	0.23245	0.4649	0.64054	TRUE	0.23947
CCR1_5	CCR1	309.56	875.61	555.37	715.49	51277	12816	3.5858	0.99983	0.00016855	0.0003371	0.0039001	TRUE	1.2061
CCR1_6	CCR1	66.686	174.46	200.02	187.24	326.75	1903.9	2.7629	0.99694	0.0030582	0.0061164	0.033709	TRUE	1.4756
CCR1_7	CCR1	906.44	2060.4	2053.9	2057.1	21.259	48778	5.2101	1	9.4356e-08	1.8871e-07	6.2071e-06	TRUE	1.1815
CCR1_8	CCR1	869.39	1740.2	1554.4	1647.3	17263	46309	3.6148	0.99985	0.0001503	0.00030059	0.0035671	TRUE	0.92122
CCR1_9	CCR1	442.11	1308.4	1100.7	1204.6	21582	19963	5.3964	1	3.4031e-08	6.8062e-08	2.499e-06	TRUE	1.444
CCR2_1	CCR2	1577.4	1573.4	1695.2	1634.3	7407.8	97226	0.18245	0.57239	0.42761	0.85523	0.91726	TRUE	0.051084
CCR2_10	CCR2	312.85	141.33	120.68	131.01	213.21	12985	1.6219	0.05241	0.94759	0.10482	0.24331	FALSE	-1.2494
CCR2_11	CCR2	70.803	32.021	29.054	30.537	4.4028	2050.8	1.0984	0.13601	0.86399	0.27203	0.45589	FALSE	-1.187
CCR2_12	CCR2	1021.7	1219	1399	1309	16207	56615	1.2076	0.88639	0.11361	0.22721	0.40593	TRUE	0.35721
CCR2_13	CCR2	312.03	521.17	714.05	617.61	18601	12943	2.6861	0.99637	0.0036261	0.0072523	0.038004	TRUE	0.98275
CCR2_14	CCR2	392.71	663.61	642.53	653.07	222.11	17228	1.9836	0.97632	0.023681	0.047362	0.141	TRUE	0.73232
CCR2_15	CCR2	465.98	245.13	452.57	348.85	21516	21313	0.80427	0.21062	0.78938	0.42124	0.59921	FALSE	-0.41664
CCR2_2	CCR2	615	854.63	1165.5	1010.1	48319	30100	2.2772	0.98861	0.011391	0.022782	0.085195	TRUE	0.71488
CCR2_3	CCR2	451.98	795.01	623.54	709.27	14701	20520	1.7961	0.96373	0.036268	0.072536	0.1899	TRUE	0.64891
CCR2_4	CCR2	225.58	131.4	257.01	194.21	7889.7	8647.6	0.35034	0.36304	0.63696	0.72608	0.83968	FALSE	-0.21504
CCR2_5	CCR2	249.46	329.04	1013.5	671.29	234260	9799.4	4.2612	0.99999	1.0225e-05	2.0449e-05	0.00037451	TRUE	1.4245
CCR2_6	CCR2	740.96	1414.4	1536.5	1475.5	7447.3	37954	3.7702	0.99992	8.1554e-05	0.00016311	0.0021808	TRUE	0.99274
CCR2_7	CCR2	900.68	896.59	738.63	817.61	12475	48392	0.37763	0.35285	0.64715	0.7057	0.82509	FALSE	-0.13943
CCR2_8	CCR2	293.09	420.69	375.46	398.08	1022.8	11974	0.95944	0.83071	0.16929	0.33859	0.5226	TRUE	0.44041
CCR2_9	CCR2	1034.9	997.07	528.55	762.81	109750	57525	1.1344	0.12832	0.87168	0.25664	0.43863	FALSE	-0.43956
CCR3_1	CCR3	734.37	681.28	506.2	593.74	15325	37535	0.72607	0.2339	0.7661	0.46779	0.64297	FALSE	-0.30622
CCR3_10	CCR3	437.99	838.07	691.7	764.88	10712	19732	2.3271	0.99001	0.0099884	0.019977	0.077424	TRUE	0.80294
CCR3_11	CCR3	921.26	1076.6	1178.9	1127.7	5236.5	49772	0.92552	0.82265	0.17735	0.3547	0.53923	TRUE	0.29147
CCR3_12	CCR3	348.25	197.65	206.73	202.19	41.229	14837	1.2089	0.11335	0.88665	0.22671	0.40541	FALSE	-0.78145
CCR3_13	CCR3	763.19	796.11	1062.7	929.4	35533	39377	0.83763	0.79887	0.20113	0.40226	0.5825	TRUE	0.28393
CCR3_14	CCR3	605.12	521.17	497.26	509.22	285.75	29499	0.55879	0.28815	0.71185	0.5763	0.73075	FALSE	-0.24848
CCR3_15	CCR3	186.06	177.77	255.9	216.83	3051.6	6806.9	0.37296	0.64108	0.35892	0.71783	0.83339	TRUE	0.21971
CCR3_2	CCR3	1805.5	3278.3	2735.5	3006.9	147310	115030	3.5424	0.9998	0.00019829	0.00039657	0.004428	TRUE	0.73559
CCR3_3	CCR3	573.83	557.61	480.5	519.06	2972.6	27614	0.33009	0.37067	0.62933	0.74133	0.84996	FALSE	-0.14447
CCR3_4	CCR3	1398.8	2203.9	1202.4	1703.2	501560	83710	1.0521	0.85361	0.14639	0.29277	0.47741	TRUE	0.28387
CCR3_5	CCR3	499.74	468.17	372.11	420.14	4613.8	23250	0.52306	0.30047	0.69953	0.60094	0.74964	FALSE	-0.24975
CCR3_6	CCR3	288.15	133.61	217.9	175.75	3553	11723	1.0525	0.1463	0.8537	0.29259	0.47733	FALSE	-0.71008
CCR3_7	CCR3	390.24	543.25	492.79	518.02	1273.1	17093	0.9774	0.83558	0.16442	0.32884	0.5127	TRUE	0.40776
CCR3_8	CCR3	182.77	135.81	212.32	174.06	2926.3	6657.6	0.12408	0.45062	0.54938	0.90125	0.94346	FALSE	-0.070014
CCR3_9	CCR3	151.48	70.667	63.695	67.181	24.309	5272.5	1.2464	0.1063	0.8937	0.2126	0.38755	FALSE	-1.1612
CCR5_1	CCR5	217.35	267.21	184.38	225.79	3430.5	8257.1	0.092957	0.53312	0.46688	0.93376	0.96176	TRUE	0.054759
CCR5_10	CCR5	543.37	537.73	591.13	564.43	1425.6	25802	0.13112	0.552	0.448	0.896	0.94125	TRUE	0.054766
CCR5_11	CCR5	221.46	200.96	308.42	254.69	5773.4	8451.9	0.36138	0.6382	0.3618	0.7236	0.83795	TRUE	0.20081
CCR5_12	CCR5	698.97	511.23	641.42	576.32	8473.7	35297	0.65304	0.25686	0.74314	0.51373	0.68075	FALSE	-0.27791
CCR5_13	CCR5	456.92	649.26	614.6	631.93	600.6	20799	1.2134	0.88743	0.11257	0.22513	0.40372	TRUE	0.46693
CCR5_14	CCR5	894.91	717.71	851.5	784.6	8948.8	48007	0.5035	0.30731	0.69269	0.61462	0.75979	FALSE	-0.18956
CCR5_15	CCR5	778.83	947.38	976.65	962.02	428.3	40383	0.91157	0.81899	0.18101	0.36201	0.54582	TRUE	0.3044
CCR5_2	CCR5	1118	1234.5	1381.2	1307.8	10760	63335	0.75415	0.77462	0.22538	0.45076	0.62716	TRUE	0.22602
CCR5_3	CCR5	1485.2	732.07	559.84	645.96	14831	90201	2.7945	0.0025994	0.9974	0.0051987	0.029859	FALSE	-1.1999
CCR5_4	CCR5	987.12	743.11	963.24	853.18	24229	54240	0.57516	0.28259	0.71741	0.56518	0.72139	FALSE	-0.21016
CCR5_5	CCR5	643.81	1325	995.65	1160.3	54240	31865	2.8936	0.9981	0.0019048	0.0038097	0.023841	TRUE	0.84883
CCR5_6	CCR5	271.68	457.13	362.05	409.59	4519.7	10896	1.3211	0.90634	0.093664	0.18733	0.35637	TRUE	0.59047
CCR5_7	CCR5	77.389	55.209	49.168	52.188	18.247	2290.1	0.64311	0.26008	0.73992	0.52015	0.68562	FALSE	-0.55954
CCR5_8	CCR5	449.51	526.69	476.03	501.36	1283.1	20380	0.36318	0.64147	0.35853	0.71706	0.83316	TRUE	0.15715
CCR5_9	CCR5	398.47	204.27	193.32	198.8	59.993	17543	1.5172	0.064606	0.93539	0.12921	0.27804	FALSE	-0.99957
CCR9_1	CCR9	1191.3	1937.8	1638.2	1788	44894	68543	2.2792	0.98867	0.011328	0.022656	0.084805	TRUE	0.58541
CCR9_10	CCR9	586.18	818.19	747.57	782.88	2493.6	28355	1.1681	0.87859	0.12141	0.24281	0.42396	TRUE	0.41683
CCR9_11	CCR9	573.01	335.67	374.35	355.01	747.92	27565	1.3146	0.09433	0.90567	0.18866	0.35781	FALSE	-0.68916
CCR9_12	CCR9	848.81	857.94	738.63	798.29	7117.5	44948	0.23834	0.40581	0.59419	0.81162	0.89189	FALSE	-0.088422
CCR9_13	CCR9	775.54	477	292.77	384.89	16971	40171	1.95	0.02559	0.97441	0.051179	0.14848	FALSE	-1.0089
CCR9_14	CCR9	184.42	231.88	245.84	238.86	97.467	6732.2	0.66352	0.74334	0.25666	0.51331	0.68041	TRUE	0.37141
CCR9_15	CCR9	549.13	714.4	672.7	693.55	869.34	26143	0.8932	0.81406	0.18594	0.37188	0.55452	TRUE	0.3363
CCR9_2	CCR9	507.15	770.71	430.22	600.47	57969	23680	0.60644	0.72776	0.27224	0.54449	0.70554	TRUE	0.24324
CCR9_3	CCR9	362.25	224.15	173.2	198.68	1297.6	15582	1.3204	0.093355	0.90664	0.18671	0.3559	FALSE	-0.86329
CCR9_4	CCR9	654.51	571.96	667.12	619.54	4527.1	32525	0.19413	0.42304	0.57696	0.84607	0.91266	FALSE	-0.079102
CCR9_5	CCR9	710.5	896.59	1230.3	1063.5	55685	36022	1.8597	0.96853	0.03147	0.062941	0.17198	TRUE	0.58118
CCR9_6	CCR9	162.19	274.94	221.25	248.1	1441	5739.2	1.134	0.8695	0.1305	0.261	0.44386	TRUE	0.61018
CCR9_7	CCR9	567.25	751.94	731.93	741.94	200.29	27220	1.0588	0.85512	0.14488	0.28976	0.47489	TRUE	0.38673
CCR9_8	CCR9	467.63	1042.3	525.2	783.77	133720	21407	2.1608	0.98463	0.015367	0.030734	0.10439	TRUE	0.74383
CCR9_9	CCR9	116.08	94.959	212.32	153.64	6886.2	3788.3	0.61014	0.72084	0.27916	0.55832	0.71638	TRUE	0.40135
CCRL2_1	CCRL2	249.46	198.75	363.17	280.96	13517	9799.4	0.31826	0.62264	0.37736	0.75472	0.85806	TRUE	0.17094
CCRL2_10	CCRL2	582.89	772.92	630.24	701.58	10179	28157	0.70735	0.76026	0.23974	0.47947	0.65148	TRUE	0.26698
CCRL2_11	CCRL2	437.99	205.38	214.55	209.96	42.077	19732	1.6314	0.051401	0.9486	0.1028	0.23992	FALSE	-1.0572
CCRL2_12	CCRL2	740.14	554.3	582.19	568.24	389.06	37902	0.88314	0.18858	0.81142	0.37716	0.55912	FALSE	-0.38069
CCRL2_13	CCRL2	913.85	545.46	1110.7	828.1	159770	49274	0.38631	0.34963	0.65037	0.69926	0.82067	FALSE	-0.14198
CCRL2_14	CCRL2	271.68	97.167	164.26	130.72	2251	10896	1.3774	0.084199	0.9158	0.1684	0.33264	FALSE	-1.0498
CCRL2_15	CCRL2	478.33	541.05	404.52	472.78	9320.2	22018	0.038213	0.48476	0.51524	0.96952	0.98234	FALSE	-0.016798
CCRL2_2	CCRL2	780.48	573.07	477.15	525.11	4600	40490	1.2694	0.10216	0.89784	0.20431	0.37758	FALSE	-0.57084
CCRL2_3	CCRL2	173.71	110.42	121.8	116.11	64.802	6250.2	0.7647	0.22223	0.77777	0.44445	0.62199	FALSE	-0.57713
CCRL2_4	CCRL2	879.27	1274.2	919.66	1096.9	62856	46965	1.0044	0.84241	0.15759	0.31519	0.50052	TRUE	0.31878
CCRL2_5	CCRL2	812.58	640.42	687.23	663.83	1095.6	42573	0.72107	0.23543	0.76457	0.47087	0.64556	FALSE	-0.29132
CCRL2_6	CCRL2	182.77	101.58	103.92	102.75	2.7345	6657.6	1.0247	0.15275	0.84725	0.3055	0.49037	FALSE	-0.82474
CCRL2_7	CCRL2	328.49	122.56	191.08	156.82	2347.5	13798	1.4792	0.069541	0.93046	0.13908	0.29237	FALSE	-1.0619
CCRL2_8	CCRL2	1092.5	969.47	830.26	899.87	9688.5	61540	0.77655	0.21871	0.78129	0.43742	0.61519	FALSE	-0.27957
CCRL2_9	CCRL2	1854	2805.7	2512	2658.9	43125	118900	2.3341	0.9902	0.0097963	0.019593	0.076419	TRUE	0.5199
CCZ1B_1	CCZ1B	153.95	93.855	30.171	62.013	2027.8	5379.5	1.3489	0.088685	0.91132	0.17737	0.34405	FALSE	-1.2981
CCZ1B_10	CCZ1B	317.79	17.667	49.168	33.417	496.15	13241	2.6635	0.0038671	0.99613	0.0077342	0.039794	FALSE	-3.2114
CCZ1B_11	CCZ1B	588.65	541.05	557.61	549.33	137.13	28504	0.23329	0.40777	0.59223	0.81553	0.89438	FALSE	-0.099573
CCZ1B_12	CCZ1B	889.97	256.17	336.35	296.26	3214.7	47677	2.7214	0.0032504	0.99675	0.0065007	0.035174	FALSE	-1.5837
CCZ1B_13	CCZ1B	192.65	184.4	144.15	164.27	809.89	7107.6	0.35554	0.36109	0.63891	0.72219	0.83702	FALSE	-0.22859
CCZ1B_14	CCZ1B	852.1	1782.1	1976.8	1879.5	18940	45165	4.8341	1	6.6874e-07	1.3375e-06	3.595e-05	TRUE	1.1403
CCZ1B_15	CCZ1B	22.229	106	103.92	104.96	2.1593	487.89	3.7456	0.99989	0.00010677	0.00021355	0.0027233	TRUE	2.1896
CCZ1B_2	CCZ1B	922.91	734.28	702.88	718.58	493.02	49883	0.91492	0.18012	0.81988	0.36024	0.54427	FALSE	-0.3606
CCZ1B_3	CCZ1B	532.67	261.69	337.47	299.58	2871.3	25171	1.4719	0.070531	0.92947	0.14106	0.29522	FALSE	-0.82819
CCZ1B_4	CCZ1B	149.84	78.396	40.228	59.312	728.41	5201.4	1.3564	0.087481	0.91252	0.17496	0.34116	FALSE	-1.3225
CCZ1B_5	CCZ1B	292.27	36.438	31.289	33.863	13.257	11932	2.5563	0.0052903	0.99471	0.010581	0.049553	FALSE	-3.0724
CCZ1B_6	CCZ1B	97.971	44.167	58.107	51.137	97.166	3068.9	0.96659	0.16687	0.83313	0.33375	0.51738	FALSE	-0.9247
CCZ1B_7	CCZ1B	199.24	94.959	109.51	102.23	105.86	7410.8	1.1708	0.12084	0.87916	0.24168	0.42257	FALSE	-0.95577
CCZ1B_8	CCZ1B	267.57	182.19	111.74	146.97	2481.2	10692	1.1877	0.11747	0.88253	0.23494	0.41522	FALSE	-0.86002
CCZ1B_9	CCZ1B	845.52	1857.2	1735.4	1796.3	7420.7	44731	4.4955	1	3.4698e-06	6.9397e-06	0.00014923	TRUE	1.0862
CD46_1	CD46	646.28	511.23	544.2	527.72	543.32	32017	0.66298	0.25367	0.74633	0.50734	0.67485	FALSE	-0.2919
CD46_10	CD46	218.99	280.46	290.54	285.5	50.764	8334.9	0.72845	0.7649	0.2351	0.47021	0.64494	TRUE	0.38106
CD46_11	CD46	369.66	98.272	32.406	65.339	2169.1	15979	2.4939	0.0063181	0.99368	0.012636	0.056065	FALSE	-2.4822
CD46_12	CD46	420.7	193.23	267.07	230.15	2726.1	18768	1.3974	0.081148	0.91885	0.1623	0.32464	FALSE	-0.86738
[truncated: 10,473 more rows]
