# Supplementary material for: Type I interferon signaling induces a delayed antiproliferative response in respiratory epithelial cells during SARS-CoV-2 infection
Source: J Virol. 2023 Nov 17;97(12):e01276-23. doi: 10.1128/jvi.01276-23 (PMC10734423; doi:10.1128/jvi.01276-23)
Supplement: Table S5 — Raw data for statistical analyses. [file jvi.01276-23-s0006.xlsx]

## Sheet: Fig2C
		CellTiter-Glo RLU SARS2/mock												ttest: NT vs IFNAR1
	Time	NT						IFNAR1
	0	0.987042	1.00186	1.03641	0.986116	0.994703	0.998801	1.02828	1.01396	1.01497	0.998155	1.04363	0.981214	0.309594
	1	0.90584	0.95297	0.995592	1.05499	0.973833	1.03563	1.0097	1.0265	1.0269	0.983362	0.975309	1.0039	0.475391
	3	0.711087	0.668621	0.794956	0.733283	0.715532	0.658807	0.691224	0.694898	0.692073	0.682891	0.68394	0.569424	0.146117
	4	0.484824	0.60005	0.675236	0.62355	0.526723	0.579991	0.336039	0.315367	0.286888	0.346508	0.329206	0.233092	7.85996e-06
	6	0.556275	0.650652	0.63326	0.589425	0.606572	0.668646	0.248643	0.257829	0.186758	0.225846	0.249392	0.10506	7.56931e-08
	8	0.520998	0.578793	0.655914	0.629451	0.712375	0.667777	0.279564	0.201585	0.327076	0.3191	0.208	0.188419	1.74769e-06
	11	0.774085	0.815081	0.823268	0.860416	0.725236	0.68054	0.383381	0.368012	0.491086	0.261149	0.441832	0.224821	7.98829e-06
	14	0.796152	0.768561	0.832469	0.750058	0.814757	0.618834	0.350404	0.423224	0.484024	0.455023	0.3433	0.244055	1.23993e-05

## Sheet: Fig2E
		CellTiter-Glo RLU SARS2/mock								ttest: NT vs IFNAR1
	Time	vehicle				baricitinib
	0	1.02935	1.00314	0.895425	0.846206	0.86755	0.814646	0.971925	1.03923	0.772392
	4	0.900703	1.00131	1.11191	0.986118	1.03051	1.02668	0.990664	0.973941	0.908805
	7	0.478465	0.77502	0.899417	0.769471	0.578295	0.581966	0.51722	0.367894	0.0758632
	14	0.709782	0.835522	0.745921	0.862775	0.269527	0.30921	0.353219	0.357673	3.07488e-05

## Sheet: Fig2G
		Cell Population Proportion (%)
	Time	NT-violet				IFNAR1-CFSE
	Day 0	67.8	67.1	67.9	67.7	31.7	32.2	31.5	31.6	ttest: SARS2 vs mock
	Mock Day 6	70.1	69.5	70.2	69	29.9	30.5	29.8	31.1	NT-violet	IFNAR1-CFSE
	SARS2 Day 6	41.2	40.7	43.6	40.2	58.8	59.4	56	59.8	3.51009e-08	7.51604e-08

## Sheet: Fig3B
		qRT-PCR: RdRP, conditioned media								ttest: NT vs IFNAR1
	Time	NT				IFNAR1
	0	nd	nd	nd	nd	nd	nd	nd	nd
	1	6.56639e+07	8.34972e+07	103844616		178555777	203876679	203277851		0.00131181
	2	1992670372	1751924701	1731010320		5734080823	5587958898	6126259379		2.52173e-05
	4	392778398	753728554	828965479		2097534007	1795025270	1478370806		0.00719132
	7	23447624	2.4879e+07	2.82823e+07	2.42679e+07	850229652	907471765	748021015	898287858	4.93364e-07

## Sheet: Fig3C
		qRT-PCR: RdRP, cell lysate						ttest: NT vs IFNAR1
	Time	NT			IFNAR1
	0	nd	nd	nd	nd	nd	nd
	1	2181619	1559401	1529185	3389770	2049435	2961740	0.0806739
	2	14339320	10998745	9780523	43701535	27302693	27347153	0.0200131
	4	4035189	2921013	7719698	7703031	7742185	9422647	0.0945114
	7	15041.8	277877	385077	6584306	4259623	4182377	0.00385734

## Sheet: Fig3D
		SARS2-nluc reporter										ttest: NT vs IFNAR1
	Time	NT					IFNAR1
	0	nd	nd	nd	nd	nd	nd	nd	nd	nd	nd
	1	469223	525693	504249	481906	540011	726379	624854	687103	706595	653934	5.16787e-05
	2	1121288	1085122	963845	1183593	886867	1916274	1846322	1834956	2020439	1841575	1.10491e-06
	4	302392	190957	215727	247262	180764	656703	623605	627084	697166	710573	3.11709e-07
	7	324545	321321	207912	606750	452538	1722953	1890895	1823772	1749472	1642930	1.31247e-07

## Sheet: Fig4C
			Dye Dilution, Day 0 to Day 6, normalized to mock day 0 to day 3 rate								ttest: NT vs IFNAR1
	Condition	Interval	NT-violet				IFNAR1-CFSE
	SARS2	Day 0 to 3	0.93	1.01	0.96	0.98	0.97	1.03	0.98	1.01	0.252927
		Day 3 to 6	0.46	0.43	0.42	0.44	0.83	0.78	0.84	0.83	3.52848e-07

## Sheet: Fig5A
			Cell Population Proportion (%)
	Time	Density	NT-violet				IFNAR1-CFSE
	Day 0	High	58.7	59.3	58.5	60.1	38	36.3	37.5	35.7
		Med	56.9	55.7	56.5	55.6	38.8	40.3	39	40
		Low	58.3	58.2	56.8	58.2	37.2	37.4	38.8	37.8
	Mock Day 6	High	67.9	67.9	64.2	65	29.1	29.2	32.9	31.9
		Med	66.2	65.9	65.4	64.8	31.8	32.2	32.7	33.5	ttest: SARS2 vs mock
		Low	64.6	62.3	63.4	62	33.7	35.8	34.9	36.2	NT-violet	IFNAR1-CFSE
	SARS2 Day 6	High	51.9	51.1	53.2	52.5	44.5	45	43.1	44	1.15601e-05	1.37644e-05
		Med	41.7	39.3	43	42.6	55.7	58.1	54.1	55.2	1.68116e-07	2.54508e-07
		Low	44.1	43.9	37	41	54.6	54.8	61.8	57.7	1.7999e-05	1.62679e-05

## Sheet: Fig5B
			Relative Dye Dilution (MFI Day 6 / Day 0)								ttest: NT vs IFNAR1
	Time	Density	NT-violet				IFNAR1-CFSE
	SARS2 Day 6	High	3.97	4.04	4.04	4.13	5.39	5.69	5.02	5.56	0.000513991
		Med	5.53	5.85	5.55	5.57	12.24	13.37	11.89	12.33	1.00007e-05
		Low	7.68	8.37	6.59	7.24	19.44	21.03	20.16	20.19	3.83946e-06

## Sheet: Fig5C
			Cell Population Proportion (%)
	Time	MOI	NT-violet				IFNAR1-CFSE
	Day 0	0	59.3	60	58.4	59.5	39.6	38.9	36.2	35.2	ttest: SARS2 vs mock
	Day 6	mock	63.5	63.1	63.2	63	34.4	34.8	34.6	35.1	NT-violet	IFNAR1-CFSE
		0.001	62.5	61.8	61.5	61.6	35.8	36.8	36.8	36.3	0.00166389	0.000942787
		0.01	59.8	62.2	60.1	54.9	38.7	35.9	37.9	43.7	0.0434814	0.0407739
		0.1	42.7	41.5	42.7	43.9	55.2	56.3	55.1	53.7	1.43605e-08	2.69835e-08
		1	44.8	43.7	37.7	41.6	54.3	54.9	61	57	1.00195e-05	6.74153e-06
		10	24.5	24.6	26.4	24.6	72.6	72.6	70.3	71.8	2.38977e-10	8.15796e-10

[truncated: 10 more sheets: Fig5D, Fig5E, Fig5F, Fig6B, Fig6D, Fig6E, Fig6F, Fig6G, FigS4, FigS5]
